# Supplementary material for: Genetic risk for autoimmunity is associated with distinct changes in the human gut microbiome
Source: Nat Commun. 2019 Aug 9;10:3621. doi: 10.1038/s41467-019-11460-x (PMC6689114; doi:10.1038/s41467-019-11460-x)
Supplement: Supplementary file 3 — Source data [file 41467_2019_11460_MOESM3_ESM.xlsx]

## Sheet: Stool Sample Metadata
SampleID	Risk_group	DQA_allel_1	DQA_allel_2	DQB_allel_1	DQB_allel_2	DRB1	DR3_DQ2	DR4_DQ8	DR15_DQ602	DR13_DQ603	DR5_DQ7	DR7_DQ9	Municipality_region	Delivery_mode	T1D_mother	T1D_father	T1D_siblings	T1D_grandparents	Only_breastfeeding	partial_breastfeeding_infant_formula	antibiotics_used	Gender	breastfeeding_12_months	antibiotic_11_12_months
10856	High	3	5	2	302	na	1	1	0	0	0	0	Southern	Vaginal	no	no	no	no	na	na	na	M	no	no
10923	Increased	na	na	302	604	na	0	1	0	0	0	0	Southern	Vaginal	no	no	no	no	6_months	at_8_months	no	M	no	no
11071	Increased	3	201	2	302	na	0	1	0	0	0	0	Southern	Vaginal	no	no	no	no	na	at_1_month	yes	F	no	no
11121	Increased	na	na	302	501	na	0	1	0	0	0	0	Southern	Vaginal	no	no	no	no	5_months	at_6_months	yes	M	no	yes
11171	Increased	3	201	2	302	na	0	1	0	0	0	0	Southern	Csection	no	no	no	no	6_months	at_6_months	no	F	no	no
11175	Increased	5	na	2	501	na	1	0	0	0	0	0	Southern	Vaginal	no	no	no	no	1_month	at_1_month	na	M	no	no
15110	Increased	na	na	302	501	na	0	1	0	0	0	0	Central	Vaginal	no	no	no	no	na	na	na	F	no	no
15201	Increased	5	5	2	2	na	1	0	0	0	0	0	Central	Vaginal	no	no	no	no	3_months	at_4_months	no	M	no	no
15386	Increased	na	na	302	604	na	0	1	0	0	0	0	Central	Vaginal	no	no	no	no	na	na	na	F	no	no
15470	Increased	na	na	302	604	na	0	1	0	0	0	0	Central	Vaginal	no	no	no	no	4_months	at_6_months	no	F	no	no
15567	High	3	5	2	302	na	1	1	0	0	0	0	Central	Vaginal	no	no	no	no	5_months	at_8_months	no	M	no	yes
15599	High	3	5	2	302	na	1	1	0	0	0	0	na	Vaginal	no	no	no	no	6_months	at_6_months	no	F	no	no
15670	High	3	5	2	302	na	1	1	0	0	0	0	Central	Vaginal	no	no	no	no	na	na	na	F	no	no
15679	Increased	na	na	302	302	na	0	1	0	0	0	0	Central	Vaginal	no	no	no	no	5_months	at_7_months	no	M	no	no
15769	Increased	na	na	302	302	na	0	1	0	0	0	0	Central	Vaginal	no	no	no	no	1_month	at_1_month	yes	F	no	no
15794	Increased	5	na	2	604	na	1	0	0	0	0	0	Central	Vaginal	no	no	no	no	na	na	yes	F	no	no
15828	Increased	na	na	302	302	na	0	1	0	0	0	0	Central	Vaginal	no	yes	no	no	5_months	at_6_months	na	F	no	no
15833	Increased	na	na	302	604	na	0	1	0	0	0	0	Central	Csection	no	no	no	no	3_months	at_3_months	no	F	no	no
15926	Increased	5	na	2	604	na	1	0	0	0	0	0	Central	Csection	no	no	no	no	na	na	na	M	no	no
1874	Decreased	na	na	501	602	na	0	0	1	0	0	0	Northeastern	Vaginal	no	no	no	no	1_month	at_1_month	no	F	no	no
1967	High	3	5	2	302	na	1	1	0	0	0	0	Northeastern	Csection	no	no	no	no	5_months	at_9_months_or_more	no	M	no	no
2096	Neutral	5	na	2	603	na	1	0	0	1	0	0	Northeastern	Vaginal	no	no	no	no	4_months	at_6_months	yes	F	no	no
2159	Decreased	na	na	602	na	na	0	0	1	0	0	0	Northeastern	Vaginal	no	no	no	no	1_month	at_1_month	yes	F	no	no
2255	Increased	3	5	2	301	na	1	0	0	0	0	0	Northeastern	Csection	no	no	no	no	6_months	at_6_months	yes	M	no	no
2271	Decreased	na	na	0602_3_4	na	na	0	0	na	na	0	0	Northeastern	Csection	no	no	no	no	4_months	at_8_months	no	M	no	no
2294	Decreased	na	na	4	602	na	0	0	1	0	0	0	Northeastern	Csection	no	no	no	no	9_or_more_monts	na	yes	M	no	no
2318	Decreased	na	na	4	602	na	0	0	1	0	0	0	Northeastern	Csection	na	na	no	na	5_months	at_9_months_or_more	yes	F	no	no
2321	Neutral	na	na	302	603	na	0	1	0	1	0	0	Northeastern	Csection	no	no	no	no	4_months	at_5_months	no	M	no	yes
2325	Increased	5	5	2	2	na	1	0	0	0	0	0	Northeastern	Vaginal	no	no	no	no	1_month	at_2_months	na	F	no	no
2328	Increased	3	5	2	301	na	1	0	0	0	0	0	Northeastern	Vaginal	no	no	no	no	na	at_1_month	no	F	no	no
2331	Neutral	5	na	2	602	na	1	0	1	0	0	0	Northeastern	Vaginal	no	no	no	no	4_months	at_9_months_or_more	no	F	no	no
2346	Increased	3	5	2	301	na	1	0	0	0	0	0	Northeastern	Vaginal	no	no	no	no	6_months	at_6_months	no	F	no	no
2368	Decreased	na	na	0602_3_4	na	na	0	0	na	na	0	0	Northeastern	Vaginal	no	no	no	no	4_months	at_4_months	no	M	no	no
2372	High	3	5	2	302	na	1	1	0	0	0	0	Northeastern	Csection	no	no	no	yes	1_month	at_1_month	no	M	no	no
2379	High	3	5	2	302	na	1	1	0	0	0	0	Northeastern	Vaginal	no	no	no	no	4_months	at_7_months	no	M	no	no
2390	Increased	na	na	302	501	na	0	1	0	0	0	0	Northeastern	Vaginal	no	no	no	no	9_or_more_monts	at_9_months_or_more	no	F	no	yes
2391	High	3	5	2	302	na	1	1	0	0	0	0	Northeastern	Vaginal	no	no	no	no	na	at_1_month	yes	M	no	no
2395	Increased	5	5	2	2	na	1	0	0	0	0	0	Northeastern	Csection	no	no	no	no	4_months	at_4_months	na	M	no	no
2397	Increased	na	na	302	302	401	0	1	0	0	0	0	Northeastern	Vaginal	no	no	no	no	6_months	at_7_months	yes	M	no	no
2422	Increased	na	na	302	501	401	0	1	0	0	0	0	na	Vaginal	no	no	no	no	5_months	at_4_months	yes	M	no	no
2429	Increased	na	na	302	501	na	0	1	0	0	0	0	Northeastern	Vaginal	no	no	no	no	4_months	at_9_months_or_more	yes	M	no	no
2444	High	3	5	2	302	na	1	1	0	0	0	0	Northeastern	Vaginal	no	no	no	no	na	na	na	M	no	no
2445	Decreased	na	na	4	602	na	0	0	1	0	0	0	Northeastern	Vaginal	no	no	no	no	3_months	at_4_months	no	M	no	yes
2463	Neutral	na	na	302	602	na	0	1	1	0	0	0	Northeastern	Vaginal	no	no	no	no	4_months	at_7_months	no	F	no	no
2466	Decreased	3	na	301	603	na	0	0	0	1	0	0	Northeastern	Vaginal	no	no	no	no	na	at_1_month	no	M	no	no
2467	Decreased	na	na	4	603	na	0	0	0	1	0	0	Northeastern	Vaginal	no	no	no	no	6_months	at_2_months	yes	M	no	no
2474	Decreased	201	na	2	602	na	0	0	1	0	0	0	Northeastern	Csection	no	no	no	no	6_months	at_6_months	no	F	no	no
2504	Increased	na	na	302	501	401	0	1	0	0	0	0	Northeastern	Vaginal	no	no	no	no	na	na	na	F	no	no
2510	Increased	5	5	2	2	na	1	0	0	0	0	0	Northeastern	Csection	no	no	no	no	4_months	at_8_months	yes	M	no	no
2513	High	3	5	2	302	na	1	1	0	0	0	0	Northeastern	Vaginal	no	no	no	no	4_months	at_6_months	na	F	no	no
2528	Increased	3	3	302	303	na	0	1	0	0	0	0	Northeastern	Vaginal	no	no	no	no	4_months	at_6_months	yes	M	no	no
2538	Decreased	na	na	0502_3	603	na	0	0	0	1	0	0	na	Vaginal	no	no	no	no	6_months	at_7_months	no	F	no	yes
2561	High	3	5	2	302	na	1	1	0	0	0	0	Northeastern	Csection	no	no	no	no	5_months	at_9_months_or_more	yes	M	no	no
2615	Neutral	5	na	2	602	na	1	0	1	0	0	0	Northeastern	Vaginal	no	no	no	no	9_or_more_monts	at_8_months	no	F	no	no
2631	Increased	na	na	302	302	na	0	1	0	0	0	0	na	Vaginal	no	no	no	no	5_months	at_9_months_or_more	no	F	no	no
2638	Neutral	na	na	302	603	na	0	1	0	1	0	0	Northeastern	Vaginal	no	no	no	no	7_months	at_7_months	yes	M	no	yes
2644	High	3	5	2	302	na	1	1	0	0	0	0	Northeastern	Vaginal	no	no	no	no	2_months	at_1_month	yes	F	no	no
2649	Decreased	na	na	4	602	na	0	0	1	0	0	0	Northeastern	Vaginal	no	no	no	no	8_months	at_8_months	yes	F	no	no
2670	Increased	3	5	2	301	na	1	0	0	0	0	0	Northeastern	Csection	no	no	no	no	3_months	at_3_months	yes	M	no	no
2678	Decreased	3	na	301	602	na	0	0	1	0	0	0	Northeastern	Vaginal	no	no	no	no	1_month	at_1_month	na	M	no	no
2688	Neutral	5	5	2	301	na	1	0	0	0	1	0	Northeastern	Vaginal	no	no	no	no	6_months	at_9_months_or_more	no	F	no	no
2700	Decreased	na	na	0602_3_4	na	na	0	0	na	na	0	0	Northeastern	Csection	no	no	no	no	4_months	at_9_months_or_more	yes	M	no	no
2867	Neutral	5	201	2	303	na	1	0	0	0	0	1	Northeastern	Vaginal	no	no	no	yes	5_months	at_7_months	no	M	no	no
4216	Decreased	3	3	301	602	na	0	0	1	0	0	0	Northeastern	Vaginal	no	no	no	no	5_months	at_9_months_or_more	yes	M	no	no
4217	Neutral	2	na	2	603	na	1	0	0	1	0	0	Northeastern	Vaginal	no	no	no	no	9_or_more_monts	at_9_months_or_more	no	M	no	no
4282	Increased	3	201	2	302	na	0	1	0	0	0	0	Northeastern	Vaginal	no	no	no	no	4_months	na	no	F	no	no
4289	Decreased	na	na	0602_3_4	na	na	0	0	na	na	0	0	Northeastern	Vaginal	no	no	no	no	3_months	at_5_months	no	F	no	no
4290	High	3	5	2	302	404	1	1	0	0	0	0	Northeastern	Vaginal	no	no	no	no	4_months	at_6_months	yes	M	no	no
4338	High	3	5	2	302	401	1	1	0	0	0	0	Northeastern	Vaginal	no	no	no	no	5_months	na	yes	M	no	no
4344	Decreased	3	na	301	603	na	0	0	0	1	0	0	Northeastern	Vaginal	no	no	no	no	6_months	at_8_months	yes	F	no	no
4358	Decreased	3	na	301	602	na	0	0	1	0	0	0	Northeastern	Vaginal	no	no	no	no	4_months	at_5_months	no	F	no	no
4361	Neutral	5	na	2	602	na	1	0	1	0	0	0	Northeastern	Vaginal	no	no	no	no	6_months	na	no	F	no	no
4385	Increased	na	na	302	4	na	0	1	0	0	0	0	Northeastern	Vaginal	no	no	no	no	4_months	na	yes	F	no	no
4388	Increased	na	na	302	604	na	0	1	0	0	0	0	Northeastern	Vaginal	no	no	no	no	6_months	na	no	M	no	no
4403	Increased	na	na	302	501	na	0	1	0	0	0	0	Northeastern	Vaginal	no	no	no	no	5_months	at_7_months	yes	F	no	no
4404	Increased	na	na	302	302	401	0	1	0	0	0	0	Northeastern	Vaginal	no	no	no	no	5_months	na	na	M	no	no
4428	Decreased	3	5	301	301	na	0	0	0	0	1	0	Northeastern	Csection	no	no	no	no	1_month	at_1_month	no	M	no	no
4439	Decreased	na	na	0602_3_4	na	na	0	0	na	na	0	0	Northeastern	Vaginal	no	no	no	no	na	na	no	M	no	no
4467	Neutral	na	na	302	602	na	0	1	1	0	0	0	Northeastern	Vaginal	no	no	no	no	6_months	at_6_months	no	F	no	yes
4470	Increased	na	na	302	501	401	0	1	0	0	0	0	Northeastern	Vaginal	no	no	no	no	4_months	at_6_months	no	M	no	no
4480	High	3	5	2	302	na	1	1	0	0	0	0	Northeastern	Vaginal	no	no	no	no	7_months	at_3_months	no	M	no	no
4481	Decreased	na	na	4	603	na	0	0	0	1	0	0	Northeastern	Vaginal	no	no	no	no	5_months	at_8_months	no	F	no	no
4491	Decreased	na	na	0602_3_4	na	na	0	0	na	na	0	0	Northeastern	Vaginal	no	no	no	no	5_months	at_1_month	yes	F	no	no
4504	Neutral	3	5	302	301	na	0	1	0	0	1	0	Northeastern	Vaginal	no	no	no	no	4_months	at_1_month	na	F	no	no
4510	Neutral	5	201	2	303	na	1	0	0	0	0	1	Northeastern	Vaginal	no	no	no	no	6_months	at_6_months	na	M	no	yes
4512	Decreased	na	na	0602_3_4	na	na	0	0	na	na	0	0	Northeastern	Vaginal	no	no	no	no	4_months	at_5_months	no	F	no	no
4532	Decreased	na	na	0602_3_4	na	na	0	0	na	na	0	0	Northeastern	Vaginal	no	no	no	no	6_months	at_6_months	na	F	no	no
4539	Increased	5	5	2	2	na	1	0	0	0	0	0	Northeastern	Vaginal	no	no	no	no	7_months	at_7_months	no	F	no	no
4551	Decreased	5	na	301	602	na	0	0	1	0	1	0	Northeastern	Vaginal	no	no	no	no	na	at_1_month	yes	M	no	no
4553	High	3	5	2	302	401	1	1	0	0	0	0	Northeastern	Vaginal	no	no	no	no	3_months	at_4_months	no	M	no	no
4582	Increased	5	5	2	2	na	1	0	0	0	0	0	Northeastern	Vaginal	no	no	no	no	4_months	at_5_months	yes	F	no	no
4603	Increased	na	na	302	4	na	0	1	0	0	0	0	Northeastern	Csection	no	no	no	no	5_months	na	no	M	no	no
4606	Neutral	na	na	302	603	na	0	1	0	1	0	0	Northeastern	Vaginal	no	no	no	no	4_months	at_4_months	yes	F	no	no
4607	Increased	5	5	2	2	na	1	0	0	0	0	0	Northeastern	Vaginal	no	no	no	no	7_months	na	no	F	no	no
4614	Increased	3	5	2	303	na	1	0	0	0	0	0	Northeastern	Vaginal	no	no	no	no	5_months	na	no	M	no	no
4619	High	3	5	2	302	na	1	1	0	0	0	0	Northeastern	Vaginal	no	no	no	no	5_months	at_6_months	no	F	no	no
4622	Decreased	na	na	501	603	na	0	0	0	1	0	0	Northeastern	Vaginal	no	no	no	no	7_months	at_7_months	no	M	no	no
4626	Increased	na	na	302	4	na	0	1	0	0	0	0	Northeastern	Vaginal	no	no	no	yes	4_months	at_4_months	no	F	no	no
4634	Neutral	5	na	2	603	na	1	0	0	1	0	0	Northeastern	Vaginal	no	no	no	no	4_months	at_8_months	no	F	no	no
4636	Neutral	5	na	2	602	na	1	0	1	0	0	0	Northeastern	Vaginal	no	yes	no	no	4_months	at_6_months	no	F	no	no
4638	Neutral	5	na	2	602	na	1	0	1	0	0	0	Northeastern	Vaginal	no	no	no	no	4_months	at_4_months	yes	M	no	no
4645	Neutral	5	5	2	301	na	1	0	0	0	1	0	Northeastern	Vaginal	no	no	no	no	6_months	at_1_month	yes	F	no	no
4647	Increased	na	na	302	302	na	0	1	0	0	0	0	Northeastern	Vaginal	no	no	no	no	2_months	at_2_months	no	M	no	no
4651	Decreased	5	na	301	603	na	0	0	0	1	1	0	Northeastern	Vaginal	no	no	no	no	1_month	at_1_month	yes	M	no	no
4655	High	3	5	2	302	na	1	1	0	0	0	0	Northeastern	Vaginal	no	no	no	no	4_months	at_5_months	yes	F	no	no
4658	Decreased	5	na	302	604	403	0	1	0	0	0	0	Northeastern	Vaginal	no	no	no	no	4_months	at_3_months	yes	M	no	no
4661	Decreased	na	na	0602_3_4	na	na	0	0	na	na	0	0	Northeastern	Vaginal	no	no	no	no	na	na	na	F	no	no
4662	Increased	na	na	302	302	401	0	1	0	0	0	0	Northeastern	Vaginal	no	no	no	no	5_months	at_6_months	no	M	no	no
4683	Neutral	5	5	2	301	na	1	0	0	0	1	0	Northeastern	Vaginal	no	no	no	no	3_months	at_3_months	no	M	no	no
4695	Decreased	na	na	0602_3_4	na	na	0	0	na	na	0	0	Northeastern	Vaginal	no	no	no	no	6_months	at_6_months	no	M	no	no
4696	Decreased	na	na	0502_3	602	na	0	0	1	0	0	0	Northeastern	Vaginal	no	no	no	no	5_months	at_5_months	no	F	no	no
7627	Increased	na	na	302	604	401	0	1	0	0	0	0	Southern	Csection	no	no	no	no	6_months	na	no	F	no	no
9115	Increased	5	na	2	604	na	1	0	0	0	0	0	Southern	Vaginal	no	no	no	no	6_months	at_6_months	no	M	no	no
9147	Increased	5	na	2	609	na	1	0	0	0	0	0	Southern	Vaginal	no	no	no	no	6_months	at_7_months	no	F	no	no
9150	High	3	5	2	302	na	1	1	0	0	0	0	Southern	Vaginal	no	no	no	no	1_month	at_1_month	no	F	no	no
9237	High	3	5	2	302	na	1	1	0	0	0	0	Southern	Vaginal	no	no	no	yes	6_months	at_6_months	yes	M	no	no
9291	Increased	5	5	2	2	na	1	0	0	0	0	0	Southern	Vaginal	no	no	no	no	4_months	at_9_months_or_more	no	M	no	no
9302	Increased	na	na	302	501	na	0	1	0	0	0	0	Southern	Vaginal	no	no	no	yes	1_month	at_1_month	yes	M	no	no
9311	Increased	na	na	302	302	na	0	1	0	0	0	0	Southern	Vaginal	no	no	no	no	3_months	at_4_months	yes	M	no	no
9360	Increased	3	201	2	302	na	0	1	0	0	0	0	Southern	Vaginal	no	no	no	no	4_months	at_3_months	yes	M	no	no
9400	Increased	3	3	302	303	na	0	1	0	0	0	0	Southern	Vaginal	no	no	no	no	7_months	na	na	M	no	no
10731	Decreased	na	na	0502_3	603	na	0	0	0	1	0	0	Southern	Vaginal	no	no	no	no	2_months	at_1_month	yes	M	no	no
11065	Decreased	5	na	301	602	na	0	0	1	0	1	0	Southern	Vaginal	no	no	no	no	6_months	at_1_month	no	F	no	no
11186	Decreased	5	na	301	603	na	0	0	0	1	1	0	na	Vaginal	no	no	no	no	6_months	at_7_months	no	M	no	yes
15456	Decreased	3	na	301	603	na	0	0	0	1	0	0	Central	Vaginal	no	no	no	no	na	na	na	M	no	no
15686	Decreased	na	na	4	603	na	0	0	0	1	0	0	Central	Csection	no	no	no	no	6_months	at_7_months	yes	M	no	no
15736	Decreased	na	na	0602_3_4	na	na	0	0	na	na	0	0	Central	Vaginal	no	no	no	no	9_or_more_monts	at_9_months_or_more	no	M	no	no
15762	Increased	3	3	301	302	na	0	1	0	0	0	0	Central	Vaginal	no	no	no	no	2_months	at_2_months	no	F	no	no
15763	Decreased	5	na	301	603	na	0	0	0	1	1	0	Central	Vaginal	no	yes	no	no	4_months	at_4_months	yes	M	no	no
15797	Decreased	na	na	0502_3	603	na	0	0	0	1	0	0	Central	Vaginal	no	no	no	no	na	na	na	M	no	no
15819	Increased	na	na	302	6	na	0	1	0	0	0	0	Central	Vaginal	no	no	no	no	4_months	at_2_months	yes	M	no	no
15884	Increased	3	201	2	302	na	0	1	0	0	0	0	Central	Vaginal	no	no	no	no	6_months	at_6_months	yes	F	yes	no
15932	Neutral	3	5	301	302	na	0	1	0	0	1	0	Central	Vaginal	no	no	no	no	na	na	na	M	no	no
16130	Decreased	na	na	602	604	na	0	0	1	0	0	0	Central	Csection	no	no	no	no	6_months	at_8_months	no	F	no	no
16621	Decreased	na	na	0502_3	603	na	0	0	0	1	0	0	Central	Vaginal	no	no	no	no	na	na	na	M	no	no
1667	High	3	5	2	302	401	1	1	0	0	0	0	na	Csection	no	no	no	no	1_month	at_1_month	yes	F	no	no
16792	Neutral	5	na	2	602	na	1	0	1	0	0	0	Central	Vaginal	no	no	no	no	3_months	at_5_months	no	M	no	no
16917	Increased	5	5	2	2	na	1	0	0	0	0	0	Central	Vaginal	no	no	no	no	6_months	na	yes	F	yes	no
16922	Decreased	na	na	4	603	na	0	0	0	1	0	0	Central	Vaginal	no	no	no	no	4_months	at_1_month	yes	M	yes	no
16927	Increased	5	5	2	2	na	1	0	0	0	0	0	Central	Vaginal	no	no	no	no	na	na	na	M	no	no
16978	Decreased	na	na	0602_3_4	na	na	0	0	na	na	0	0	Central	Vaginal	no	no	no	no	4_months	na	yes	F	yes	no
17017	Decreased	na	na	602	na	na	0	0	1	0	0	0	Central	Vaginal	no	no	no	no	4_months	at_7_months	no	F	yes	no
17021	Increased	3	3	301	302	na	0	1	0	0	0	0	Central	Vaginal	no	no	no	yes	na	na	na	M	no	no
17043	Decreased	na	na	0602_3_4	na	na	0	0	na	na	0	0	Central	Vaginal	no	no	no	no	5_months	at_6_months	yes	F	yes	no
17050	Decreased	3	na	301	503	na	0	0	0	0	0	0	Central	Vaginal	no	no	no	no	6_months	na	na	M	no	no
17053	Increased	na	na	302	4	na	0	1	0	0	0	0	Central	Vaginal	no	no	no	no	7_months	at_8_months	yes	M	yes	no
17131	Decreased	na	na	602	na	na	0	0	1	0	0	0	Central	Vaginal	no	no	no	no	6_months	at_6_months	no	M	no	no
17142	Neutral	3	5	301	302	na	0	1	0	0	1	0	Central	Vaginal	no	no	no	no	7_months	at_7_months	yes	F	yes	no
17169	Neutral	na	na	302	602	na	0	1	1	0	0	0	Central	Csection	no	no	no	no	na	at_1_month	no	M	no	no
17173	Decreased	na	na	602	na	na	0	0	1	0	0	0	Central	Vaginal	no	no	no	yes	1_month	at_1_month	no	M	no	no
17186	Decreased	na	na	501	603	na	0	0	0	1	0	0	Central	Vaginal	no	no	no	no	6_months	at_6_months	no	M	no	no
17191	Decreased	5	na	301	303	na	0	0	0	0	1	0	Central	Vaginal	no	no	no	no	na	na	na	M	no	no
17192	Neutral	5	na	2	602	na	1	0	1	0	0	0	Central	Vaginal	no	no	no	no	5_months	at_6_months	no	M	no	yes
18037	Decreased	na	na	0502_3	602	na	0	0	1	0	0	0	Central	Vaginal	no	no	no	no	5_months	na	yes	M	yes	no
18094	Decreased	na	na	0602_3_4	na	na	0	0	na	na	0	0	Central	Vaginal	no	no	no	no	9_or_more_monts	at_9_months_or_more	no	M	yes	no
18270	Decreased	na	na	0602_3_4	na	na	0	0	na	na	0	0	Central	Vaginal	yes	no	no	yes	6_months	at_8_months	na	M	yes	no
18484	Increased	3	3	301	302	na	0	1	0	0	0	0	Central	Vaginal	no	no	no	no	1_month	at_1_month	yes	F	no	no
18524	Decreased	na	na	0602_3_4	na	na	0	0	na	na	0	0	Central	Vaginal	no	no	no	no	5_months	at_7_months	yes	F	no	no
18546	Increased	na	na	302	302	na	0	1	0	0	0	0	Central	Vaginal	no	no	no	no	5_months	at_5_months	no	M	yes	no
18558	Increased	na	na	302	501	na	0	1	0	0	0	0	Central	Vaginal	no	no	no	no	8_months	at_1_month	no	M	no	no
18586	Decreased	3	na	301	602	na	0	0	1	0	0	0	Central	Vaginal	no	no	no	no	5_months	at_6_months	no	M	yes	no
18615	Decreased	5	na	301	602	na	0	0	1	0	1	0	Central	Vaginal	no	no	no	no	na	na	yes	M	no	no
18642	Decreased	na	na	501	603	na	0	0	0	1	0	0	Central	Vaginal	no	no	no	yes	1_month	at_1_month	no	F	no	no
18670	Decreased	5	na	301	603	na	0	0	0	1	1	0	Central	Vaginal	no	no	no	no	1_month	at_1_month	yes	F	no	no
18676	Increased	na	na	302	501	na	0	1	0	0	0	0	Central	Vaginal	no	no	no	no	6_months	at_6_months	no	F	no	no
18737	Decreased	na	na	302	503	na	0	1	0	0	0	0	Central	Vaginal	no	no	no	no	4_months	at_4_months	na	M	no	no
18763	Increased	3	3	301	302	na	0	1	0	0	0	0	na	Vaginal	no	no	no	no	2_months	at_1_month	no	F	no	no
18809	Increased	na	na	302	501	na	0	1	0	0	0	0	Southern	Vaginal	no	no	no	yes	7_months	at_6_months	no	M	no	yes
18841	Increased	3	201	2	302	na	0	1	0	0	0	0	na	Vaginal	no	no	no	no	4_months	at_4_months	na	M	no	no
18863	High	3	5	2	302	na	1	1	0	0	0	0	na	Vaginal	no	no	no	no	na	na	na	F	no	yes
18881	Decreased	na	na	0602_3_4	na	na	0	0	na	na	0	0	na	Vaginal	no	no	no	no	at_6_months	town	no	F	no	no
18884	Increased	5	201	2	2	na	1	0	0	0	0	0	Southern	Vaginal	no	no	no	no	6_months	at_1_month	yes	M	no	no
18887	Decreased	na	na	301	603	na	0	0	0	1	na	0	Southern	Csection	no	no	no	no	1_month	at_1_month	no	M	no	no
18889	Increased	3	5	2	301	na	1	0	0	0	0	0	Southern	Vaginal	no	no	no	no	2_months	at_1_month	yes	F	no	no
1960	Decreased	na	na	602	na	na	0	0	1	0	0	0	Northeastern	Vaginal	yes	no	no	no	na	na	na	F	no	no
20411	Neutral	na	na	302	603	na	0	1	0	1	0	0	na	Vaginal	no	no	no	no	4_months	at_6_months	yes	F	no	no
20564	Decreased	na	na	0602_3_4	na	na	0	0	na	na	0	0	na	Vaginal	no	no	no	no	3_months	at_1_month	no	F	no	yes
20573	Neutral	5	201	2	303	na	1	0	0	0	0	1	na	Vaginal	no	no	no	no	3_months	at_1_month	yes	F	no	no
20581	Decreased	5	na	301	602	na	0	0	1	0	1	0	na	Vaginal	no	no	no	no	4_months	na	yes	M	no	no
2084	Increased	5	na	2	501	na	1	0	0	0	0	0	Northeastern	Vaginal	no	no	no	no	4_months	at_7_months	no	F	no	no
23210	Decreased	na	na	0602_3_4	na	na	0	0	na	na	0	0	Central	Vaginal	no	no	no	no	1_month	at_2_months	na	M	no	yes
23249	Neutral	na	na	302	602	na	0	1	1	0	0	0	Central	Csection	no	no	no	no	4_months	at_6_months	yes	M	no	no
23253	High	3	5	2	302	na	1	1	0	0	0	0	Central	Vaginal	no	no	no	no	na	at_1_month	yes	F	no	no
2330	Decreased	201	na	303	602	na	0	0	1	0	0	1	na	Vaginal	no	no	no	no	6_months	at_8_months	no	F	no	no
23300	Increased	na	na	302	501	na	0	1	0	0	0	0	Central	Vaginal	no	no	no	no	4_months	at_9_months_or_more	no	F	no	no
23354	Increased	na	na	302	501	401	0	1	0	0	0	0	Central	Csection	no	no	no	yes	4_months	at_6_months	na	M	no	no
2405	Decreased	na	na	602	na	na	0	0	1	0	0	0	Northeastern	Vaginal	yes	no	no	no	4_months	at_6_months	yes	F	no	no
2441	Increased	3	3	301	302	na	0	1	0	0	0	0	Northeastern	Vaginal	no	no	no	yes	5_months	at_5_months	yes	M	no	no
2477	Neutral	3	5	301	302	na	0	1	0	0	1	0	Northeastern	Vaginal	no	no	no	no	6_months	at_6_months	no	F	no	yes
2574	Neutral	3	na	303	501	na	0	0	0	0	0	0	na	Vaginal	no	no	no	no	3_months	na	yes	M	no	no
2653	Decreased	na	na	602	na	na	0	0	1	0	0	0	Northeastern	Vaginal	no	no	no	yes	7_months	at_3_months	no	M	no	no
4583	Neutral	3	5	301	302	na	0	1	0	0	1	0	Northeastern	Vaginal	no	no	no	no	6_months	at_7_months	yes	M	no	no
9165	Decreased	na	na	602	na	na	0	0	1	0	0	0	Southern	Vaginal	no	no	no	no	5_months	na	no	M	no	no
9167	Neutral	3	5	301	302	na	0	1	0	0	1	0	Southern	Vaginal	no	no	no	no	5_months	at_6_months	no	M	no	no
9189	Decreased	5	na	301	602	na	0	0	1	0	1	0	Southern	Vaginal	no	no	no	no	4_months	at_5_months	no	M	no	no
9287	Decreased	5	na	301	602	na	0	0	1	0	1	0	Southern	Vaginal	no	no	no	no	4_months	at_4_months	no	F	no	no
9395	Decreased	5	na	301	602	na	0	0	1	0	1	0	Southern	Vaginal	no	no	no	no	4_months	at_8_months	no	F	no	no
2048	Decreased	5	na	301	501	na	0	0	0	0	1	0	Northeastern	Vaginal	no	no	no	no	6_months	at_4_months	no	F	no	no
2061	Increased	5	na	2	604	na	1	0	0	0	0	0	Northeastern	Vaginal	no	no	no	no	6_months	at_1_month	yes	M	no	no
2067	Decreased	na	na	0602_3_4	na	na	0	0	na	na	0	0	Northeastern	Vaginal	no	no	no	no	7_months	at_9_months_or_more	no	F	no	no
2163	Neutral	na	na	4	na	na	0	0	0	0	0	0	Northeastern	Csection	no	no	no	no	4_months	at_7_months	yes	M	no	no
2226	Neutral	3	na	301	501	na	0	0	0	0	0	0	Northeastern	Vaginal	no	no	no	no	5_months	at_6_months	no	M	no	no
2284	Neutral	3	5	301	302	na	0	1	0	0	1	0	Northeastern	Vaginal	no	no	no	no	5_months	at_9_months_or_more	no	F	no	no
2326	Neutral	3	na	301	501	na	0	0	0	0	0	0	Northeastern	Csection	no	no	no	no	4_months	at_6_months	no	F	no	no
2356	Decreased	201	na	303	602	na	0	0	1	0	0	1	Northeastern	Vaginal	no	no	no	no	6_months	na	no	M	no	yes
2400	Decreased	5	na	301	501	na	0	0	0	0	1	0	na	Vaginal	no	no	no	no	4_months	at_6_months	yes	M	no	no
2581	Neutral	na	na	501	na	na	0	0	0	0	0	0	Northeastern	Csection	no	no	no	no	6_months	at_6_months	no	F	no	no
2609	Neutral	na	na	302	603	401	0	1	0	1	0	0	Northeastern	Vaginal	no	no	no	no	4_months	at_8_months	yes	F	no	no
2628	Decreased	na	na	305	602	na	0	1	0	0	0	0	Northeastern	Vaginal	no	no	no	no	4_months	at_5_months	no	F	no	no
2637	Neutral	na	na	4	501	na	0	0	0	0	0	0	Northeastern	Vaginal	no	no	no	no	4_months	at_7_months	no	F	no	no
2681	Neutral	na	na	4	604	na	0	0	0	0	0	0	Northeastern	Csection	no	no	no	yes	1_month	at_2_months	yes	M	no	no
2699	Decreased	201	na	303	501	na	0	0	0	0	0	1	Northeastern	Vaginal	no	no	no	no	5_months	at_5_months	na	F	no	yes
3859	Neutral	3	201	302	303	401	0	1	0	0	0	1	Northeastern	Vaginal	no	no	no	no	4_months	at_6_months	no	F	no	no
4248	Neutral	201	na	2	04_5	na	0	0	0	0	0	0	Northeastern	Vaginal	no	no	no	no	4_months	at_6_months	yes	F	no	no
4286	Neutral	5	5	2	301	na	1	0	0	0	1	0	Northeastern	Vaginal	no	no	no	no	1_month	at_1_month	yes	M	no	no
4350	Decreased	5	na	301	0502_3	na	0	0	0	0	1	0	Northeastern	Vaginal	no	no	no	no	4_months	na	no	M	no	no
4359	Decreased	na	na	501	602	na	0	0	1	0	0	0	Northeastern	Vaginal	no	no	no	no	5_months	na	yes	M	no	no
4373	Decreased	5	na	301	501	na	0	0	0	0	1	0	Northeastern	Vaginal	no	no	no	no	1_month	at_1_month	na	F	no	no
4393	Decreased	5	na	301	603	na	0	0	0	1	1	0	Northeastern	Csection	no	no	no	no	3_months	at_3_months	no	M	no	no
4429	Neutral	3	na	301	4	na	0	0	0	0	0	0	Northeastern	Vaginal	no	no	no	no	4_months	at_6_months	yes	M	no	no
4431	Increased	5	na	2	501	na	1	0	0	0	0	0	Northeastern	Vaginal	no	no	no	no	4_months	at_1_month	na	F	no	no
4432	Decreased	201	na	303	0502_3	na	0	0	0	0	0	1	Northeastern	Vaginal	no	no	no	no	na	at_5_months	no	M	no	no
4440	Neutral	3	na	303	na	na	0	0	0	0	0	0	Northeastern	Vaginal	no	no	no	no	1_month	at_2_months	no	M	no	no
4466	Neutral	na	na	501	604	na	0	0	0	0	0	0	Northeastern	Vaginal	no	no	no	no	6_months	at_9_months_or_more	no	M	no	no
4475	Decreased	3	5	301	0301_3	na	0	0	0	0	1	0	Northeastern	Vaginal	no	no	no	no	8_months	at_7_months	yes	M	no	no
4484	Increased	5	na	2	4	na	1	0	0	0	0	0	Northeastern	Vaginal	no	no	no	no	5_months	na	no	M	no	no
4505	Neutral	na	na	501	na	na	0	0	0	0	0	0	Northeastern	Vaginal	no	no	no	no	6_months	at_6_months	na	M	no	yes
4515	Neutral	na	na	501	604	na	0	0	0	0	0	0	Northeastern	Vaginal	no	no	no	no	7_months	at_7_months	yes	M	no	no
4528	Decreased	5	na	301	501	na	0	0	0	0	1	0	Northeastern	Vaginal	no	no	no	no	4_months	at_5_months	no	F	no	no
4609	Decreased	5	5	301	301	na	0	0	0	0	1	0	Northeastern	Csection	no	no	no	no	7_months	at_9_months_or_more	no	M	no	no
4610	Increased	5	na	2	4	na	1	0	0	0	0	0	Northeastern	Csection	no	no	no	no	5_months	at_8_months	yes	M	no	no
4615	Decreased	3	5	301	0301_3	na	0	0	0	0	1	0	Northeastern	Vaginal	no	no	no	no	6_months	at_6_months	no	M	no	no
4616	Neutral	3	na	301	501	na	0	0	0	0	0	0	Northeastern	Vaginal	no	no	no	no	4_months	at_9_months_or_more	yes	F	no	no
4637	Increased	5	na	2	501	na	1	0	0	0	0	0	Northeastern	Vaginal	no	no	no	no	4_months	at_4_months	no	F	no	no
4674	Neutral	3	na	303	501	na	0	0	0	0	0	0	Northeastern	Vaginal	no	no	no	no	5_months	na	yes	F	no	no
4685	Neutral	5	na	2	301	na	1	0	0	0	1	0	Northeastern	Vaginal	no	no	no	no	4_months	at_6_months	yes	M	no	no
4686	Neutral	3	3	303	501	na	0	0	0	0	0	0	Northeastern	Vaginal	no	no	no	no	4_months	at_7_months	no	M	no	no
4690	Increased	5	na	2	501	na	1	0	0	0	0	0	Northeastern	Vaginal	no	no	no	no	6_months	at_6_months	no	F	no	no
4691	Decreased	3	5	301	0301_3	na	0	0	0	0	1	0	Northeastern	Vaginal	no	no	yes	no	4_months	at_6_months	no	M	no	no
4697	Neutral	na	na	302	603	401	0	1	0	1	0	0	Northeastern	Vaginal	no	no	no	no	1_month	at_1_month	no	F	no	no
6177	Decreased	5	na	301	0502_3	na	0	0	0	0	1	0	Central	Vaginal	no	no	no	no	4_months	at_8_months	no	F	no	no
7500	Decreased	3	5	301	0301_3	na	0	0	0	0	1	0	Northeastern	Vaginal	no	no	no	no	4_months	at_7_months	yes	M	no	no
9045	Neutral	5	na	2	602	na	1	0	1	0	0	0	Southern	Vaginal	no	no	no	no	na	na	no	F	no	no
9097	Neutral	na	na	501	na	na	0	0	0	0	0	0	Southern	Vaginal	no	no	no	no	4_months	at_1_month	no	F	no	no
9138	Neutral	5	na	2	602	na	1	0	1	0	0	0	Southern	Vaginal	no	no	no	no	9_or_more_monts	at_9_months_or_more	yes	F	no	yes
9151	Neutral	na	na	302	603	na	0	1	0	1	0	0	Southern	Vaginal	no	no	no	no	1_month	at_1_month	yes	M	no	no
10915	Increased	5	na	2	501	na	1	0	0	0	0	0	na	Vaginal	no	no	no	no	6_months	at_7_months	no	M	no	no
10976	Neutral	3	5	301	302	402	0	1	0	0	1	0	Southern	Vaginal	no	no	no	no	6_months	at_6_months	na	F	no	no
11008	Decreased	5	3	301	301	na	0	0	0	0	1	0	na	Vaginal	no	no	no	no	6_months	at_8_months	no	F	no	no
11106	Increased	3	201	2	302	na	0	1	0	0	0	0	Southern	Vaginal	no	no	no	no	3_months	at_8_months	na	F	no	no
11112	Neutral	5	5	2	301	na	1	0	0	0	1	0	Southern	Vaginal	no	no	no	no	5_months	na	no	M	no	no
11117	Decreased	3	5	301	0301/3	na	0	0	0	0	1	0	Southern	Vaginal	no	no	no	no	1_month	at_1_month	no	F	no	no
11146	Neutral	3	201	2	301	na	0	0	0	0	0	0	na	Csection	no	no	no	no	4_months	at_6_months	no	F	no	no
11154	Neutral	na	na	302	602	na	0	1	1	0	0	0	Southern	Vaginal	no	no	no	no	6_months	at_6_months	no	F	no	no
11196	Decreased	5	na	301	501	na	0	0	0	0	1	0	Southern	Csection	no	no	no	no	3_months	at_1_month	no	F	no	no
11197	Decreased	5	na	301	501	na	0	0	0	0	1	0	Southern	Csection	no	no	no	no	3_months	at_1_month	no	F	no	no
14923	Increased	3	5	2	301	na	1	0	0	0	0	0	na	Vaginal	no	no	no	no	1_month	at_1_month	no	F	no	no
15004	Neutral	201	na	2	501	na	0	0	0	0	0	0	Central	Vaginal	no	no	no	no	5_months	at_7_months	no	F	no	no
15085	Neutral	5	5	2	301	na	1	0	0	0	1	0	Central	Csection	no	no	no	no	na	na	na	M	no	no
15153	Neutral	201	na	2	501	na	0	0	0	0	0	0	Central	Vaginal	no	no	no	no	na	na	na	F	no	no
15445	Decreased	na	na	501	503	na	0	0	0	0	0	0	Central	Vaginal	no	no	no	no	na	na	na	M	no	no
15448	Neutral	na	na	302	603	na	0	1	0	1	0	0	Central	Vaginal	no	no	no	yes	na	na	na	M	no	no
15598	Decreased	na	na	4	602	na	0	0	1	0	0	0	Central	Vaginal	no	no	no	no	6_months	at_6_months	na	F	no	yes
15636	Increased	5	na	2	501	na	1	0	0	0	0	0	Central	Vaginal	no	no	no	no	na	na	na	F	no	yes
15689	Neutral	5	na	2	602	na	1	0	1	0	0	0	Central	Vaginal	no	no	no	no	1_month	at_1_month	yes	F	no	no
15700	Decreased	na	na	4	603	na	0	0	0	1	0	0	Central	Vaginal	no	no	no	no	na	na	na	M	no	no
15712	Neutral	3	na	301	4	na	0	0	0	0	0	0	Central	Vaginal	no	no	no	yes	na	na	na	M	no	no
15744	Neutral	5	5	2	301	na	1	0	0	0	1	0	Central	Vaginal	no	no	no	no	na	na	na	M	no	no
15751	Neutral	na	na	302	602	na	0	1	1	0	0	0	Central	Vaginal	no	no	no	no	na	na	na	F	no	no
15756	Neutral	3	201	2	301	na	0	0	0	0	0	0	Central	Vaginal	no	no	no	no	na	na	na	M	no	no
15800	Decreased	na	na	602	602	na	0	0	1	0	0	0	Central	Vaginal	no	no	no	no	3_months	at_3_months	no	F	no	no
15802	Neutral	3	na	303	604	na	0	0	0	0	0	0	Central	Csection	no	no	no	no	5_months	at_2_months	yes	M	no	yes
15830	Decreased	201	na	303	501	na	0	0	0	0	0	1	Central	Vaginal	no	no	no	no	4_months	at_6_months	no	M	no	no
15837	Neutral	na	na	302	602	na	0	1	1	0	0	0	Central	Vaginal	no	no	no	no	na	at_9_months_or_more	yes	M	no	no
15838	Neutral	na	na	302	602	401	0	1	1	0	0	0	Central	Vaginal	no	no	no	no	na	na	yes	M	no	no
15845	Neutral	na	na	501	na	na	0	0	0	0	0	0	na	Vaginal	no	no	no	no	9_or_more_monts	na	no	F	no	no
15889	Neutral	3	na	301	501	na	0	0	0	0	0	0	Central	Vaginal	no	no	no	no	4_months	at_1_month	no	M	no	yes
15890	Decreased	5	na	301	501	na	0	0	0	0	1	0	Central	Vaginal	no	no	no	no	4_months	at_1_month	no	M	no	no
15912	Neutral	na	na	501	na	na	0	0	0	0	0	0	Central	Vaginal	no	no	no	no	4_months	at_5_months	no	F	no	no
15918	Decreased	na	na	602	602	na	0	0	1	0	0	0	Central	Vaginal	no	no	no	no	6_months	at_6_months	na	F	no	no
15923	Neutral	5	na	2	603	na	1	0	0	1	0	0	Central	Vaginal	no	no	no	no	na	na	na	M	no	no
15925	Neutral	na	na	302	602	401	0	1	1	0	0	0	Central	Csection	no	no	no	no	na	na	na	M	no	no
15936	Neutral	5	na	2	603	na	1	0	0	1	0	0	Central	Vaginal	no	no	no	no	na	na	na	F	no	no
15944	Increased	3	5	2	301	na	1	0	0	0	0	0	Central	Vaginal	no	no	no	no	4_months	at_6_months	no	F	no	no
15950	Decreased	5	na	301	602	na	0	0	1	0	1	0	Central	Vaginal	no	no	no	no	4_months	at_6_months	yes	M	no	no
9159	Neutral	3	201	302	303	na	0	1	0	0	0	1	Southern	Vaginal	no	no	no	no	4_months	at_6_months	na	M	no	no
9183	Neutral	5	na	2	603	na	1	0	0	1	0	0	Southern	Vaginal	no	no	no	no	1_month	at_2_months	no	F	no	no
9202	Decreased	na	na	501	602	na	0	0	1	0	0	0	Southern	Vaginal	no	no	no	no	9_or_more_monts	at_8_months	no	F	no	no
9224	Decreased	201	na	2	602	na	0	0	1	0	0	0	Southern	Vaginal	no	no	no	no	7_months	at_8_months	no	M	no	yes
9234	Decreased	3	na	303	602	na	0	0	1	0	0	0	Southern	Vaginal	no	no	no	no	5_months	at_5_months	no	M	no	no
9242	Neutral	5	na	2	603	na	1	0	0	1	0	0	Southern	Vaginal	no	no	no	no	7_months	at_6_months	na	F	no	no
9264	Decreased	3	na	303	603	na	0	0	0	1	0	0	Southern	Vaginal	no	no	no	no	1_month	at_1_month	yes	M	no	no
9277	Neutral	5	5	2	301	na	1	0	0	0	1	0	Southern	Vaginal	no	no	no	no	1_month	at_1_month	na	F	no	no
9282	Neutral	na	na	302	603	na	0	1	0	1	0	0	Southern	Vaginal	no	no	no	yes	6_months	at_1_month	no	F	no	no
9283	Neutral	na	na	302	603	na	0	1	0	1	0	0	Southern	Vaginal	no	no	no	no	6_months	at_1_month	yes	M	no	no
9309	Decreased	201	201	2	303	na	0	0	0	0	0	1	Southern	Vaginal	no	no	no	no	7_months	at_8_months	no	F	no	no
9312	Decreased	5	201	2	301	na	0	0	0	0	1	0	Southern	Vaginal	no	no	no	no	9_or_more_monts	at_1_month	yes	F	no	no
9353	Decreased	201	na	303	na	na	0	0	0	0	0	1	Southern	Vaginal	no	no	no	no	4_months	at_7_months	no	M	no	no
9362	Neutral	3	201	302	303	na	0	1	0	0	0	1	Southern	Vaginal	no	no	no	no	1_month	at_1_month	no	M	no	no
9364	Decreased	201	na	303	501	na	0	0	0	0	0	1	Southern	Vaginal	no	no	no	yes	4_months	at_4_months	yes	F	no	no
9382	Increased	na	na	302	604	na	0	1	0	0	0	0	Southern	Vaginal	no	no	no	no	2_months	at_2_months	na	F	no	no
15971	Increased	na	na	302	302	401	0	1	0	0	0	0	Central	Vaginal	no	no	no	no	6_months	at_4_months	no	F	yes	no
15988	Decreased	201	na	2	602	na	0	0	1	0	0	0	Central	Vaginal	no	no	no	no	na	na	na	F	no	no
15991	Increased	na	na	302	501	404	0	1	0	0	0	0	Central	Vaginal	no	no	no	no	2_months	at_2_months	no	M	no	no
16017	Neutral	na	na	302	602	na	0	1	1	0	0	0	Central	Vaginal	no	no	no	no	5_months	at_6_months	no	M	no	no
16049	Decreased	na	na	501	602	na	0	0	1	0	0	0	Central	Vaginal	no	no	no	no	1_month	at_1_month	no	F	no	no
16065	Increased	3	5	2	301	na	1	0	0	0	0	0	Central	Csection	no	no	no	no	6_months	at_1_month	no	M	no	yes
16068	Neutral	5	5	2	602	na	1	0	1	0	0	0	Central	Vaginal	no	no	no	no	9_or_more_monts	at_8_months	na	M	no	no
16073	Decreased	na	na	501	602	na	0	0	1	0	0	0	Central	Vaginal	no	no	no	no	4_months	at_7_months	na	M	no	no
16087	Neutral	na	na	604	604	na	0	0	0	0	0	0	Central	Vaginal	no	no	no	no	3_months	at_3_months	yes	F	no	no
16139	Neutral	5	na	2	301	na	1	0	0	0	1	0	Central	Csection	no	no	no	no	6_months	at_6_months	no	F	no	no
16155	Neutral	201	201	2	501	na	0	0	0	0	0	0	Central	Vaginal	no	no	no	no	7_months	at_9_months_or_more	na	F	no	no
16309	Increased	5	5	2	2	na	1	0	0	0	0	0	Central	Vaginal	no	no	no	no	4_months	at_4_months	no	M	no	no
16653	Decreased	201	na	2	602	na	0	0	1	0	0	0	na	Vaginal	no	no	no	no	8_months	at_8_months	yes	F	yes	no
16707	Increased	na	na	302	502	408	0	na	0	0	0	0	na	Vaginal	no	no	no	no	6_months	at_6_months	no	F	no	no
16771	Neutral	3	5	301	302	401	0	1	0	0	1	0	na	Vaginal	no	no	no	no	4_months	at_4_months	na	M	yes	no
16820	Neutral	3	201	302	303	na	0	1	0	0	0	1	Central	Vaginal	no	no	no	no	na	na	na	F	no	no
16872	Neutral	na	na	302	602	na	0	1	1	0	0	0	Central	Vaginal	no	no	no	no	7_months	at_8_months	no	M	no	no
16876	Increased	na	na	302	501	401	0	1	0	0	0	0	Central	Csection	no	no	no	no	8_months	na	na	F	yes	yes
16882	Increased	na	na	302	4	na	0	1	0	0	0	0	Central	Vaginal	no	no	no	no	4_months	at_1_month	yes	F	no	no
16947	Decreased	3	5	301	0301/3	na	0	0	0	0	1	0	Central	Vaginal	no	no	no	no	3_months	at_3_months	no	F	no	no
16952	Neutral	na	na	501	604	na	0	0	0	0	0	0	Central	Vaginal	no	no	no	no	4_months	at_5_months	yes	M	no	no
16993	Neutral	5	na	2	602	na	1	0	1	0	0	0	Central	Vaginal	no	no	no	no	6_months	at_7_months	no	M	yes	no
16998	Decreased	3	5	301	0301/3	na	0	0	0	0	1	0	Central	Vaginal	no	yes	no	no	8_months	at_9_months_or_more	no	F	yes	no
17054	Increased	5	na	2	604	na	1	0	0	0	0	0	Central	Vaginal	no	no	no	no	5_months	at_6_months	no	M	yes	no
17058	Neutral	5	na	2	602	na	1	0	1	0	0	0	Central	Vaginal	no	no	no	no	6_months	at_6_months	na	M	yes	no
17060	Neutral	3	201	302	303	na	0	1	0	0	0	1	Central	Vaginal	no	no	no	no	6_months	at_7_months	no	M	yes	no
17065	Neutral	na	na	501	na	na	0	0	0	0	0	0	Central	Vaginal	no	no	no	no	6_months	at_7_months	yes	F	no	no
17084	Neutral	na	na	501	604	na	0	0	0	0	0	0	Central	Vaginal	no	no	no	no	8_months	na	no	F	yes	no
17093	Increased	5	5	2	2	na	1	0	0	0	0	0	na	Vaginal	no	no	no	yes	na	na	na	M	no	no
17107	Decreased	201	na	303	602	na	0	0	1	0	0	1	Central	Vaginal	no	no	no	no	6_months	at_9_months_or_more	no	F	yes	no
17129	Decreased	201	na	2	602	na	0	0	1	0	0	0	na	Vaginal	no	no	no	no	4_months	at_5_months	no	F	yes	no
17145	Neutral	na	na	302	602	na	0	1	1	0	0	0	Central	Vaginal	no	no	no	no	1_month	at_2_months	na	M	no	no
17154	High	3	5	2	302	na	1	1	0	0	0	0	Central	Vaginal	no	no	no	no	6_months	at_7_months	yes	M	yes	no
17156	Neutral	na	na	302	602	404	0	1	1	0	0	0	Central	Vaginal	no	no	no	no	1_month	at_1_month	no	M	yes	no
17167	Decreased	201	na	303	na	na	0	0	0	0	0	1	Central	Vaginal	no	no	no	no	na	na	na	M	no	no
17478	Increased	5	201	2	2	na	1	0	0	0	0	0	na	Vaginal	no	no	no	no	6_months	at_9_months_or_more	no	M	no	no
18032	Decreased	201	na	303	604	na	0	0	0	0	0	1	Central	Vaginal	no	no	no	no	7_months	na	yes	M	no	no
18035	Neutral	5	5	2	301	na	1	0	0	0	1	0	Central	Vaginal	no	no	no	no	9_or_more_monts	na	no	F	yes	no
18075	Neutral	3	na	301	501	na	0	0	0	0	0	0	Central	Vaginal	no	no	no	no	6_months	at_9_months_or_more	no	F	yes	no
18076	Neutral	5	5	2	301	na	1	0	0	0	1	0	Central	Vaginal	no	no	no	no	4_months	at_1_month	yes	F	yes	no
18085	Decreased	na	na	602	na	na	0	0	1	0	0	0	Central	Vaginal	no	no	no	no	5_months	at_6_months	na	F	yes	no
18090	Neutral	5	na	2	602	na	1	0	1	0	0	0	Central	Vaginal	no	no	no	no	4_months	at_5_months	no	F	yes	no
18187	Neutral	na	na	302	602	401	0	1	1	0	0	0	Central	Vaginal	no	no	no	no	6_months	at_6_months	no	M	yes	no
18203	Neutral	5	na	2	301	na	1	0	0	0	1	0	Central	Vaginal	no	no	yes	no	6_months	at_9_months_or_more	no	M	yes	no
18260	Increased	na	na	302	302	401	0	1	0	0	0	0	Central	Vaginal	no	no	no	no	2_months	at_2_months	no	F	yes	no
18271	Neutral	201	201	2	2	na	0	0	0	0	0	0	Central	Vaginal	no	no	no	no	6_months	at_9_months_or_more	no	F	yes	no
18278	Decreased	na	na	602	603	na	0	0	1	1	0	0	Central	Vaginal	no	no	no	no	4_months	at_9_months_or_more	yes	M	yes	no
18281	Neutral	3	na	303	604	na	0	0	0	0	0	0	Central	Vaginal	no	no	no	no	1_month	at_1_month	yes	M	no	no
18303	Neutral	na	na	4	4	na	0	0	0	0	0	0	Central	Csection	no	no	no	no	6_months	at_1_month	na	F	yes	no
18311	Neutral	na	na	501	na	na	0	0	0	0	0	0	Central	Csection	no	no	no	no	1_month	at_1_month	yes	M	no	no
18407	Neutral	na	na	302	603	na	0	1	0	1	0	0	Central	Csection	no	no	no	no	6_months	at_9_months_or_more	no	F	no	no
18435	Neutral	na	na	302	602	na	0	1	1	0	0	0	Central	Vaginal	no	no	no	no	4_months	at_4_months	na	M	no	no
18441	Neutral	na	na	302	603	na	0	1	0	1	0	0	Central	Vaginal	no	no	no	no	na	na	yes	F	no	no
18448	Neutral	5	na	2	603	na	1	0	0	1	0	0	Central	Vaginal	no	no	no	no	4_months	at_5_months	no	M	yes	no
18494	Decreased	na	na	602	602	na	0	0	1	0	0	0	Central	Vaginal	no	no	no	no	7_months	at_7_months	yes	M	yes	no
18501	Decreased	5	na	301	2019-04-05	na	0	0	0	0	1	0	Central	Vaginal	no	no	no	no	9_or_more_monts	at_8_months	na	M	no	no
18516	Decreased	3	5	301	0301/3	na	0	0	0	0	1	0	Central	Vaginal	no	no	no	no	6_months	na	no	M	yes	no
18520	Increased	5	5	2	2	na	1	0	0	0	0	0	Central	Vaginal	no	no	no	no	na	at_1_month	no	F	no	no
18534	Neutral	5	na	2	603	na	1	0	0	1	0	0	na	Vaginal	no	no	no	no	5_months	at_6_months	no	F	no	no
18540	Decreased	5	na	301	501	na	0	0	0	0	1	0	Central	Vaginal	no	no	no	no	4_months	at_9_months_or_more	yes	F	yes	no
18542	Neutral	201	na	2	501	na	0	0	0	0	0	0	na	Vaginal	no	no	no	yes	4_months	na	na	F	no	no
18572	Neutral	5	na	2	602	na	1	0	1	0	0	0	na	Vaginal	no	no	no	no	4_months	na	na	F	no	no
18583	Decreased	na	na	604	na	na	0	0	1	0	0	0	Central	Vaginal	no	no	no	yes	6_months	at_7_months	na	F	no	no
18589	Decreased	na	na	501	602	na	0	0	1	0	0	0	Central	Vaginal	no	no	no	no	3_months	at_3_months	no	M	no	no
18590	Increased	5	5	2	2	na	1	0	0	0	0	0	Central	Csection	no	no	no	no	7_months	na	yes	M	no	no
18596	Decreased	5	5	301	301	na	0	0	0	0	1	0	Central	Vaginal	no	no	no	no	na	na	yes	M	no	no
18601	Neutral	5	5	2	301	na	1	0	0	0	1	0	Central	Vaginal	no	no	no	no	6_months	at_6_months	no	M	no	no
18609	Increased	5	na	2	302	na	1	na	0	0	0	0	Central	Vaginal	no	no	no	no	4_months	at_1_month	no	F	no	no
18612	Neutral	3	201	302	303	404	0	1	0	0	0	1	Central	Vaginal	no	no	no	no	4_months	at_8_months	yes	M	yes	no
18621	Neutral	na	na	302	603	401	0	1	0	1	0	0	na	Vaginal	no	no	no	no	1_month	at_1_month	no	M	no	yes
18623	Neutral	3	201	302	303	na	0	1	0	0	0	1	Central	Vaginal	no	no	no	no	2_months	na	no	F	no	no
18634	High	3	5	2	302	na	1	1	0	0	0	0	Central	Vaginal	no	no	no	no	1_month	at_1_month	na	F	no	no
18640	High	3	5	2	302	401	1	1	0	0	0	0	na	Vaginal	no	no	no	no	1_month	at_1_month	no	M	no	no
18660	Neutral	na	na	501	na	na	0	0	0	0	0	0	Central	Vaginal	no	no	no	no	1_month	at_2_months	na	M	no	no
18672	High	3	5	2	302	na	1	1	0	0	0	0	Central	Vaginal	no	no	no	yes	1_month	at_1_month	no	M	no	no
18687	Decreased	3	na	303	603	na	0	0	0	1	0	0	Central	Vaginal	no	no	no	no	4_months	na	yes	F	no	no
18718	Decreased	5	na	301	501	na	0	0	0	0	1	0	Central	Vaginal	no	yes	no	no	6_months	na	yes	F	no	no
18724	Neutral	3	na	303	na	na	0	0	0	0	0	0	Central	Vaginal	no	no	no	no	4_months	at_6_months	yes	M	no	no
18726	Neutral	5	na	2	602	na	1	0	1	0	0	0	Central	Vaginal	no	no	no	no	9_or_more_monts	na	no	F	no	no
18731	Neutral	na	na	302	603	na	0	1	0	1	0	0	Central	Vaginal	no	no	no	no	3_months	at_3_months	no	F	no	no
18740	Increased	5	na	2	501	na	1	0	0	0	0	0	Central	Vaginal	no	no	no	no	1_month	at_1_month	yes	M	no	no
18747	Increased	5	201	2	2	na	1	0	0	0	0	0	Central	Vaginal	no	no	no	yes	4_months	at_6_months	yes	M	no	no
18750	Neutral	3	3	301	0301/3	na	0	0	0	0	0	0	Central	Vaginal	no	yes	no	no	4_months	at_6_months	yes	F	no	no
18755	Neutral	na	na	302	602	na	0	1	1	0	0	0	Central	Vaginal	no	no	no	no	na	at_6_months	no	M	no	no
18776	High	3	5	2	302	na	1	1	0	0	0	0	na	Vaginal	no	no	no	no	4_months	at_4_months	no	M	no	no
18778	Neutral	5	na	2	301	na	2	0	0	0	1	0	Central	Vaginal	no	no	no	no	9_or_more_monts	na	yes	M	no	no
18792	Neutral	5	5	2	301	na	1	0	0	0	1	0	na	Vaginal	no	no	no	no	3_months	at_3_months	no	M	no	no
18803	High	3	5	2	302	na	1	1	0	0	0	0	Southern	Vaginal	no	no	no	no	4_months	na	no	F	no	no
18806	Neutral	na	na	302	602	na	0	1	1	0	0	0	Southern	Vaginal	no	no	no	no	4_months	at_1_month	no	M	no	no
18818	Decreased	na	na	602	602	na	0	0	1	0	0	0	na	Vaginal	no	no	no	no	na	na	na	F	no	yes
18819	Decreased	3	201	301	303	na	0	0	0	0	0	1	Southern	Vaginal	no	no	no	no	4_months	at_5_months	na	F	no	no
18826	Neutral	201	na	2	501	na	0	0	0	0	0	0	na	Vaginal	no	no	no	no	5_months	na	yes	M	no	no
18844	Decreased	na	na	0602/3/4	na	na	0	0	na	na	0	0	Southern	Csection	no	no	no	no	5_months	at_1_month	no	F	no	no
18845	Decreased	5	na	301	604	na	0	0	0	0	1	0	Southern	Vaginal	no	no	no	no	8_months	na	no	M	no	no
18847	Decreased	201	na	2	602	na	0	0	1	0	0	0	na	Vaginal	no	no	no	no	4_months	at_6_months	no	F	no	no
18848	Decreased	5	na	301	-303	na	0	0	0	0	1	0	Southern	Vaginal	no	no	no	no	4_months	at_5_months	no	F	no	yes
18849	Neutral	5	na	2	602	na	1	0	1	0	0	0	Southern	Vaginal	no	no	no	no	4_months	at_9_months_or_more	no	M	no	no
18852	Neutral	na	na	4	501	na	0	0	0	0	0	0	na	Csection	no	no	no	yes	5_months	at_6_months	no	F	no	no
18855	Decreased	5	na	301	604	na	0	0	0	0	1	0	Southern	Vaginal	no	no	no	no	na	na	na	F	no	no
18868	Decreased	3	na	301	503	na	0	0	0	0	0	0	Southern	Vaginal	no	no	no	no	4_months	at_5_months	yes	M	no	no
18872	Decreased	5	na	301	502	na	0	0	0	0	1	0	Southern	Vaginal	no	no	no	no	5_months	at_5_months	yes	F	no	no
18874	High	3	5	2	302	na	1	1	0	0	0	0	Southern	Vaginal	no	no	no	no	4_months	at_1_month	no	M	no	no

## Sheet: Figure_1_source_data_diversity
SampleID	Risk_group	Shannon
10856	High	3.35679
10923	Increased	3.12611
11071	Increased	3.60985
11121	Increased	3.23037
11171	Increased	2.47278
11175	Increased	3.06189
15110	Increased	2.91475
15201	Increased	2.36826
15386	Increased	1.29937
15470	Increased	3.22261
15567	High	2.73746
15599	High	2.51705
15670	High	2.89232
15679	Increased	3.79051
15769	Increased	3.0346
15794	Increased	2.89261
15828	Increased	2.62792
15833	Increased	2.64625
15926	Increased	2.37768
1874	Decreased	3.77307
1967	High	3.09198
2096	Neutral	3.39784
2159	Decreased	3.71153
2255	Increased	2.25606
2271	Decreased	3.04592
2294	Decreased	2.43953
2318	Decreased	2.0537
2321	Neutral	2.4231
2325	Increased	3.58321
2328	Increased	3.63961
2331	Neutral	3.0022
2346	Increased	3.4575
2368	Decreased	3.37649
2372	High	3.34286
2379	High	3.41741
2390	Increased	2.84677
2391	High	2.5185
2395	Increased	2.85734
2397	Increased	2.80826
2422	Increased	3.41591
2429	Increased	1.48006
2444	High	2.61052
2445	Decreased	3.23882
2463	Neutral	3.89962
2466	Decreased	2.96056
2467	Decreased	2.44848
2474	Decreased	3.53924
2504	Increased	3.574
2510	Increased	2.78929
2513	High	2.94752
2528	Increased	3.50049
2538	Decreased	3.70774
2561	High	2.96843
2615	Neutral	3.84496
2631	Increased	3.32561
2638	Neutral	2.9861
2644	High	3.85058
2649	Decreased	3.08896
2670	Increased	3.12416
2678	Decreased	2.74751
2688	Neutral	2.35686
2700	Decreased	2.1393
2867	Neutral	1.93237
4216	Decreased	3.60484
4217	Neutral	2.41742
4282	Increased	3.50724
4289	Decreased	3.23545
4290	High	3.26705
4338	High	3.08008
4344	Decreased	2.61269
4358	Decreased	3.42697
4361	Neutral	1.53298
4385	Increased	2.82751
4388	Increased	3.74375
4403	Increased	2.86749
4404	Increased	2.14893
4428	Decreased	3.4175
4439	Decreased	3.61028
4467	Neutral	4.04543
4470	Increased	3.13288
4480	High	3.71756
4481	Decreased	3.07974
4491	Decreased	2.66289
4504	Neutral	2.73041
4510	Neutral	3.27828
4512	Decreased	2.87877
4532	Decreased	3.21785
4539	Increased	2.71062
4551	Decreased	2.9796
4553	High	3.1597
4582	Increased	2.29366
4603	Increased	2.36919
4606	Neutral	3.39588
4607	Increased	2.90415
4614	Increased	3.30667
4619	High	2.63034
4622	Decreased	2.22736
4626	Increased	3.63731
4634	Neutral	2.55676
4636	Neutral	2.47435
4638	Neutral	3.14618
4645	Neutral	3.50563
4647	Increased	3.2988
4651	Decreased	3.20991
4655	High	0.870651
4658	Decreased	2.42889
4661	Decreased	2.96311
4662	Increased	3.48943
4683	Neutral	3.12325
4695	Decreased	2.13261
4696	Decreased	2.68182
7627	Increased	2.66341
9115	Increased	2.23958
9147	Increased	2.73006
9150	High	3.42544
9237	High	2.02751
9291	Increased	2.92498
9302	Increased	2.73785
9311	Increased	2.83142
9360	Increased	4.02748
9400	Increased	3.71632
10731	Decreased	2.71336
11065	Decreased	3.03769
11186	Decreased	2.73941
15456	Decreased	1.32553
15686	Decreased	3.13439
15736	Decreased	3.2124
15762	Increased	3.21382
15763	Decreased	2.24899
15797	Decreased	2.07592
15819	Increased	2.01605
15884	Increased	2.5742
15932	Neutral	3.35572
16130	Decreased	3.259
16621	Decreased	3.7857
1667	High	3.322
16792	Neutral	3.83506
16917	Increased	1.42875
16922	Decreased	1.70794
16927	Increased	3.22156
16978	Decreased	2.67559
17017	Decreased	2.21707
17021	Increased	2.43354
17043	Decreased	1.69771
17050	Decreased	2.80763
17053	Increased	2.31935
17131	Decreased	2.40532
17142	Neutral	1.53834
17169	Neutral	3.87163
17173	Decreased	2.7715
17186	Decreased	2.48553
17191	Decreased	1.69485
17192	Neutral	1.63263
18037	Decreased	1.29573
18094	Decreased	3.22526
18270	Decreased	1.96894
18484	Increased	3.22823
18524	Decreased	4.02784
18546	Increased	2.55447
18558	Increased	3.56288
18586	Decreased	2.01222
18615	Decreased	2.4046
18642	Decreased	3.75819
18670	Decreased	2.6159
18676	Increased	3.4966
18737	Decreased	2.27558
18763	Increased	1.77908
18809	Increased	2.41497
18841	Increased	3.37011
18863	High	1.87802
18881	Decreased	3.11633
18884	Increased	3.35388
18887	Decreased	3.1513
18889	Increased	3.6015
1960	Decreased	3.47749
20411	Neutral	1.92404
20564	Decreased	2.73166
20573	Neutral	2.67985
20581	Decreased	2.34492
2084	Increased	2.28225
23210	Decreased	3.37804
23249	Neutral	3.05349
23253	High	3.514
2330	Decreased	2.75177
23300	Increased	2.33655
23354	Increased	3.53962
2405	Decreased	3.33085
2441	Increased	3.33134
2477	Neutral	2.9494
2574	Neutral	3.04978
2653	Decreased	3.3797
4583	Neutral	2.86528
9165	Decreased	3.29485
9167	Neutral	2.11296
9189	Decreased	2.72588
9287	Decreased	2.61019
9395	Decreased	3.50011
2048	Decreased	4.15487
2061	Increased	2.32407
2067	Decreased	3.28261
2163	Neutral	3.07343
2226	Neutral	3.00261
2284	Neutral	3.31103
2326	Neutral	1.77334
2356	Decreased	3.5302
2400	Decreased	2.08895
2581	Neutral	2.229
2609	Neutral	1.7171
2628	Decreased	2.79109
2637	Neutral	2.90176
2681	Neutral	3.16241
2699	Decreased	2.62711
3859	Neutral	3.42973
4248	Neutral	1.48617
4286	Neutral	2.62206
4350	Decreased	3.45797
4359	Decreased	3.0085
4373	Decreased	2.30456
4393	Decreased	2.24882
4429	Neutral	3.4596
4431	Increased	3.38924
4432	Decreased	0.950252
4440	Neutral	2.90812
4466	Neutral	3.05279
4475	Decreased	3.27472
4484	Increased	3.2337
4505	Neutral	2.99847
4515	Neutral	1.99491
4528	Decreased	3.75331
4609	Decreased	2.4693
4610	Increased	3.20584
4615	Decreased	3.70871
4616	Neutral	2.96547
4637	Increased	3.19859
4674	Neutral	3.42504
4685	Neutral	3.08881
4686	Neutral	2.43321
4690	Increased	3.15037
4691	Decreased	3.2129
4697	Neutral	2.40901
6177	Decreased	3.3124
7500	Decreased	2.60024
9045	Neutral	3.3886
9097	Neutral	3.24843
9138	Neutral	3.71311
9151	Neutral	3.63556
10915	Increased	2.91994
10976	Neutral	3.66476
11008	Decreased	2.58123
11106	Increased	3.5051
11112	Neutral	2.34722
11117	Decreased	2.20888
11146	Neutral	2.96525
11154	Neutral	3.35056
11196	Decreased	2.73791
11197	Decreased	3.05492
14923	Increased	1.95327
15004	Neutral	2.09745
15085	Neutral	2.50796
15153	Neutral	2.05262
15445	Decreased	1.8085
15448	Neutral	2.21774
15598	Decreased	3.02431
15636	Increased	2.53351
15689	Neutral	2.17767
15700	Decreased	0.209773
15712	Neutral	2.39762
15744	Neutral	2.71679
15751	Neutral	2.81516
15756	Neutral	1.98271
15800	Decreased	3.62595
15802	Neutral	2.61113
15830	Decreased	2.81036
15837	Neutral	2.08252
15838	Neutral	3.12533
15845	Neutral	3.67154
15889	Neutral	3.14697
15890	Decreased	2.97711
15912	Neutral	3.1147
15918	Decreased	3.65539
15923	Neutral	2.48902
15925	Neutral	3.22566
15936	Neutral	2.22458
15944	Increased	3.386
15950	Decreased	2.83446
9159	Neutral	3.86655
9183	Neutral	2.69035
9202	Decreased	3.01774
9224	Decreased	1.01458
9234	Decreased	3.66622
9242	Neutral	2.56204
9264	Decreased	2.92
9277	Neutral	3.01162
9282	Neutral	2.40943
9283	Neutral	2.72809
9309	Decreased	2.79469
9312	Decreased	2.63884
9353	Decreased	2.41874
9362	Neutral	3.21467
9364	Decreased	2.72755
9382	Increased	2.60305
15971	Increased	2.57685
15988	Decreased	3.68252
15991	Increased	3.81114
16017	Neutral	3.13359
16049	Decreased	3.26994
16065	Increased	3.24906
16068	Neutral	4.15638
16073	Decreased	3.40024
16087	Neutral	3.6465
16139	Neutral	3.56998
16155	Neutral	3.43161
16309	Increased	3.28783
16653	Decreased	1.75658
16707	Increased	1.01537
16771	Neutral	1.04197
16820	Neutral	1.31454
16872	Neutral	2.67583
16876	Increased	1.72308
16882	Increased	2.26569
16947	Decreased	3.10636
16952	Neutral	2.76316
16993	Neutral	2.45832
16998	Decreased	1.75965
17054	Increased	1.28484
17058	Neutral	1.89196
17060	Neutral	1.3731
17065	Neutral	2.04195
17084	Neutral	1.13626
17093	Increased	1.89365
17107	Decreased	1.45043
17129	Decreased	1.92799
17145	Neutral	2.39766
17154	High	2.52375
17156	Neutral	2.97137
17167	Decreased	1.85001
17478	Increased	4.15963
18032	Decreased	3.20353
18035	Neutral	1.91668
18075	Neutral	1.58612
18076	Neutral	2.38589
18085	Decreased	1.83239
18090	Neutral	2.75499
18187	Neutral	1.64962
18203	Neutral	2.3611
18260	Increased	1.93067
18271	Neutral	0.345102
18278	Decreased	1.68105
18281	Neutral	3.87049
18303	Neutral	1.83999
18311	Neutral	2.50583
18407	Neutral	0.783701
18435	Neutral	2.78076
18441	Neutral	2.86817
18448	Neutral	1.90376
18494	Decreased	2.22732
18501	Decreased	2.36172
18516	Decreased	2.15637
18520	Increased	3.24245
18534	Neutral	3.83315
18540	Decreased	2.05773
18542	Neutral	2.63035
18572	Neutral	1.61633
18583	Decreased	2.15972
18589	Decreased	2.79553
18590	Increased	2.71347
18596	Decreased	2.63893
18601	Neutral	3.60071
18609	Increased	2.75467
18612	Neutral	2.14996
18621	Neutral	2.73708
18623	Neutral	2.06204
18634	High	2.73438
18640	High	2.49084
18660	Neutral	3.6313
18672	High	3.49072
18687	Decreased	2.89371
18718	Decreased	2.38569
18724	Neutral	2.6214
18726	Neutral	2.97216
18731	Neutral	3.14518
18740	Increased	2.21793
18747	Increased	3.62138
18750	Neutral	2.97858
18755	Neutral	3.62513
18776	High	1.32657
18778	Neutral	3.38281
18792	Neutral	3.41734
18803	High	3.37489
18806	Neutral	3.89867
18818	Decreased	3.23216
18819	Decreased	3.82415
18826	Neutral	3.30537
18844	Decreased	3.02488
18845	Decreased	2.57069
18847	Decreased	3.32764
18848	Decreased	3.5487
18849	Neutral	3.52771
18852	Neutral	2.06011
18855	Decreased	2.17439
18868	Decreased	2.86379
18872	Decreased	2.42347
18874	High	2.99828

## Sheet: Figure_2_source_data_lefse
feature	log_highest_class_average	class	LDA_effect_size	p_value
Bacteria.Firmicutes.Clostridia.Clostridiales.Peptostreptococcaceae.Intestinibacter	3.66067	Neutral	2.69885	2.07e-09
Bacteria.Firmicutes.Clostridia.Clostridiales.Peptostreptococcaceae.Romboutsia	3.20588	Neutral	2.72638	1.73e-05
Bacteria.Firmicutes.Clostridia.Clostridiales.Peptostreptococcaceae	3.47709	Neutral	3.19688	1.37e-07
Bacteria.Firmicutes.Erysipelotrichia.Erysipelotrichales.Erysipelotrichaceae	3.91895	Increased	2.77558	0.0191632
Bacteria.Patescibacteria.Saccharimonadia.Saccharimonadales.Saccharimonadaceae	3.3827	High	2.85539	0.0173015
Bacteria.Firmicutes.Bacilli.Lactobacillales.Streptococcaceae	4.62595	-
Bacteria.Firmicutes.Clostridia.Clostridiales.Eubacteriaceae	2.88002	-
Bacteria.Firmicutes.Clostridia.Clostridiales.Peptococcaceae.NA	1.31575	-
Bacteria.Proteobacteria.Gammaproteobacteria.Betaproteobacteriales.Burkholderiaceae.Comamonas	0.229148	-
Bacteria.Proteobacteria.Gammaproteobacteria.Xanthomonadales.Xanthomonadaceae	1.67352	-
Bacteria.Firmicutes.Clostridia.Clostridiales.Lachnospiraceae.Anaerostipes	4.44383	-
Bacteria.Firmicutes.Clostridia.Clostridiales.Peptostreptococcaceae.Paeniclostridium	1.51215	-
Bacteria.Actinobacteria.Coriobacteriia.Coriobacteriales.Atopobiaceae.Coriobacteriaceae_UCG_003	2.58229	-
Bacteria.Firmicutes.Negativicutes.Selenomonadales.Acidaminococcaceae.Phascolarctobacterium	3.75295	-
Bacteria.Bacteroidetes.Bacteroidia.Bacteroidales.Bacteroidaceae.Bacteroides	5.01595	-
Bacteria.Firmicutes.Bacilli.Bacillales.Bacillaceae.Bacillus	1.39052	-
Bacteria.Tenericutes.Mollicutes.Mollicutes_RF39	0.512155	-
Bacteria.Bacteroidetes	5.07091	-
Bacteria.Actinobacteria.Actinobacteria.Corynebacteriales.Nocardiaceae.Rhodococcus	1.18885	-
Bacteria.Actinobacteria.Coriobacteriia.Coriobacteriales.Atopobiaceae.Olsenella	2.58292	-
Bacteria.Firmicutes.Clostridia.Clostridiales.Lachnospiraceae.Lachnoanaerobaculum	0	-
Bacteria.Firmicutes.Clostridia.Clostridiales.Ruminococcaceae.Papillibacter	0.405239	-
Bacteria.Firmicutes.Bacilli.Bacillales.Planococcaceae	2.09479	-
Bacteria.Firmicutes.Clostridia.Clostridiales.Ruminococcaceae	4.96292	-
Bacteria.Firmicutes.Clostridia.Clostridiales.Lachnospiraceae.Coprococcus_2	3.22155	-
Bacteria.Firmicutes.Clostridia.Clostridiales.Lachnospiraceae.Coprococcus_3	3.23868	-
Bacteria.Firmicutes.Bacilli.Lactobacillales.Lactobacillaceae.Lactobacillus	3.53525	-
Bacteria.Firmicutes.Clostridia.Clostridiales.Lachnospiraceae.Coprococcus_1	2.64819	-
Bacteria.Firmicutes.Clostridia.Clostridiales.Lachnospiraceae.Agathobacter	4.41668	-
Bacteria.Firmicutes.Clostridia.Clostridiales.Christensenellaceae.Catabacter	2.01868	-
Bacteria.Verrucomicrobia.Verrucomicrobiae.Verrucomicrobiales.Akkermansiaceae	4.07943	-
Bacteria.Firmicutes.Clostridia.Clostridiales.Ruminococcaceae.Ruminococcus_1	3.2032	-
Bacteria.Firmicutes.Clostridia.Clostridiales.Ruminococcaceae.Ruminococcus_2	3.97159	-
Bacteria.Firmicutes.Clostridia.Clostridiales.Lachnospiraceae.Stomatobaculum	0	-
Bacteria.Firmicutes.Clostridia.Clostridiales.Ruminococcaceae.UBA1819	3.58604	-
Bacteria.Firmicutes.Clostridia.Clostridiales.Christensenellaceae.Christensenella	1.29623	-
Bacteria.Firmicutes.Negativicutes.Selenomonadales.Acidaminococcaceae.Succiniclasticum	3.50076	-
Bacteria.Deinococcus_Thermus.Deinococci	0.229148	-
Bacteria.Firmicutes.Clostridia.Clostridiales.Ruminococcaceae.Butyricicoccus	3.49045	-
Bacteria.Firmicutes.Clostridia.Clostridiales.Lachnospiraceae.Lachnospira	3.68911	-
Bacteria.Proteobacteria.Gammaproteobacteria.Pasteurellales	3.39111	-
Bacteria.Proteobacteria.Gammaproteobacteria.Enterobacteriales	5.19344	-
Bacteria.Firmicutes.Erysipelotrichia.Erysipelotrichales.Erysipelotrichaceae.Faecalitalea	2.8869	-
Bacteria.Synergistetes.Synergistia.Synergistales.Synergistaceae	1.22915	-
Bacteria.Proteobacteria.Gammaproteobacteria.Pseudomonadales.Moraxellaceae.Acinetobacter	2.47871	-
Bacteria.Firmicutes.Bacilli	4.70967	-
Bacteria.Firmicutes.Clostridia.Clostridiales.Ruminococcaceae.Oscillospira	0.627088	-
Bacteria.Proteobacteria.Alphaproteobacteria.Rhizobiales	1.54356	-
Bacteria.Firmicutes.Clostridia.Clostridiales.Ruminococcaceae.GCA_900066225	1.83951	-
Bacteria.Proteobacteria.Deltaproteobacteria.Desulfovibrionales	2.17854	-
Bacteria.Proteobacteria.Gammaproteobacteria.Enterobacteriales.Enterobacteriaceae.Proteus	2.45292	-
Bacteria.Firmicutes.Erysipelotrichia.Erysipelotrichales.Erysipelotrichaceae.Holdemanella	2.56471	-
Bacteria.Firmicutes.Clostridia.Clostridiales.Ruminococcaceae.Anaerofilum	1.13966	-
Bacteria.Deinococcus_Thermus.Deinococci.Deinococcales.Deinococcaceae.Deinococcus	0.229148	-
Bacteria.Cyanobacteria	2.82464	-
Bacteria.Proteobacteria.Gammaproteobacteria.Pasteurellales.Pasteurellaceae.Actinobacillus	1.45416	-
Bacteria.Firmicutes.Bacilli.Lactobacillales.Aerococcaceae.Facklamia	0.387216	-
Bacteria.Firmicutes.Clostridia.Clostridiales.Lachnospiraceae.Sellimonas	3.41735	-
Bacteria.Firmicutes.Clostridia.Clostridiales.Ruminococcaceae.Ruminococcaceae_NK4A214_group	1.94352	-
Bacteria.Cyanobacteria.Melainabacteria.Gastranaerophilales.NA	2.67397	-
Bacteria.Actinobacteria.Coriobacteriia.Coriobacteriales.Eggerthellaceae	3.98287	-
Bacteria.Firmicutes.Clostridia.Clostridiales.Clostridiaceae_1.Sarcina	3.1342	-
Bacteria.Actinobacteria.Actinobacteria.Actinomycetales.Actinomycetaceae.Varibaculum	1.21705	-
Bacteria.Firmicutes.Erysipelotrichia.Erysipelotrichales.Erysipelotrichaceae.Turicibacter	3.29748	-
Bacteria.Tenericutes.Mollicutes.Mollicutes_RF39.NA	0.512155	-
Bacteria.Firmicutes.Bacilli.Bacillales.Paenibacillaceae	0.387216	-
Bacteria.Firmicutes.Negativicutes.Selenomonadales.Veillonellaceae.NA	2.25054	-
Bacteria.Firmicutes.Clostridia.Clostridiales.Lachnospiraceae.Fusicatenibacter	3.97709	-
Bacteria.Firmicutes.Clostridia.Clostridiales.Lachnospiraceae.Lachnospiraceae_ND3007_group	2.88976	-
Bacteria.Firmicutes.Erysipelotrichia.Erysipelotrichales.Erysipelotrichaceae.NA	3.28011	-
Bacteria.Firmicutes.Clostridia.Clostridiales.Ruminococcaceae.Intestinimonas	2.50139	-
Bacteria.Firmicutes.Clostridia.Clostridiales.Lachnospiraceae.Howardella	1.67631	-
Bacteria.Firmicutes.Clostridia.Clostridiales.Ruminococcaceae.Oscillibacter	3.25941	-
Bacteria.Fusobacteria.Fusobacteriia.Fusobacteriales.Fusobacteriaceae	2.37099	-
Bacteria.Bacteroidetes.Bacteroidia.Bacteroidales.Rikenellaceae	3.67874	-
Bacteria.Proteobacteria.Gammaproteobacteria.Pseudomonadales.Pseudomonadaceae	3.24435	-
Bacteria.Actinobacteria.Coriobacteriia.Coriobacteriales.Coriobacteriaceae.Enorma	1.40146	-
Bacteria.Actinobacteria.Coriobacteriia.Coriobacteriales.Eggerthellaceae.Cryptobacterium	0.944049	-
Bacteria.Proteobacteria.Gammaproteobacteria.Pseudomonadales.Pseudomonadaceae.Pseudomonas	3.24435	-
Bacteria.Proteobacteria.Gammaproteobacteria.Enterobacteriales.Enterobacteriaceae.Escherichia_Shigella	5.09449	-
Bacteria.Proteobacteria.Gammaproteobacteria.Enterobacteriales.Enterobacteriaceae.Kosakonia	0.995201	-
Bacteria.Firmicutes.Clostridia.Clostridiales.Lachnospiraceae.Lachnoclostridium_10	0.537602	-
Bacteria.Firmicutes.Clostridia.Clostridiales.Lachnospiraceae.Lachnoclostridium_12	1.5409	-
Bacteria.Firmicutes.Erysipelotrichia.Erysipelotrichales.Erysipelotrichaceae.Candidatus_Stoquefichus	0.910095	-
Bacteria.Firmicutes.Negativicutes.Selenomonadales.Veillonellaceae.Veillonella	5.13731	-
Bacteria.Proteobacteria.Gammaproteobacteria.Enterobacteriales.Enterobacteriaceae.Salmonella	2.62777	-
Bacteria.Firmicutes.Clostridia.Clostridiales.Clostridiaceae_1	4.4471	-
Bacteria.Halanaerobiaeota.Halanaerobiia	0.886057	-
Bacteria.Firmicutes.Clostridia.Clostridiales.Lachnospiraceae.Oribacterium	0.341989	-
Bacteria.Firmicutes.Erysipelotrichia.Erysipelotrichales.Erysipelotrichaceae.Coprobacillus	2.21112	-
Bacteria.Actinobacteria.Actinobacteria.Bifidobacteriales.Bifidobacteriaceae	5.14585	-
Bacteria.Actinobacteria.Coriobacteriia.Coriobacteriales.Eggerthellaceae.Parvibacter	0.0409586	-
Bacteria.Firmicutes.Clostridia.Clostridiales.Lachnospiraceae.UC5_1_2E3	1.25034	-
Bacteria.Firmicutes.Bacilli.Lactobacillales.Streptococcaceae.Streptococcus	4.60549	-
Bacteria.Firmicutes.Clostridia.Clostridiales.Clostridiaceae_1.Clostridium_sensu_stricto_4	0	-
Bacteria.Cyanobacteria.Oxyphotobacteria.Chloroplast.NA	2.29173	-
Bacteria.Firmicutes.Clostridia.Clostridiales.Ruminococcaceae.Negativibacillus	1.65155	-
Bacteria.Firmicutes.Negativicutes.Selenomonadales.Veillonellaceae.Allisonella	0.995201	-
Bacteria.Firmicutes.Clostridia.Clostridiales.Family_XI.Parvimonas	1.11421	-
Bacteria.Actinobacteria.Actinobacteria.Micrococcales.Micrococcaceae.Rothia	2.33694	-
Bacteria.Firmicutes.Clostridia.Clostridiales.Lachnospiraceae.Cellulosilyticum	1.48988	-
Bacteria.Firmicutes.Bacilli.Lactobacillales.NA	0.706269	-
Bacteria.Proteobacteria.Gammaproteobacteria.Pseudomonadales	3.26689	-
Bacteria.Synergistetes.Synergistia.Synergistales.Synergistaceae.Pyramidobacter	1.22915	-
Bacteria.Proteobacteria.Gammaproteobacteria.Betaproteobacteriales	3.12267	-
Bacteria.Actinobacteria.Actinobacteria.Actinomycetales	2.69527	-
Bacteria.Firmicutes.Clostridia.Clostridiales.Family_XI.Finegoldia	1.29031	-
Bacteria.Actinobacteria.Coriobacteriia.Coriobacteriales.Eggerthellaceae.Adlercreutzia	3.05716	-
Bacteria.Firmicutes.Clostridia.Clostridiales.Ruminococcaceae.Fournierella	1.52288	-
Bacteria.Patescibacteria.CPR2	0	-
Bacteria.Firmicutes.Clostridia.Clostridiales.Lachnospiraceae.Dorea	4.01575	-
Bacteria.Firmicutes.Clostridia.Clostridiales.Defluviitaleaceae	2.44609	-
Bacteria.Firmicutes.Clostridia.Clostridiales.Christensenellaceae	3.29715	-
Bacteria.Firmicutes.Bacilli.Lactobacillales.Carnobacteriaceae.Granulicatella	2.56699	-
Bacteria.Proteobacteria.Gammaproteobacteria.Enterobacteriales.Enterobacteriaceae.Raoultella	2.67139	-
Bacteria.Elusimicrobia.Elusimicrobia	0.51808	-
Bacteria.Firmicutes.Bacilli.Bacillales.Family_XI.Gemella	2.27141	-
Bacteria.Actinobacteria.Actinobacteria.Bifidobacteriales.Bifidobacteriaceae.Bifidobacterium	5.14579	-
Bacteria.Firmicutes.Negativicutes.Selenomonadales.Veillonellaceae.Megamonas	3.97576	-
Bacteria.Proteobacteria.Gammaproteobacteria.Vibrionales	0	-
Bacteria.Bacteroidetes.Bacteroidia.Bacteroidales.Prevotellaceae.Prevotellaceae_NK3B31_group	1.43327	-
Bacteria.Firmicutes.Clostridia.Clostridiales.Family_XIII.S5_A14a	1.13966	-
Bacteria.Firmicutes.Clostridia.Clostridiales.Peptococcaceae.Peptococcus	1.79735	-
Bacteria.Actinobacteria.Coriobacteriia.Coriobacteriales.Eggerthellaceae.Denitrobacterium	0.229148	-
Bacteria.Firmicutes.Clostridia.Clostridiales.Lachnospiraceae.Lachnospiraceae_UCG_003	2.2228	-
Bacteria.Halanaerobiaeota.Halanaerobiia.Halanaerobiales	0.886057	-
Bacteria.Proteobacteria.Deltaproteobacteria.Desulfovibrionales.Desulfovibrionaceae	2.17854	-
Bacteria.Firmicutes.Erysipelotrichia.Erysipelotrichales.Erysipelotrichaceae.Solobacterium	0.886057	-
Bacteria.Actinobacteria.Actinobacteria.Micrococcales.Micrococcaceae	2.33694	-
Bacteria.Cyanobacteria.Oxyphotobacteria.Chloroplast	2.29173	-
Bacteria.Firmicutes.Clostridia.Clostridiales.Lachnospiraceae.Lachnospiraceae_FCS020_group	2.51132	-
Bacteria.Firmicutes.Clostridia.Clostridiales.Lachnospiraceae.Hungatella	3.08182	-
Bacteria.Verrucomicrobia	4.07943	-
Bacteria.Firmicutes.Clostridia.Clostridiales.Defluviitaleaceae.Defluviitaleaceae_UCG_011	2.44609	-
Bacteria.Firmicutes.Bacilli.Lactobacillales.Aerococcaceae	1.01472	-
Bacteria.Tenericutes.Mollicutes.Anaeroplasmatales	0.643019	-
Bacteria.Firmicutes.Erysipelotrichia.Erysipelotrichales.Erysipelotrichaceae.Dielma	1.04206	-
Bacteria.Proteobacteria	5.19651	-
Bacteria.Firmicutes.Clostridia.Clostridiales.Family_XIII.NA	2.04275	-
Bacteria.Bacteroidetes.Bacteroidia.Bacteroidales.Bacteroidaceae	5.01595	-
Bacteria.Firmicutes.Erysipelotrichia.Erysipelotrichales.Erysipelotrichaceae.Erysipelatoclostridium	3.39567	-
Bacteria.Firmicutes.Clostridia.Clostridiales.Clostridiales_vadinBB60_group.NA	0.969511	-
Bacteria.Proteobacteria.Alphaproteobacteria.Rhizobiales.Rhizobiaceae	1.54356	-
Bacteria.Firmicutes.Bacilli.Bacillales.Paenibacillaceae.Paenibacillus	0.387216	-
Bacteria.Patescibacteria.CPR2.NA	0	-
Bacteria.Epsilonbacteraeota.Campylobacteria.Campylobacterales.Campylobacteraceae.Campylobacter	1.96897	-
Bacteria.Firmicutes.Erysipelotrichia.Erysipelotrichales.Erysipelotrichaceae.Erysipelotrichaceae_UCG_003	3.0971	-
Bacteria.Proteobacteria.Alphaproteobacteria.Rhizobiales.Rhizobiaceae.Allorhizobium_Neorhizobium_Pararhizobium_Rhizobium	0.387216	-
Bacteria.Firmicutes.Bacilli.Lactobacillales.Carnobacteriaceae.Isobaculum	0	-
Bacteria.Proteobacteria.Gammaproteobacteria.Pasteurellales.Pasteurellaceae.Haemophilus	3.38751	-
Bacteria.NA.NA.NA.NA.NA	0.688246	-
Bacteria.Actinobacteria.Coriobacteriia.Coriobacteriales.Eggerthellaceae.DNF00809	1.94405	-
Bacteria.Firmicutes.Erysipelotrichia.Erysipelotrichales.Erysipelotrichaceae.Catenisphaera	0	-
Bacteria.Firmicutes.Negativicutes.Selenomonadales.Veillonellaceae.Selenomonas_4	2.42409	-
Bacteria.Proteobacteria.Gammaproteobacteria.Enterobacteriales.Enterobacteriaceae.Hafnia_Obesumbacterium	1.32606	-
Bacteria.Actinobacteria.Coriobacteriia.Coriobacteriales.Eggerthellaceae.Slackia	3.34851	-
Bacteria.Firmicutes.Negativicutes.Selenomonadales.Veillonellaceae.Selenomonas_3	2.42643	-
Bacteria.Firmicutes.Clostridia.Clostridiales.Family_XI	2.38886	-
Bacteria.Firmicutes.Clostridia.Clostridiales.Lachnospiraceae.GCA_900066575	2.29348	-
Bacteria.Proteobacteria.Gammaproteobacteria.Enterobacteriales.Enterobacteriaceae.NA	3.5389	-
Bacteria.Actinobacteria.Actinobacteria.Bifidobacteriales.Bifidobacteriaceae.Parascardovia	0	-
Bacteria.Firmicutes.Clostridia.Clostridiales.Family_XI.Gallicola	0	-
Bacteria.Firmicutes.Bacilli.Bacillales.Planococcaceae.Rummeliibacillus	2.09194	-
Bacteria.Firmicutes.Clostridia.Clostridiales.Lachnospiraceae.NA	4.90665	-
Bacteria.Deinococcus_Thermus	0.229148	-
Bacteria.Firmicutes.Negativicutes.Selenomonadales.Acidaminococcaceae	3.94324	-
Bacteria.Proteobacteria.Gammaproteobacteria.Enterobacteriales.Enterobacteriaceae.Morganella	2.13086	-
Bacteria.Firmicutes.Clostridia.Clostridiales.Lachnospiraceae.Roseburia	3.98212	-
Bacteria.Patescibacteria	3.84015	-
Bacteria.Actinobacteria.Actinobacteria.Actinomycetales.Actinomycetaceae.Actinomyces	2.69005	-
Bacteria.Firmicutes.Clostridia.Clostridiales.Ruminococcaceae.Hydrogenoanaerobacterium	0.51808	-
Bacteria.Fusobacteria.Fusobacteriia.Fusobacteriales.Leptotrichiaceae	0.512155	-
Bacteria.Cyanobacteria.Melainabacteria.Gastranaerophilales	2.67397	-
Bacteria.Proteobacteria.Alphaproteobacteria	2.25645	-
Bacteria.Proteobacteria.Alphaproteobacteria.Rhizobiales.Xanthobacteraceae	0.627088	-
Bacteria.Firmicutes.Clostridia.Clostridiales.Family_XIII.Family_XIII_UCG_001	1.39052	-
Bacteria.Proteobacteria.Gammaproteobacteria.Aeromonadales.Aeromonadaceae.Aeromonas	1.89222	-
Bacteria.Bacteroidetes.Bacteroidia.Bacteroidales.NA	1.86703	-
Bacteria.Firmicutes.Bacilli.Bacillales.Bacillaceae	1.39052	-
Bacteria.Bacteroidetes.Bacteroidia.Bacteroidales.Prevotellaceae.Prevotella_7	3.20368	-
Bacteria.Bacteroidetes.Bacteroidia.Bacteroidales.Prevotellaceae.Prevotella_6	0.995201	-
Bacteria.Bacteroidetes.Bacteroidia.Bacteroidales.Prevotellaceae.Prevotella_9	3.77775	-
Bacteria.Elusimicrobia.Elusimicrobia.Elusimicrobiales.Elusimicrobiaceae	0.51808	-
Bacteria.Firmicutes	5.77508	-
Bacteria.Actinobacteria.Actinobacteria.Corynebacteriales	2.13966	-
Bacteria.Firmicutes.Clostridia.Clostridiales.Lachnospiraceae.Butyrivibrio	2.8162	-
Bacteria.Firmicutes.Clostridia.Clostridiales.Lachnospiraceae.GCA_900066755	0.643019	-
Bacteria.Firmicutes.Clostridia.Clostridiales.Lachnospiraceae.28_4	1.50116	-
Bacteria.Firmicutes.Clostridia.Clostridiales.NA.NA	0.989276	-
Bacteria.Patescibacteria.Saccharimonadia.Saccharimonadales.NA	3.65388	-
Bacteria.Firmicutes.Clostridia.Clostridiales.Family_XI.Anaerococcus	2.06238	-
Bacteria.Deinococcus_Thermus.Deinococci.Deinococcales.Deinococcaceae	0.229148	-
Bacteria.Bacteroidetes.Bacteroidia.Bacteroidales.Prevotellaceae.Alloprevotella	0	-
Bacteria.Actinobacteria.Coriobacteriia.Coriobacteriales.Coriobacteriales_Incertae_Sedis.Raoultibacter	0.609065	-
Bacteria.Firmicutes.Clostridia.Clostridiales.Peptostreptococcaceae.Terrisporobacter	3.04871	-
Bacteria.Firmicutes.Clostridia.Clostridiales.Lachnospiraceae.Blautia	5.02013	-
Bacteria.Patescibacteria.Saccharimonadia.Saccharimonadales.NA.NA	3.65388	-
Bacteria.Firmicutes.Negativicutes.Selenomonadales.Veillonellaceae.Dialister	4.27198	-
Bacteria.Bacteroidetes.Bacteroidia.Bacteroidales.Barnesiellaceae	2.95912	-
Bacteria.Firmicutes.Clostridia.Clostridiales.Lachnospiraceae	5.46374	-
Bacteria.Proteobacteria.Gammaproteobacteria.Betaproteobacteriales.Burkholderiaceae.Parasutterella	2.94271	-
Bacteria.Firmicutes.Negativicutes	5.22037	-
Bacteria.Synergistetes.Synergistia.Synergistales.Synergistaceae.Fretibacterium	1.05622	-
Bacteria.Firmicutes.Bacilli.Lactobacillales.Carnobacteriaceae	2.56699	-
Bacteria.Firmicutes.Clostridia.Clostridiales.Lachnospiraceae.Robinsoniella	2.40831	-
Bacteria.Cyanobacteria.Oxyphotobacteria	2.29173	-
Bacteria.Firmicutes.Clostridia.Clostridiales.Ruminococcaceae.Ruminococcaceae_UCG_013	4.09149	-
Bacteria.Firmicutes.Clostridia.Clostridiales.Ruminococcaceae.Ruminococcaceae_UCG_010	1.25034	-
Bacteria.Firmicutes.Clostridia.Clostridiales.Ruminococcaceae.Ruminococcaceae_UCG_011	0.229148	-
Bacteria.Firmicutes.Clostridia.Clostridiales.Ruminococcaceae.Ruminococcaceae_UCG_014	3.74685	-
Bacteria.Actinobacteria.Actinobacteria.Actinomycetales.Actinomycetaceae	2.69527	-
Bacteria.Firmicutes.Bacilli.Bacillales.Staphylococcaceae.Staphylococcus	3.46316	-
Bacteria.Actinobacteria.Actinobacteria.Bifidobacteriales	5.14585	-
Bacteria.Proteobacteria.Alphaproteobacteria.Rhizobiales.Rhizobiaceae.Brucella	1.51215	-
Bacteria.Firmicutes.Clostridia.Clostridiales.Lachnospiraceae.Tyzzerella	2.25315	-
Bacteria.Actinobacteria.Coriobacteriia	4.75829	-
Bacteria.Firmicutes.Bacilli.Lactobacillales.NA.NA	0.706269	-
Bacteria.Proteobacteria.Deltaproteobacteria.Desulfovibrionales.Desulfovibrionaceae.Desulfovibrio	1.80893	-
Bacteria.Firmicutes.Negativicutes.Selenomonadales.Veillonellaceae	5.206	-
Bacteria.Firmicutes.Clostridia.Clostridiales.Clostridiaceae_1.NA	0.773216	-
Bacteria.Firmicutes.Clostridia.Clostridiales.Eubacteriaceae.Pseudoramibacter	0.81911	-
Bacteria.Firmicutes.Clostridia.Clostridiales.Ruminococcaceae.Flavonifractor	3.41876	-
Bacteria.Firmicutes.Clostridia.Clostridiales.Eubacteriaceae.Eubacterium	2.83427	-
Bacteria.Proteobacteria.Gammaproteobacteria.Pseudomonadales.Moraxellaceae.Moraxella	0.0409586	-
Bacteria.Proteobacteria.Gammaproteobacteria.Enterobacteriales.Enterobacteriaceae.Enterobacter	3.98655	-
Bacteria.Proteobacteria.Deltaproteobacteria	2.17854	-
Bacteria.Proteobacteria.Gammaproteobacteria.Betaproteobacteriales.Burkholderiaceae.Sutterella	2.66109	-
Bacteria.Firmicutes.Clostridia.Clostridiales.Christensenellaceae.NA	2.21112	-
Bacteria.Proteobacteria.Alphaproteobacteria.Rhodospirillales.NA.NA	2.16295	-
Bacteria.Proteobacteria.Gammaproteobacteria.Betaproteobacteriales.Neisseriaceae	1.04206	-
Bacteria.Proteobacteria.Gammaproteobacteria.Pasteurellales.Pasteurellaceae.Aggregatibacter	0.838632	-
Bacteria.Firmicutes.Clostridia.Clostridiales.Ruminococcaceae.Acetanaerobacterium	0.739929	-
Bacteria.Actinobacteria.Coriobacteriia.Coriobacteriales.Eggerthellaceae.Senegalimassilia	3.56288	-
Bacteria.Bacteroidetes.Bacteroidia.Bacteroidales.Marinifilaceae.Butyricimonas	1.65374	-
Bacteria.Actinobacteria.Coriobacteriia.Coriobacteriales.Coriobacteriales_Incertae_Sedis.NA	1.88002	-
Bacteria.Firmicutes.Clostridia.Clostridiales.Ruminococcaceae.Pseudoflavonifractor	0.405239	-
Bacteria.Firmicutes.Negativicutes.Selenomonadales.Veillonellaceae.Mitsuokella	1.58503	-
Bacteria.Firmicutes.Bacilli.Bacillales.Staphylococcaceae	3.46316	-
Bacteria.Firmicutes.Bacilli.Lactobacillales.Streptococcaceae.NA	0.627088	-
Bacteria.Firmicutes.Clostridia.Clostridiales.Clostridiaceae_1.Clostridium_sensu_stricto_13	2.01472	-
Bacteria.Firmicutes.Clostridia.Clostridiales.Clostridiaceae_1.Clostridium_sensu_stricto_18	0	-
Bacteria.Firmicutes.Erysipelotrichia.Erysipelotrichales.Erysipelotrichaceae.Holdemania	1.83863	-
Bacteria.NA.NA	0.688246	-
Bacteria.Bacteroidetes.Bacteroidia.Bacteroidales.Prevotellaceae.NA	1.39052	-
Bacteria.Firmicutes.NA.NA.NA.NA	0.813185	-
Bacteria.Firmicutes.Clostridia.Clostridiales.Ruminococcaceae.Candidatus_Soleaferrea	1.63202	-
Bacteria.Proteobacteria.Gammaproteobacteria.Betaproteobacteriales.Neisseriaceae.Eikenella	0.51808	-
Bacteria.Proteobacteria.Gammaproteobacteria.Enterobacteriales.Enterobacteriaceae.Klebsiella	4.30218	-
Bacteria.Firmicutes.Clostridia.Clostridiales.Lachnospiraceae.Eisenbergiella	3.39283	-
Bacteria.Firmicutes.Bacilli.Lactobacillales.Aerococcaceae.Abiotrophia	1.01472	-
Bacteria.Proteobacteria.Gammaproteobacteria	5.19634	-
Bacteria.Actinobacteria.Actinobacteria	5.1476	-
Bacteria.Proteobacteria.Alphaproteobacteria.Rhodospirillales.NA	2.16295	-
Bacteria.Firmicutes.Clostridia.Clostridiales.Lachnospiraceae.Lachnospiraceae_UCG_010	2.08648	-
Bacteria.Proteobacteria.Gammaproteobacteria.Enterobacteriales.Enterobacteriaceae.Lelliottia	2.07741	-
Bacteria.Proteobacteria.Gammaproteobacteria.Enterobacteriales.Enterobacteriaceae.Citrobacter	4.393	-
Bacteria.Firmicutes.Bacilli.Lactobacillales.Enterococcaceae.Enterococcus	4.1223	-
Bacteria.Firmicutes.Clostridia.Clostridiales.Lachnospiraceae.Cuneatibacter	0.831208	-
Bacteria.NA	0.688246	-
Bacteria.Synergistetes.Synergistia.Synergistales	1.22915	-
Bacteria.Actinobacteria.Actinobacteria.Actinomycetales.Actinomycetaceae.Arcanobacterium	0	-
Bacteria.Firmicutes.Clostridia.Clostridiales.Lachnospiraceae.Lachnospiraceae_NC2004_group	0.755193	-
Bacteria.Epsilonbacteraeota	1.96897	-
Bacteria.Bacteroidetes.Bacteroidia.Flavobacteriales	0	-
Bacteria.Fusobacteria.Fusobacteriia.Fusobacteriales.Fusobacteriaceae.NA	0.211125	-
Bacteria.Fusobacteria.Fusobacteriia	2.37696	-
Bacteria.Firmicutes.Clostridia.Clostridiales.Ruminococcaceae.Phocea	0.773216	-
Bacteria.Proteobacteria.Gammaproteobacteria.Enterobacteriales.Enterobacteriaceae	5.19344	-
Bacteria.Firmicutes.Clostridia.Clostridiales.Family_XIII	2.6039	-
Bacteria.Patescibacteria.Saccharimonadia.Saccharimonadales	3.84015	-
Bacteria.Actinobacteria.Coriobacteriia.Coriobacteriales.Coriobacteriaceae	4.70041	-
Bacteria.Tenericutes.Mollicutes.Anaeroplasmatales.Anaeroplasmataceae	0.643019	-
Bacteria.Tenericutes.Mollicutes	0.81911	-
Bacteria.Proteobacteria.Gammaproteobacteria.Pseudomonadales.Moraxellaceae	2.48029	-
Bacteria.Firmicutes.Clostridia.Clostridiales.Lachnospiraceae.Lachnoclostridium	4.12552	-
Bacteria.Actinobacteria.Actinobacteria.Micrococcales.Cellulomonadaceae	0	-
Bacteria.Bacteroidetes.Bacteroidia.Bacteroidales.Porphyromonadaceae.Porphyromonas	2.32999	-
Bacteria.Firmicutes.Clostridia.Clostridiales.Ruminococcaceae.Faecalibacterium	4.6886	-
Bacteria.Epsilonbacteraeota.Campylobacteria.Campylobacterales.Campylobacteraceae	1.96897	-
Bacteria.Actinobacteria.Coriobacteriia.Coriobacteriales.Atopobiaceae	3.15549	-
Bacteria.Firmicutes.Bacilli.Bacillales.Bacillaceae.NA	1.08619	-
Bacteria.Firmicutes.Clostridia.Clostridiales.Ruminococcaceae.Pygmaiobacter	1.8472	-
Bacteria.Firmicutes.Clostridia.Clostridiales.Ruminococcaceae.Ruminococcaceae_UCG_005	2.9303	-
Bacteria.Firmicutes.Clostridia.Clostridiales.Ruminococcaceae.Ruminococcaceae_UCG_004	3.10227	-
Bacteria.Bacteroidetes.Bacteroidia.Bacteroidales.NA.NA	1.86703	-
Bacteria.Elusimicrobia	0.51808	-
Bacteria.Firmicutes.Clostridia.Clostridiales.Ruminococcaceae.Ruminococcaceae_UCG_003	1.72051	-
Bacteria.Firmicutes.Clostridia.Clostridiales.Ruminococcaceae.Ruminococcaceae_UCG_002	3.05457	-
Bacteria.Firmicutes.Clostridia.Clostridiales.Ruminococcaceae.Ruminococcaceae_UCG_009	0.643019	-
Bacteria.Firmicutes.Clostridia.Clostridiales.Ruminococcaceae.Ruminococcaceae_UCG_008	0.211125	-
Bacteria.Actinobacteria.Coriobacteriia.Coriobacteriales.Atopobiaceae.NA	1.86764	-
Bacteria.Actinobacteria.Actinobacteria.Corynebacteriales.Corynebacteriaceae	2.13966	-
Bacteria.Firmicutes.Bacilli.Lactobacillales.Leuconostocaceae	2.18105	-
Bacteria.Actinobacteria.Actinobacteria.Actinomycetales.Actinomycetaceae.Actinobaculum	0.706269	-
Bacteria.Actinobacteria.Coriobacteriia.Coriobacteriales.Eggerthellaceae.Eggerthella	3.46349	-
Bacteria.Actinobacteria.Actinobacteria.Corynebacteriales.Corynebacteriaceae.Corynebacterium	1.0073	-
Bacteria.Firmicutes.Clostridia.Clostridiales.Ruminococcaceae.Ruminiclostridium	0.512155	-
Bacteria.Bacteroidetes.Bacteroidia.Bacteroidales.Marinifilaceae	2.31512	-
Bacteria.Proteobacteria.Gammaproteobacteria.Pasteurellales.Pasteurellaceae	3.39111	-
Bacteria.Firmicutes.Clostridia.Clostridiales.Ruminococcaceae.Caproiciproducens	2.24517	-
Bacteria.Firmicutes.Clostridia.Clostridiales.Family_XI.Peptoniphilus	2.01802	-
Bacteria.Firmicutes.NA.NA	0.813185	-
Bacteria.Actinobacteria.Coriobacteriia.Coriobacteriales.NA	1.44069	-
Bacteria.Firmicutes.Bacilli.Lactobacillales.Enterococcaceae	4.1223	-
Bacteria.Actinobacteria.Actinobacteria.Micrococcales	2.33694	-
Bacteria.Actinobacteria.Coriobacteriia.Coriobacteriales.Coriobacteriaceae.Collinsella	4.70041	-
Bacteria.Bacteroidetes.Bacteroidia.Bacteroidales.Dysgonomonadaceae.Dysgonomonas	2.57752	-
Bacteria.Bacteroidetes.Bacteroidia.Bacteroidales.Barnesiellaceae.Coprobacter	1.65828	-
Bacteria.Bacteroidetes.Bacteroidia.Bacteroidales.Muribaculaceae.NA	2.6908	-
Bacteria.Halanaerobiaeota.Halanaerobiia.Halanaerobiales.Halanaerobiaceae.Halocella	0.886057	-
Bacteria.Firmicutes.Bacilli.Lactobacillales.Lactobacillaceae.Pediococcus	2.45142	-
Bacteria.Firmicutes.Clostridia.Clostridiales.Ruminococcaceae.CAG_352	2	-
Bacteria.Bacteroidetes.Bacteroidia.Flavobacteriales.Weeksellaceae.Chryseobacterium	0	-
Bacteria.Bacteroidetes.Bacteroidia.Bacteroidales.Tannerellaceae.Parabacteroides	3.54316	-
Bacteria.Actinobacteria.Actinobacteria.Micrococcales.Micrococcaceae.Kocuria	0.405239	-
Bacteria.Firmicutes.NA	0.813185	-
Bacteria.Actinobacteria.Coriobacteriia.Coriobacteriales.Atopobiaceae.Libanicoccus	2.86161	-
Bacteria.Firmicutes.Clostridia.Clostridiales.Family_XI.Murdochiella	0.755193	-
Bacteria.Bacteroidetes.Bacteroidia.Bacteroidales.Prevotellaceae	3.84727	-
Bacteria.Tenericutes	0.81911	-
Bacteria.Firmicutes.Clostridia.Clostridiales.Ruminococcaceae.Ruminiclostridium_9	2.01802	-
Bacteria.Firmicutes.Clostridia.Clostridiales.Ruminococcaceae.Ruminiclostridium_6	2.57452	-
Bacteria.Firmicutes.Clostridia.Clostridiales.Ruminococcaceae.Ruminiclostridium_5	3.90849	-
Bacteria.Synergistetes.Synergistia	1.22915	-
Bacteria.Firmicutes.Negativicutes.Selenomonadales.Veillonellaceae.Negativicoccus	1.4389	-
Bacteria.Firmicutes.Clostridia.Clostridiales	5.62809	-
Bacteria.Firmicutes.Negativicutes.Selenomonadales.Veillonellaceae.Selenomonas	1.62709	-
Bacteria.Halanaerobiaeota	0.886057	-
Bacteria.Firmicutes.Clostridia.Clostridiales.Christensenellaceae.Christensenellaceae_R_7_group	3.27408	-
Bacteria.Actinobacteria.Coriobacteriia.Coriobacteriales	4.75829	-
Bacteria.Firmicutes.Bacilli.Lactobacillales.Streptococcaceae.Lactococcus	3.28888	-
Bacteria.Patescibacteria.CPR2.NA.NA.NA	0	-
Bacteria.Actinobacteria.Coriobacteriia.Coriobacteriales.Atopobiaceae.Atopobium	1.22915	-
Bacteria.Firmicutes.Clostridia.Clostridiales.Ruminococcaceae.Angelakisella	0.688246	-
Bacteria.Firmicutes.Clostridia.Clostridiales.Family_XIII.Family_XIII_AD3011_group	2.47094	-
Bacteria.Firmicutes.Negativicutes.Selenomonadales	5.22037	-
Bacteria.Fusobacteria.Fusobacteriia.Fusobacteriales.Leptotrichiaceae.Leptotrichia	0.512155	-
Bacteria.Firmicutes.Clostridia.Clostridiales.Peptostreptococcaceae.Peptostreptococcus	1.61678	-
Bacteria.Actinobacteria.Actinobacteria.Bifidobacteriales.Bifidobacteriaceae.Gardnerella	0	-
Bacteria.Actinobacteria.Coriobacteriia.Coriobacteriales.Eggerthellaceae.Gordonibacter	2.93948	-
Bacteria.Tenericutes.Mollicutes.Anaeroplasmatales.Anaeroplasmataceae.Anaeroplasma	0.643019	-
Bacteria.Firmicutes.Negativicutes.Selenomonadales.Veillonellaceae.Megasphaera	4.3293	-
Bacteria.Actinobacteria.Coriobacteriia.Coriobacteriales.Eggerthellaceae.CHKCI002	2.20687	-
Bacteria.Bacteroidetes.Bacteroidia.Bacteroidales.Tannerellaceae	3.54316	-
Bacteria.Bacteroidetes.Bacteroidia.Bacteroidales	5.07091	-
Bacteria.Proteobacteria.Gammaproteobacteria.Xanthomonadales.Xanthomonadaceae.Stenotrophomonas	1.67352	-
Bacteria.Actinobacteria.Coriobacteriia.Coriobacteriales.Coriobacteriales_Incertae_Sedis	1.88002	-
Bacteria.Proteobacteria.Alphaproteobacteria.Rhodospirillales	2.16295	-
Bacteria.Firmicutes.Clostridia.Clostridiales.Ruminococcaceae.DTU089	1.81181	-
Bacteria.Fusobacteria.Fusobacteriia.Fusobacteriales	2.37696	-
Bacteria.Cyanobacteria.Melainabacteria	2.67397	-
Bacteria.Firmicutes.Clostridia.Clostridiales.Lachnospiraceae.Shuttleworthia	0.739929	-
Bacteria.Firmicutes.Bacilli.Lactobacillales.Leuconostocaceae.Weissella	2.18105	-
Bacteria.Firmicutes.Bacilli.Bacillales	3.49089	-
Bacteria.Proteobacteria.Gammaproteobacteria.Vibrionales.Vibrionaceae.Photobacterium	0	-
Bacteria.Firmicutes.Clostridia.Clostridiales.Lachnospiraceae.Lachnospiraceae_NK4A136_group	3.47305	-
Bacteria.Proteobacteria.Gammaproteobacteria.Enterobacteriales.Enterobacteriaceae.Atlantibacter	0.229148	-
Bacteria.Firmicutes.Bacilli.Bacillales.Paenibacillaceae.Brevibacillus	0	-
Bacteria.NA.NA.NA.NA	0.688246	-
Bacteria.Proteobacteria.Gammaproteobacteria.Betaproteobacteriales.Burkholderiaceae	3.11942	-
Bacteria.Actinobacteria.Actinobacteria.Corynebacteriales.Corynebacteriaceae.Corynebacterium_1	2.13966	-
Bacteria.Firmicutes.Negativicutes.Selenomonadales.Veillonellaceae.Anaeroglobus	3.44178	-
Bacteria.Proteobacteria.Deltaproteobacteria.Desulfovibrionales.Desulfovibrionaceae.Bilophila	1.94405	-
Bacteria.Actinobacteria.Actinobacteria.Corynebacteriales.Nocardiaceae	1.18885	-
Bacteria.Halanaerobiaeota.Halanaerobiia.Halanaerobiales.Halanaerobiaceae	0.886057	-
Bacteria.Cyanobacteria.Oxyphotobacteria.Chloroplast.NA.NA	2.29173	-
Bacteria.Patescibacteria.Saccharimonadia.Saccharimonadales.Saccharimonadaceae.Candidatus_Saccharimonas	0.211125	-
Bacteria.Bacteroidetes.Bacteroidia	5.07091	-
Bacteria.Bacteroidetes.Bacteroidia.Bacteroidales.Muribaculaceae	2.6908	-
Bacteria.Firmicutes.Bacilli.Bacillales.Family_XI	2.27141	-
Bacteria.Firmicutes.Clostridia.Clostridiales.NA	0.989276	-
Bacteria.Firmicutes.Clostridia.Clostridiales.Clostridiales_vadinBB60_group	0.969511	-
Bacteria.Firmicutes.Clostridia.Clostridiales.Eubacteriaceae.Anaerofustis	1.88002	-
Bacteria.Proteobacteria.Gammaproteobacteria.Enterobacteriales.Enterobacteriaceae.Kluyvera	1.69542	-
Bacteria.Firmicutes.Clostridia.Clostridiales.Ruminococcaceae.Subdoligranulum	4.08266	-
Bacteria.Firmicutes.Clostridia.Clostridiales.Ruminococcaceae.NA	3.98445	-
Bacteria.Deinococcus_Thermus.Deinococci.Deinococcales	0.229148	-
Bacteria.Fusobacteria.Fusobacteriia.Fusobacteriales.Fusobacteriaceae.Fusobacterium	2.36798	-
Bacteria.Firmicutes.Bacilli.Lactobacillales.Carnobacteriaceae.Dolosigranulum	0.51808	-
Bacteria.Bacteroidetes.Bacteroidia.Bacteroidales.Barnesiellaceae.Barnesiella	2.95301	-
Bacteria.Firmicutes.Bacilli.Lactobacillales	4.6826	-
Bacteria.Firmicutes.NA.NA.NA	0.813185	-
Bacteria.Bacteroidetes.Bacteroidia.Bacteroidales.Marinifilaceae.Odoribacter	2.20828	-
Bacteria.Actinobacteria.Actinobacteria.Corynebacteriales.Corynebacteriaceae.Lawsonella	0.609065	-
Bacteria.Proteobacteria.Gammaproteobacteria.Betaproteobacteriales.Neisseriaceae.Neisseria	1.04206	-
Bacteria.Firmicutes.Clostridia.Clostridiales.Clostridiaceae_1.Clostridium_sensu_stricto_1	4.38115	-
Bacteria.Firmicutes.Clostridia.Clostridiales.Clostridiaceae_1.Clostridium_sensu_stricto_3	0.405239	-
Bacteria.Firmicutes.Clostridia.Clostridiales.Clostridiaceae_1.Clostridium_sensu_stricto_2	3.39433	-
Bacteria.Verrucomicrobia.Verrucomicrobiae.Verrucomicrobiales.Akkermansiaceae.Akkermansia	4.07943	-
Bacteria.Proteobacteria.Gammaproteobacteria.Enterobacteriales.Enterobacteriaceae.Pseudocitrobacter	1.48442	-
Bacteria.Firmicutes.Clostridia.Clostridiales.Lachnospiraceae.Lachnospiraceae_UCG_004	2.5224	-
Bacteria.Firmicutes.Clostridia.Clostridiales.Lachnospiraceae.Lachnospiraceae_UCG_001	2.27054	-
Bacteria.Firmicutes.Bacilli.Lactobacillales.Lactobacillaceae	3.53557	-
Bacteria.Bacteroidetes.Bacteroidia.Bacteroidales.Rikenellaceae.Alistipes	3.67874	-
Bacteria.Epsilonbacteraeota.Campylobacteria	1.96897	-
Bacteria.Proteobacteria.Gammaproteobacteria.Vibrionales.Vibrionaceae	0	-
Bacteria.Firmicutes.Clostridia.Clostridiales.Peptostreptococcaceae.Clostridioides	2.79091	-
Bacteria.Verrucomicrobia.Verrucomicrobiae	4.07943	-
Bacteria.Proteobacteria.Gammaproteobacteria.Xanthomonadales	1.67352	-
Bacteria.Bacteroidetes.Bacteroidia.Bacteroidales.Dysgonomonadaceae	2.57752	-
Bacteria.Fusobacteria	2.37696	-
Bacteria.Actinobacteria.Coriobacteriia.Coriobacteriales.Eggerthellaceae.Enterorhabdus	2.50904	-
Bacteria.Firmicutes.Clostridia	5.62809	-
Bacteria.Proteobacteria.Gammaproteobacteria.Enterobacteriales.Enterobacteriaceae.Cronobacter	1.53334	-
Bacteria.Cyanobacteria.Melainabacteria.Gastranaerophilales.NA.NA	2.67397	-
Bacteria.Actinobacteria.Coriobacteriia.Coriobacteriales.NA.NA	1.44069	-
Bacteria.Firmicutes.Clostridia.Clostridiales.Lachnospiraceae.Lachnoclostridium_5	1.76523	-
Bacteria.Synergistetes	1.22915	-
Bacteria.Firmicutes.Bacilli.Bacillales.Planococcaceae.Sporosarcina	0	-
Bacteria.Firmicutes.Clostridia.Clostridiales.Family_XI.Ezakiella	2.32999	-
Bacteria.Firmicutes.Clostridia.Clostridiales.Peptococcaceae	1.88002	-
Bacteria.Firmicutes.Clostridia.Clostridiales.Lachnospiraceae.Tyzzerella_3	2.72301	-
Bacteria.Firmicutes.Clostridia.Clostridiales.Lachnospiraceae.Tyzzerella_4	3.80849	-
Bacteria.NA.NA.NA	0.688246	-
Bacteria.Proteobacteria.Gammaproteobacteria.Aeromonadales	1.89222	-
Bacteria.Proteobacteria.Alphaproteobacteria.Rhizobiales.Xanthobacteraceae.Afipia	0.627088	-
Bacteria.Elusimicrobia.Elusimicrobia.Elusimicrobiales.Elusimicrobiaceae.Elusimicrobium	0.51808	-
Bacteria.Elusimicrobia.Elusimicrobia.Elusimicrobiales	0.51808	-
Bacteria.Actinobacteria.Actinobacteria.Micrococcales.Cellulomonadaceae.Tropheryma	0	-
Bacteria.Firmicutes.Negativicutes.Selenomonadales.Acidaminococcaceae.Acidaminococcus	2.58993	-
Bacteria.Tenericutes.Mollicutes.Mollicutes_RF39.NA.NA	0.512155	-
Bacteria.Firmicutes.Bacilli.Lactobacillales.Leuconostocaceae.Leuconostoc	0.813185	-
Bacteria.Patescibacteria.CPR2.NA.NA	0	-
Bacteria.Verrucomicrobia.Verrucomicrobiae.Verrucomicrobiales	4.07943	-
Bacteria.Proteobacteria.Gammaproteobacteria.Betaproteobacteriales.Burkholderiaceae.Variovorax	0.341989	-
Bacteria.Actinobacteria.Actinobacteria.Corynebacteriales.Nocardiaceae.Gordonia	0	-
Bacteria.Firmicutes.Clostridia.Clostridiales.Peptostreptococcaceae.NA	0	-
Bacteria.Firmicutes.Clostridia.Clostridiales.Peptostreptococcaceae.Peptoclostridium	2.1456	-
Bacteria.Proteobacteria.Gammaproteobacteria.Aeromonadales.Aeromonadaceae	1.89222	-
Bacteria.Proteobacteria.Gammaproteobacteria.Betaproteobacteriales.Neisseriaceae.Kingella	0	-
Bacteria.Actinobacteria.Actinobacteria.Bifidobacteriales.Bifidobacteriaceae.NA	1.51808	-
Bacteria.Firmicutes.Erysipelotrichia.Erysipelotrichales.Erysipelotrichaceae.Catenibacterium	0.773216	-
Bacteria.Firmicutes.Clostridia.Clostridiales.Lachnospiraceae.CAG_56	2.96317	-
Bacteria.Firmicutes.Clostridia.Clostridiales.Ruminococcaceae.Anaerotruncus	2.12228	-
Bacteria.Firmicutes.Clostridia.Clostridiales.Lachnospiraceae.Anaerosporobacter	1.44157	-
Bacteria.Epsilonbacteraeota.Campylobacteria.Campylobacterales	1.96897	-
Bacteria.Patescibacteria.Saccharimonadia	3.84015	-
Bacteria.Firmicutes.Clostridia.Clostridiales.Lachnospiraceae.Marvinbryantia	2.02896	-
Bacteria.Bacteroidetes.Bacteroidia.Bacteroidales.Prevotellaceae.Prevotella	2.02896	-
Bacteria.Bacteroidetes.Bacteroidia.Bacteroidales.Prevotellaceae.Paraprevotella	1.64302	-
Bacteria.Firmicutes.Clostridia.Clostridiales.Lachnospiraceae.Epulopiscium	1.80439	-
Bacteria.Actinobacteria.Coriobacteriia.Coriobacteriales.Eggerthellaceae.NA	2.64745	-
Bacteria.Bacteroidetes.Bacteroidia.Bacteroidales.Porphyromonadaceae	2.32999	-
Bacteria.Firmicutes.Erysipelotrichia.Erysipelotrichales.Erysipelotrichaceae.Faecalicoccus	0.530178	-
Bacteria.Actinobacteria	5.29287	-
Bacteria.Bacteroidetes.Bacteroidia.Flavobacteriales.Weeksellaceae	0	-
Bacteria	6	-
Bacteria.Firmicutes.Clostridia.Clostridiales.Lachnospiraceae.Lactonifactor	1.94944	0.0245616
Bacteria.Firmicutes.Clostridia.Clostridiales.Ruminococcaceae.Harryflintia	1.44069	0.00953317

## Sheet: Figure_5_all_regions_lefse
feature	log_highest_class_average	class	LDA_effect_size	p_value
Bacteria.Proteobacteria.Gammaproteobacteria.Pasteurellales	2.77529	Neutral	2.4261	0.0384785
Bacteria.Firmicutes.Clostridia.Clostridiales.Peptostreptococcaceae.Intestinibacter	2.87828	Neutral	2.45239	2.92e-06
Bacteria.Proteobacteria.Gammaproteobacteria.Pasteurellales.Pasteurellaceae.Haemophilus	2.77278	Neutral	2.41857	0.0411565
Bacteria.Firmicutes.Bacilli.Lactobacillales.Enterococcaceae.Enterococcus	3.44583	Neutral	3.0674	0.048528
Bacteria.Proteobacteria.Gammaproteobacteria.Pasteurellales.Pasteurellaceae	2.77529	Neutral	2.42159	0.0384785
Bacteria.Firmicutes.Bacilli.Lactobacillales.Enterococcaceae	3.44583	High	2.41857	0.048528
Bacteria.Firmicutes.Clostridia.Clostridiales.Ruminococcaceae.UBA1819	2.9683	High	2.55526	0.0212673
Bacteria.Firmicutes.Clostridia.Clostridiales.Family_XVI	0.50515	High	2.01976	0.00350342
Bacteria.Firmicutes.Clostridia.Clostridiales.Ruminococcaceae.Oscillibacter	2.60981	High	2.28395	0.0487257
Bacteria.Firmicutes.Clostridia.Clostridiales.Ruminococcaceae.Ruminiclostridium_5	3.24452	High	2.96294	0.00631858
Bacteria.Firmicutes.Bacilli.Lactobacillales.Leuconostocaceae.Weissella	1.53656	High	2.1613	0.00350342
Bacteria.Firmicutes.Bacilli.Lactobacillales.Streptococcaceae	3.89842	-
Bacteria.Firmicutes.Clostridia.Clostridiales.Eubacteriaceae	2.25527	-
Bacteria.Proteobacteria.Gammaproteobacteria.Betaproteobacteriales.Burkholderiaceae.Comamonas	0	-
Bacteria.Proteobacteria.Gammaproteobacteria.Xanthomonadales.Xanthomonadaceae	1.05714	-
Bacteria.Firmicutes.Clostridia.Clostridiales.Lachnospiraceae.Anaerostipes	3.71076	-
Bacteria.Firmicutes.Clostridia.Clostridiales.Peptostreptococcaceae.Paeniclostridium	1.02633	-
Bacteria.Proteobacteria.Gammaproteobacteria.Enterobacteriales.Enterobacteriaceae.Providencia	0	-
Bacteria.Patescibacteria.Saccharimonadia.Saccharimonadales.Saccharimonadaceae.Other	2.65205	-
Bacteria.Actinobacteria.Coriobacteriia.Coriobacteriales.Atopobiaceae.Coriobacteriaceae_UCG_003	1.87837	-
Bacteria.Firmicutes.Negativicutes.Selenomonadales.Acidaminococcaceae.Phascolarctobacterium	3.0923	-
Bacteria.Bacteroidetes.Bacteroidia.Bacteroidales.Bacteroidaceae.Bacteroides	4.30367	-
Bacteria.Firmicutes.Bacilli.Bacillales.Bacillaceae.Bacillus	0.677068	-
Bacteria.Tenericutes.Mollicutes.Mollicutes_RF39	0.09691	-
Bacteria.Bacteroidetes	4.35594	-
Bacteria.Actinobacteria.Actinobacteria.Corynebacteriales.Nocardiaceae.Rhodococcus	0.472574	-
Bacteria.Actinobacteria.Coriobacteriia.Coriobacteriales.Atopobiaceae.Olsenella	1.95617	-
Bacteria.Firmicutes.Clostridia.Clostridiales.Lachnospiraceae.Lachnoanaerobaculum	0	-
Bacteria.Firmicutes.Clostridia.Clostridiales.Ruminococcaceae.Papillibacter	0	-
Bacteria.Firmicutes.Bacilli.Bacillales.Planococcaceae	1.32736	-
Bacteria.Firmicutes.Clostridia.Clostridiales.Ruminococcaceae	4.29675	-
Bacteria.Firmicutes.Clostridia.Clostridiales.Lachnospiraceae.Coprococcus_2	2.58161	-
Bacteria.Firmicutes.Clostridia.Clostridiales.Lachnospiraceae.Coprococcus_3	2.53108	-
Bacteria.Firmicutes.Bacilli.Lactobacillales.Lactobacillaceae.Lactobacillus	2.98309	-
Bacteria.Firmicutes.Clostridia.Clostridiales.Lachnospiraceae.Coprococcus_1	1.98227	-
Bacteria.Firmicutes.Clostridia.Clostridiales.Lachnospiraceae.Agathobacter	3.67592	-
Bacteria.Firmicutes.Clostridia.Clostridiales.Christensenellaceae.Catabacter	1.20412	-
Bacteria.Verrucomicrobia.Verrucomicrobiae.Verrucomicrobiales.Akkermansiaceae	3.43902	-
Bacteria.Firmicutes.Clostridia.Clostridiales.Ruminococcaceae.Ruminococcus_1	2.49539	-
Bacteria.Firmicutes.Clostridia.Clostridiales.Ruminococcaceae.Ruminococcus_2	3.18831	-
Bacteria.Firmicutes.Clostridia.Clostridiales.Christensenellaceae.Christensenella	0	-
Bacteria.Tenericutes.Mollicutes.Mollicutes_RF39.Other	0.09691	-
Bacteria.Firmicutes.Negativicutes.Selenomonadales.Acidaminococcaceae.Succiniclasticum	2.78428	-
Bacteria.Firmicutes.Clostridia.Clostridiales.Ruminococcaceae.Butyricicoccus	2.77583	-
Bacteria.Actinobacteria.Actinobacteria.Bifidobacteriales.Bifidobacteriaceae.Other	0.858123	-
Bacteria.Firmicutes.Clostridia.Clostridiales.Lachnospiraceae.Lachnospira	3.01837	-
Bacteria.Proteobacteria.Gammaproteobacteria.Enterobacteriales	4.48967	-
Bacteria.Firmicutes.Erysipelotrichia.Erysipelotrichales.Erysipelotrichaceae.Faecalitalea	2.16833	-
Bacteria.Synergistetes.Synergistia.Synergistales.Synergistaceae	0.61261	-
Bacteria.Proteobacteria.Gammaproteobacteria.Pseudomonadales.Moraxellaceae.Acinetobacter	1.74991	-
Bacteria.Actinobacteria.Actinobacteria.Other	0	-
Bacteria.Firmicutes.Clostridia.Clostridiales.Ruminococcaceae.Oscillospira	0.191886	-
Bacteria.Proteobacteria.Alphaproteobacteria.Rhizobiales	0.875061	-
Bacteria.Firmicutes.Clostridia.Clostridiales.Ruminococcaceae.GCA_900066225	1.10763	-
Bacteria.Proteobacteria.Deltaproteobacteria.Desulfovibrionales	1.20412	-
Bacteria.Proteobacteria.Gammaproteobacteria.Enterobacteriales.Enterobacteriaceae.Proteus	1.69897	-
Bacteria.Firmicutes.Erysipelotrichia.Erysipelotrichales.Erysipelotrichaceae.Holdemanella	1.57403	-
Bacteria.Firmicutes.Clostridia.Clostridiales.Ruminococcaceae.Anaerofilum	0.380211	-
Bacteria.Cyanobacteria	2.07859	-
Bacteria.Proteobacteria.Gammaproteobacteria.Pasteurellales.Pasteurellaceae.Actinobacillus	1.06888	-
Bacteria.Firmicutes.Bacilli.Lactobacillales.Aerococcaceae.Facklamia	0	-
Bacteria.Actinobacteria.Coriobacteriia.Coriobacteriales.Coriobacteriaceae.Other	0	-
Bacteria.Firmicutes.Bacilli.Lactobacillales.Leuconostocaceae	1.53656	-
Bacteria.Firmicutes.Clostridia.Clostridiales.Ruminococcaceae.Ruminococcaceae_NK4A214_group	1.27661	-
Bacteria.Cyanobacteria.Melainabacteria.Gastranaerophilales.Other.Other	1.95186	-
Bacteria.Actinobacteria.Coriobacteriia.Coriobacteriales.Eggerthellaceae	3.25527	-
Bacteria.Firmicutes.Other.Other.Other.Other	0.369911	-
Bacteria.Firmicutes.Clostridia.Clostridiales.Clostridiaceae_1.Sarcina	2.51904	-
Bacteria.Actinobacteria.Actinobacteria.Actinomycetales.Actinomycetaceae.Varibaculum	0.661828	-
Bacteria.Firmicutes.Erysipelotrichia.Erysipelotrichales.Erysipelotrichaceae.Turicibacter	2.52787	-
Bacteria.Firmicutes.Bacilli.Bacillales.Paenibacillaceae	0.0389181	-
Bacteria.Firmicutes.Erysipelotrichia.Erysipelotrichales.Erysipelotrichaceae	3.15176	-
Bacteria.Firmicutes.Clostridia.Clostridiales.Lachnospiraceae.Fusicatenibacter	3.22064	-
Bacteria.Firmicutes.Clostridia.Clostridiales.Lachnospiraceae.Lachnospiraceae_ND3007_group	2.19251	-
Bacteria.Cyanobacteria.Melainabacteria.Gastranaerophilales.Other	1.95186	-
Bacteria.Firmicutes.Clostridia.Clostridiales.Ruminococcaceae.Intestinimonas	1.81158	-
Bacteria.Firmicutes.Clostridia.Clostridiales.Lachnospiraceae.Howardella	1.02085	-
Bacteria.Fusobacteria.Fusobacteriia.Fusobacteriales.Fusobacteriaceae	1.61707	-
Bacteria.Bacteroidetes.Bacteroidia.Bacteroidales.Rikenellaceae	3.06115	-
Bacteria.Proteobacteria.Gammaproteobacteria.Pseudomonadales.Pseudomonadaceae	2.52868	-
Bacteria.Actinobacteria.Coriobacteriia.Coriobacteriales.Coriobacteriaceae.Enorma	0.608793	-
Bacteria.Actinobacteria.Coriobacteriia.Coriobacteriales.Eggerthellaceae.Cryptobacterium	0.124939	-
Bacteria.Proteobacteria.Gammaproteobacteria.Pseudomonadales.Pseudomonadaceae.Pseudomonas	2.52868	-
Bacteria.Proteobacteria.Gammaproteobacteria.Enterobacteriales.Enterobacteriaceae.Escherichia_Shigella	4.41155	-
Bacteria.Proteobacteria.Gammaproteobacteria.Enterobacteriales.Enterobacteriaceae.Kosakonia	0.235213	-
Bacteria.Bacteroidetes.Bacteroidia.Bacteroidales.Prevotellaceae.Other	0.744727	-
Bacteria.Firmicutes.Clostridia.Clostridiales.Lachnospiraceae.Lachnoclostridium_10	0	-
Bacteria.Firmicutes.Clostridia.Clostridiales.Lachnospiraceae.Lachnoclostridium_12	0.794454	-
Bacteria.Firmicutes.Erysipelotrichia.Erysipelotrichales.Erysipelotrichaceae.Candidatus_Stoquefichus	0	-
Bacteria.Firmicutes.Negativicutes.Selenomonadales.Veillonellaceae.Veillonella	4.43922	-
Bacteria.Actinobacteria.Actinobacteria.Other.Other	0	-
Bacteria.Proteobacteria.Gammaproteobacteria.Enterobacteriales.Enterobacteriaceae.Salmonella	1.8849	-
Bacteria.Firmicutes.Clostridia.Clostridiales.Clostridiaceae_1	3.81007	-
Bacteria.Halanaerobiaeota.Halanaerobiia	0	-
Bacteria.Firmicutes.Clostridia.Clostridiales.Lachnospiraceae.Oribacterium	0	-
Bacteria.Firmicutes.Erysipelotrichia.Erysipelotrichales.Erysipelotrichaceae.Coprobacillus	1.405	-
Bacteria.Firmicutes.Negativicutes.Selenomonadales.Veillonellaceae.Centipeda	0	-
Bacteria.Other	0	-
Bacteria.Actinobacteria.Actinobacteria.Bifidobacteriales.Bifidobacteriaceae	4.54615	-
Bacteria.Actinobacteria.Coriobacteriia.Coriobacteriales.Eggerthellaceae.Parvibacter	0	-
Bacteria.Proteobacteria.Gammaproteobacteria.Enterobacteriales.Enterobacteriaceae.Other	2.91381	-
Bacteria.Firmicutes.Clostridia.Clostridiales.Lachnospiraceae.UC5_1_2E3	0.576398	-
Bacteria.Firmicutes.Bacilli.Lactobacillales.Streptococcaceae.Streptococcus	3.87269	-
Bacteria.Proteobacteria.Alphaproteobacteria.Rhodospirillales.Other	1.37566	-
Bacteria.Firmicutes.Clostridia.Clostridiales.Lachnospiraceae.Lactonifactor	1.2606	-
Bacteria.Actinobacteria.Coriobacteriia.Coriobacteriales.Other	0.857332	-
Bacteria.Firmicutes.Clostridia.Clostridiales.Ruminococcaceae.Negativibacillus	1.10721	-
Bacteria.Firmicutes.Negativicutes.Selenomonadales.Veillonellaceae.Other	1.45939	-
Bacteria.Firmicutes.Negativicutes.Selenomonadales.Veillonellaceae.Allisonella	0.522879	-
Bacteria.Proteobacteria.Gammaproteobacteria.Enterobacteriales.Enterobacteriaceae.Siccibacter	0	-
Bacteria.Firmicutes.Clostridia.Clostridiales.Family_XI.Parvimonas	0.49485	-
Bacteria.Actinobacteria.Actinobacteria.Micrococcales.Micrococcaceae.Rothia	1.63548	-
Bacteria.Firmicutes.Clostridia.Clostridiales.Lachnospiraceae.Cellulosilyticum	0.522879	-
Bacteria.Proteobacteria.Gammaproteobacteria.Pseudomonadales	2.55385	-
Bacteria.Synergistetes.Synergistia.Synergistales.Synergistaceae.Pyramidobacter	0.61261	-
Bacteria.Firmicutes.Clostridia.Clostridiales.Lachnospiraceae.Lachnospiraceae_AC2044_group	0	-
Bacteria.Patescibacteria.CPR2.Other	0	-
Bacteria.Proteobacteria.Gammaproteobacteria.Betaproteobacteriales	2.38583	-
Bacteria.Firmicutes.Clostridia.Clostridiales.Family_XI.Finegoldia	0.677068	-
Bacteria.Actinobacteria.Coriobacteriia.Coriobacteriales.Eggerthellaceae.Adlercreutzia	2.30245	-
Bacteria.Firmicutes.Clostridia.Clostridiales.Ruminococcaceae.Fournierella	0.89279	-
Bacteria.Patescibacteria.CPR2	0	-
Bacteria.Firmicutes.Clostridia.Clostridiales.Lachnospiraceae.Dorea	3.25527	-
Bacteria.Firmicutes.Clostridia.Clostridiales.Lachnospiraceae.Other	4.16052	-
Bacteria.Firmicutes.Clostridia.Clostridiales.Christensenellaceae	2.62737	-
Bacteria.Firmicutes.Bacilli.Lactobacillales.Carnobacteriaceae.Granulicatella	1.85563	-
Bacteria.Proteobacteria.Alphaproteobacteria.Rickettsiales.Anaplasmataceae.Wolbachia	0	-
Bacteria.Elusimicrobia.Elusimicrobia	0	-
Bacteria.Firmicutes.Bacilli.Bacillales.Family_XI.Gemella	1.64125	-
Bacteria.Actinobacteria.Actinobacteria.Bifidobacteriales.Bifidobacteriaceae.Bifidobacterium	4.54606	-
Bacteria.Tenericutes.Mollicutes.Mollicutes_RF39.Other.Other	0.09691	-
Bacteria.Firmicutes.Negativicutes.Selenomonadales.Veillonellaceae.Megamonas	3.28224	-
Bacteria.Proteobacteria.Gammaproteobacteria.Vibrionales	0	-
Bacteria.Bacteroidetes.Bacteroidia.Bacteroidales.Prevotellaceae.Prevotellaceae_NK3B31_group	0.661828	-
Bacteria.Firmicutes.Clostridia.Clostridiales.Family_XIII.S5_A14a	0.380211	-
Bacteria.Firmicutes.Clostridia.Clostridiales.Peptococcaceae.Peptococcus	1.18184	-
Bacteria.Firmicutes.Clostridia.Clostridiales.Lachnospiraceae.Cuneatibacter	0.0597682	-
Bacteria.Firmicutes.Clostridia.Clostridiales.Lachnospiraceae.Lachnospiraceae_UCG_003	1.57978	-
Bacteria.Firmicutes.Clostridia.Clostridiales.Peptococcaceae.Other	0.681241	-
Bacteria.Halanaerobiaeota.Halanaerobiia.Halanaerobiales	0	-
Bacteria.Proteobacteria.Deltaproteobacteria.Desulfovibrionales.Desulfovibrionaceae	1.20412	-
Bacteria.Bacteroidetes.Bacteroidia.Bacteroidales.Muribaculaceae.Other	2.00985	-
Bacteria.Firmicutes.Erysipelotrichia.Erysipelotrichales.Erysipelotrichaceae.Solobacterium	0	-
Bacteria.Actinobacteria.Actinobacteria.Micrococcales.Micrococcaceae	1.63548	-
Bacteria.Cyanobacteria.Oxyphotobacteria.Chloroplast	1.49908	-
Bacteria.Bacteroidetes.Bacteroidia.Bacteroidales.Prevotellaceae.Prevotella_7	2.29618	-
Bacteria.Firmicutes.Clostridia.Clostridiales.Lachnospiraceae.Lachnospiraceae_FCS020_group	1.75672	-
Bacteria.Firmicutes.Clostridia.Clostridiales.Peptostreptococcaceae	3.44049	-
Bacteria.Firmicutes.Clostridia.Clostridiales.Lachnospiraceae.Hungatella	2.34458	-
Bacteria.Verrucomicrobia	3.43902	-
Bacteria.Firmicutes.Clostridia.Clostridiales.Defluviitaleaceae.Defluviitaleaceae_UCG_011	1.70927	-
Bacteria.Firmicutes.Other.Other	0.369911	-
Bacteria.Firmicutes.Bacilli.Lactobacillales.Aerococcaceae	0.235213	-
Bacteria.Tenericutes.Mollicutes.Anaeroplasmatales	0	-
Bacteria.Firmicutes.Clostridia.Clostridiales.Peptostreptococcaceae.Other	0	-
Bacteria.Proteobacteria	4.49993	-
Bacteria.Firmicutes.Clostridia.Clostridiales.Defluviitaleaceae	1.70927	-
Bacteria.Bacteroidetes.Bacteroidia.Bacteroidales.Bacteroidaceae	4.30367	-
Bacteria.Firmicutes.Erysipelotrichia.Erysipelotrichales.Erysipelotrichaceae.Erysipelatoclostridium	2.68524	-
Bacteria.Firmicutes.Bacilli.Bacillales.Staphylococcaceae.Macrococcus	0	-
Bacteria.Firmicutes.Clostridia.Clostridiales.Lachnospiraceae.Lachnospiraceae_FE2018_group	0	-
Bacteria.Proteobacteria.Alphaproteobacteria.Rhizobiales.Rhizobiaceae	0.875061	-
Bacteria.Firmicutes.Bacilli.Bacillales.Paenibacillaceae.Paenibacillus	0	-
Bacteria.Epsilonbacteraeota.Campylobacteria.Campylobacterales.Campylobacteraceae.Campylobacter	1.00706	-
Bacteria.Firmicutes.Clostridia.Clostridiales.Lachnospiraceae.Moryella	0	-
Bacteria.Firmicutes.Erysipelotrichia.Erysipelotrichales.Erysipelotrichaceae.Erysipelotrichaceae_UCG_003	2.38382	-
Bacteria.Proteobacteria.Alphaproteobacteria.Rhizobiales.Rhizobiaceae.Allorhizobium_Neorhizobium_Pararhizobium_Rhizobium	0	-
Bacteria.Firmicutes.Bacilli.Lactobacillales.Carnobacteriaceae.Isobaculum	0	-
Bacteria.Chloroflexi.KD4_96.Other	0	-
Bacteria.Other.Other.Other.Other	0	-
Bacteria.Actinobacteria.Coriobacteriia.Coriobacteriales.Eggerthellaceae.DNF00809	1.25527	-
Bacteria.Firmicutes.Erysipelotrichia.Erysipelotrichales.Erysipelotrichaceae.Catenisphaera	0	-
Bacteria.Firmicutes.Negativicutes.Selenomonadales.Veillonellaceae.Selenomonas_4	1.82737	-
Bacteria.Proteobacteria.Alphaproteobacteria.Rickettsiales.Anaplasmataceae	0	-
Bacteria.Actinobacteria.Coriobacteriia.Coriobacteriales.Eggerthellaceae.Slackia	2.6505	-
Bacteria.Firmicutes.Negativicutes.Selenomonadales.Veillonellaceae.Selenomonas_3	1.67856	-
Bacteria.Firmicutes.Clostridia.Clostridiales.Family_XI	1.86213	-
Bacteria.Firmicutes.Clostridia.Clostridiales.Peptostreptococcaceae.Romboutsia	3.23049	-
Bacteria.Firmicutes.Clostridia.Clostridiales.Lachnospiraceae.GCA_900066575	1.7839	-
Bacteria.Proteobacteria.Gammaproteobacteria.Enterobacteriales.Enterobacteriaceae.Raoultella	2.01401	-
Bacteria.Actinobacteria.Actinobacteria.Bifidobacteriales.Bifidobacteriaceae.Parascardovia	0	-
Bacteria.Firmicutes.Clostridia.Clostridiales.Family_XI.Gallicola	0	-
Bacteria.Proteobacteria.Alphaproteobacteria.Rhodospirillales.Other.Other	1.37566	-
Bacteria.Firmicutes.Bacilli.Bacillales.Planococcaceae.Rummeliibacillus	1.32092	-
Bacteria.Proteobacteria.Gammaproteobacteria.Xanthomonadales	1.05714	-
Bacteria.Firmicutes.Negativicutes.Selenomonadales.Acidaminococcaceae	3.2328	-
Bacteria.Proteobacteria.Gammaproteobacteria.Enterobacteriales.Enterobacteriaceae.Morganella	1.15761	-
Bacteria.Firmicutes.Clostridia.Clostridiales.Lachnospiraceae.Roseburia	3.28113	-
Bacteria.Patescibacteria	3.16292	-
Bacteria.Actinobacteria.Actinobacteria.Actinomycetales.Actinomycetaceae.Actinomyces	2.09377	-
Bacteria.Firmicutes.Clostridia.Clostridiales.Ruminococcaceae.Hydrogenoanaerobacterium	0.0457575	-
Bacteria.Fusobacteria.Fusobacteriia.Fusobacteriales.Leptotrichiaceae	0	-
Bacteria.Cyanobacteria.Melainabacteria.Gastranaerophilales	1.95186	-
Bacteria.Proteobacteria.Alphaproteobacteria	1.49702	-
Bacteria.Proteobacteria.Alphaproteobacteria.Rhizobiales.Xanthobacteraceae	0	-
Bacteria.Firmicutes.Clostridia.Clostridiales.Family_XIII.Family_XIII_UCG_001	0.848139	-
Bacteria.Proteobacteria.Gammaproteobacteria.Aeromonadales.Aeromonadaceae.Aeromonas	1.21602	-
Bacteria.Actinobacteria.Coriobacteriia.Coriobacteriales.Atopobiaceae.Other	1.14917	-
Bacteria.Firmicutes.Bacilli.Bacillales.Bacillaceae	0.677068	-
Bacteria.Firmicutes.Clostridia.Clostridiales.Other	0.148063	-
Bacteria.Bacteroidetes.Bacteroidia.Bacteroidales.Prevotellaceae.Prevotella_6	0.0457575	-
Bacteria.Bacteroidetes.Bacteroidia.Bacteroidales.Prevotellaceae.Prevotella_9	3.09132	-
Bacteria.Elusimicrobia.Elusimicrobia.Elusimicrobiales.Elusimicrobiaceae	0	-
Bacteria.Firmicutes	5.07089	-
Bacteria.Actinobacteria.Actinobacteria.Corynebacteriales	1.54654	-
Bacteria.Firmicutes.Clostridia.Clostridiales.Lachnospiraceae.Butyrivibrio	2.1597	-
Bacteria.Firmicutes.Clostridia.Clostridiales.Lachnospiraceae.GCA_900066755	0	-
Bacteria.Proteobacteria.Alphaproteobacteria.Caulobacterales.Caulobacteraceae	0	-
Bacteria.Firmicutes.Clostridia.Clostridiales.Lachnospiraceae.28_4	0.856578	-
Bacteria.Proteobacteria.Gammaproteobacteria.Enterobacteriales.Enterobacteriaceae.Hafnia_Obesumbacterium	0.629644	-
Bacteria.Firmicutes.Clostridia.Clostridiales.Family_XI.Anaerococcus	1.28129	-
Bacteria.Patescibacteria.Saccharimonadia.Saccharimonadales.Saccharimonadaceae	2.65205	-
Bacteria.Bacteroidetes.Bacteroidia.Bacteroidales.Prevotellaceae.Alloprevotella	0	-
Bacteria.Actinobacteria.Coriobacteriia.Coriobacteriales.Coriobacteriales_Incertae_Sedis.Raoultibacter	0	-
Bacteria.Firmicutes.Clostridia.Clostridiales.Peptostreptococcaceae.Terrisporobacter	2.32672	-
Bacteria.Actinobacteria.Actinobacteria.Other.Other.Other	0	-
Bacteria.Firmicutes.Clostridia.Clostridiales.Lachnospiraceae.Blautia	4.25464	-
Bacteria.Proteobacteria.Gammaproteobacteria.Betaproteobacteriales.Burkholderiaceae.Parasutterella	2.22127	-
Bacteria.Firmicutes.Negativicutes.Selenomonadales.Veillonellaceae.Dialister	3.52999	-
Bacteria.Proteobacteria.Alphaproteobacteria.Caulobacterales	0	-
Bacteria.Proteobacteria.Gammaproteobacteria.Betaproteobacteriales.Neisseriaceae.Eikenella	0	-
Bacteria.Firmicutes.Clostridia.Clostridiales.Lachnospiraceae	4.71248	-
Bacteria.Firmicutes.Negativicutes	4.55414	-
Bacteria.Synergistetes.Synergistia.Synergistales.Synergistaceae.Fretibacterium	0.39794	-
Bacteria.Firmicutes.Bacilli.Lactobacillales.Carnobacteriaceae	1.85752	-
Bacteria.Firmicutes.Clostridia.Clostridiales.Lachnospiraceae.Robinsoniella	1.7009	-
Bacteria.Firmicutes.Bacilli	4.02162	-
Bacteria.Cyanobacteria.Oxyphotobacteria	1.49908	-
Bacteria.Firmicutes.Clostridia.Clostridiales.Ruminococcaceae.Ruminococcaceae_UCG_013	3.45405	-
Bacteria.Firmicutes.Clostridia.Clostridiales.Ruminococcaceae.Ruminococcaceae_UCG_010	0.61261	-
Bacteria.Firmicutes.Clostridia.Clostridiales.Ruminococcaceae.Ruminococcaceae_UCG_011	0	-
Bacteria.Firmicutes.Clostridia.Clostridiales.Ruminococcaceae.Ruminococcaceae_UCG_014	3.1182	-
Bacteria.Firmicutes.Erysipelotrichia.Erysipelotrichales	3.15176	-
Bacteria.Firmicutes.Bacilli.Bacillales.Staphylococcaceae.Staphylococcus	2.77326	-
Bacteria.Actinobacteria.Actinobacteria.Bifidobacteriales	4.54615	-
Bacteria.Proteobacteria.Alphaproteobacteria.Rhizobiales.Rhizobiaceae.Brucella	0.875061	-
Bacteria.Firmicutes.Clostridia.Clostridiales.Ruminococcaceae.Other	3.33989	-
Bacteria.Firmicutes.Clostridia.Clostridiales.Lachnospiraceae.Tyzzerella	1.57519	-
Bacteria.Actinobacteria.Coriobacteriia	4.03426	-
Bacteria.Proteobacteria.Deltaproteobacteria.Desulfovibrionales.Desulfovibrionaceae.Desulfovibrio	0.273001	-
Bacteria.Firmicutes.Negativicutes.Selenomonadales.Veillonellaceae	4.5387	-
Bacteria.Firmicutes.Clostridia.Clostridiales.Eubacteriaceae.Pseudoramibacter	0	-
Bacteria.Firmicutes.Clostridia.Clostridiales.Ruminococcaceae.Flavonifractor	2.6902	-
Bacteria.Firmicutes.Clostridia.Clostridiales.Eubacteriaceae.Eubacterium	2.22115	-
Bacteria.Proteobacteria.Gammaproteobacteria.Pseudomonadales.Moraxellaceae.Moraxella	0	-
Bacteria.Firmicutes.Bacilli.Lactobacillales.Other.Other	0.328614	-
Bacteria.Proteobacteria.Gammaproteobacteria.Enterobacteriales.Enterobacteriaceae.Enterobacter	3.26533	-
Bacteria.Proteobacteria.Deltaproteobacteria	1.20412	-
Bacteria.Proteobacteria.Gammaproteobacteria.Betaproteobacteriales.Burkholderiaceae.Sutterella	1.989	-
Bacteria.Proteobacteria.Gammaproteobacteria.Betaproteobacteriales.Neisseriaceae	0.39794	-
Bacteria.Firmicutes.Clostridia.Clostridiales.Peptostreptococcaceae.Asaccharospora	0	-
Bacteria.Proteobacteria.Gammaproteobacteria.Pasteurellales.Pasteurellaceae.Aggregatibacter	0.39794	-
Bacteria.Firmicutes.Clostridia.Clostridiales.Ruminococcaceae.Acetanaerobacterium	0	-
Bacteria.Actinobacteria.Coriobacteriia.Coriobacteriales.Eggerthellaceae.Senegalimassilia	2.86675	-
Bacteria.Bacteroidetes.Bacteroidia.Bacteroidales.Marinifilaceae.Butyricimonas	0.761761	-
Bacteria.Firmicutes.Clostridia.Clostridiales.Ruminococcaceae.Pseudoflavonifractor	0	-
Bacteria.Firmicutes.Negativicutes.Selenomonadales.Veillonellaceae.Mitsuokella	1.35817	-
Bacteria.Chloroflexi.KD4_96.Other.Other.Other	0	-
Bacteria.Firmicutes.Bacilli.Bacillales.Staphylococcaceae	2.7735	-
Bacteria.Firmicutes.Clostridia.Clostridiales.Clostridiaceae_1.Clostridium_sensu_stricto_13	1.39445	-
Bacteria.Firmicutes.Clostridia.Clostridiales.Lachnospiraceae.Johnsonella	0	-
Bacteria.Firmicutes.Clostridia.Clostridiales.Clostridiaceae_1.Clostridium_sensu_stricto_18	0.761761	-
Bacteria.Firmicutes.Erysipelotrichia.Erysipelotrichales.Erysipelotrichaceae.Holdemania	1.10721	-
Bacteria.Firmicutes.Clostridia.Clostridiales.Ruminococcaceae.Candidatus_Soleaferrea	0.886768	-
Bacteria.Bacteroidetes.Bacteroidia.Bacteroidales.Barnesiellaceae	2.21899	-
Bacteria.Proteobacteria.Gammaproteobacteria.Enterobacteriales.Enterobacteriaceae.Klebsiella	3.60702	-
Bacteria.Firmicutes.Clostridia.Clostridiales.Lachnospiraceae.Eisenbergiella	2.60779	-
Bacteria.Firmicutes.Bacilli.Lactobacillales.Aerococcaceae.Abiotrophia	0.191886	-
Bacteria.Proteobacteria.Gammaproteobacteria	4.49971	-
Bacteria.Actinobacteria.Actinobacteria	4.54811	-
Bacteria.Firmicutes.Clostridia.Clostridiales.Lachnospiraceae.Lachnospiraceae_UCG_010	1.47129	-
Bacteria.Proteobacteria.Gammaproteobacteria.Enterobacteriales.Enterobacteriaceae.Lelliottia	1.24551	-
Bacteria.Proteobacteria.Gammaproteobacteria.Enterobacteriales.Enterobacteriaceae.Citrobacter	3.24992	-
Bacteria.Actinobacteria.Coriobacteriia.Coriobacteriales.Eggerthellaceae.Denitrobacterium	0	-
Bacteria.Patescibacteria.CPR2.Other.Other	0	-
Bacteria.Synergistetes.Synergistia.Synergistales	0.61261	-
Bacteria.Firmicutes.Clostridia.Clostridiales.Lachnospiraceae.Lachnospiraceae_NC2004_group	0	-
Bacteria.Epsilonbacteraeota	1.00706	-
Bacteria.Bacteroidetes.Bacteroidia.Flavobacteriales	0	-
Bacteria.Fusobacteria.Fusobacteriia	1.62195	-
Bacteria.Firmicutes.Clostridia.Clostridiales.Ruminococcaceae.Phocea	0.307763	-
Bacteria.Proteobacteria.Gammaproteobacteria.Enterobacteriales.Enterobacteriaceae	4.48967	-
Bacteria.Firmicutes.Clostridia.Clostridiales.Family_XIII	1.86009	-
Bacteria.Firmicutes.Clostridia.Clostridiales.Ruminococcaceae.Fastidiosipila	0	-
Bacteria.Patescibacteria.Saccharimonadia.Saccharimonadales	3.16292	-
Bacteria.Actinobacteria.Coriobacteriia.Coriobacteriales.Coriobacteriaceae	3.96522	-
Bacteria.Firmicutes.Clostridia.Clostridiales.Lachnospiraceae.Lachnotalea	0	-
Bacteria.Tenericutes.Mollicutes.Anaeroplasmatales.Anaeroplasmataceae	0	-
Bacteria.Tenericutes.Mollicutes	0.09691	-
Bacteria.Proteobacteria.Gammaproteobacteria.Pseudomonadales.Moraxellaceae	1.74991	-
Bacteria.Firmicutes.Clostridia.Clostridiales.Lachnospiraceae.Lachnoclostridium	3.36997	-
Bacteria.Bacteroidetes.Bacteroidia.Bacteroidales.Porphyromonadaceae.Porphyromonas	1.72916	-
Bacteria.Firmicutes.Clostridia.Clostridiales.Ruminococcaceae.Faecalibacterium	3.94647	-
Bacteria.Epsilonbacteraeota.Campylobacteria.Campylobacterales.Campylobacteraceae	1.00706	-
Bacteria.Actinobacteria.Coriobacteriia.Coriobacteriales.Atopobiaceae	2.47259	-
Bacteria.Firmicutes.Clostridia.Clostridiales.Ruminococcaceae.Pygmaiobacter	1.0839	-
Bacteria.Firmicutes.Clostridia.Clostridiales.Ruminococcaceae.Ruminococcaceae_UCG_005	2.26858	-
Bacteria.Firmicutes.Clostridia.Clostridiales.Ruminococcaceae.Ruminococcaceae_UCG_004	2.45209	-
Bacteria.Fusobacteria.Fusobacteriia.Fusobacteriales	1.62195	-
Bacteria.Bacteroidetes.Bacteroidia.Bacteroidales	4.35594	-
Bacteria.Elusimicrobia	0	-
Bacteria.Firmicutes.Clostridia.Clostridiales.Ruminococcaceae.Ruminococcaceae_UCG_003	1.14409	-
Bacteria.Firmicutes.Clostridia.Clostridiales.Clostridiales_vadinBB60_group.Other	0.11776	-
Bacteria.Firmicutes.Clostridia.Clostridiales.Ruminococcaceae.Ruminococcaceae_UCG_009	0.30103	-
Bacteria.Firmicutes.Clostridia.Clostridiales.Ruminococcaceae.Ruminococcaceae_UCG_008	0	-
Bacteria.Actinobacteria.Actinobacteria.Corynebacteriales.Corynebacteriaceae	1.54654	-
Bacteria.Firmicutes.Clostridia.Clostridiales.Lachnospiraceae.Sellimonas	2.71134	-
Bacteria.Actinobacteria.Actinobacteria.Actinomycetales.Actinomycetaceae.Actinobaculum	0.256063	-
Bacteria.Actinobacteria.Coriobacteriia.Coriobacteriales.Eggerthellaceae.Eggerthella	2.64673	-
Bacteria.Actinobacteria.Actinobacteria.Corynebacteriales.Corynebacteriaceae.Corynebacterium	0.493424	-
Bacteria.Firmicutes.Clostridia.Clostridiales.Ruminococcaceae.Ruminiclostridium	0	-
Bacteria.Bacteroidetes.Bacteroidia.Bacteroidales.Marinifilaceae	1.47129	-
Bacteria.Firmicutes.Clostridia.Clostridiales.Ruminococcaceae.Caproiciproducens	1.60206	-
Bacteria.Firmicutes.Clostridia.Clostridiales.Family_XI.Peptoniphilus	1.26775	-
Bacteria.Firmicutes.Clostridia.Clostridiales.Peptococcaceae	1.30103	-
Bacteria.Chloroflexi.KD4_96	0	-
Bacteria.Other.Other.Other	0	-
Bacteria.Firmicutes.Clostridia.Clostridiales.Family_XI.W5053	0	-
Bacteria.Actinobacteria.Actinobacteria.Micrococcales	1.63548	-
Bacteria.Actinobacteria.Actinobacteria.Bifidobacteriales.Bifidobacteriaceae.Alloscardovia	0	-
Bacteria.Actinobacteria.Coriobacteriia.Coriobacteriales.Coriobacteriaceae.Collinsella	3.96522	-
Bacteria.Bacteroidetes.Bacteroidia.Bacteroidales.Dysgonomonadaceae.Dysgonomonas	1.22531	-
Bacteria.Bacteroidetes.Bacteroidia.Bacteroidales.Barnesiellaceae.Coprobacter	1.31439	-
Bacteria.Halanaerobiaeota.Halanaerobiia.Halanaerobiales.Halanaerobiaceae.Halocella	0	-
Bacteria.Proteobacteria.Alphaproteobacteria.Rhizobiales.Xanthobacteraceae.Afipia	0	-
Bacteria.Firmicutes.Clostridia.Clostridiales.Ruminococcaceae.CAG_352	1.43457	-
Bacteria.Bacteroidetes.Bacteroidia.Flavobacteriales.Weeksellaceae.Chryseobacterium	0	-
Bacteria.Actinobacteria.Coriobacteriia.Coriobacteriales.Coriobacteriales_Incertae_Sedis.Other	1.26482	-
Bacteria.Actinobacteria.Actinobacteria.Micrococcales.Micrococcaceae.Kocuria	0.11776	-
Bacteria.Actinobacteria.Coriobacteriia.Coriobacteriales.Atopobiaceae.Libanicoccus	2.20099	-
Bacteria.Cyanobacteria.Oxyphotobacteria.Chloroplast.Other.Other	1.49908	-
Bacteria.Firmicutes.Clostridia.Clostridiales.Family_XI.Murdochiella	0	-
Bacteria.Bacteroidetes.Bacteroidia.Bacteroidales.Prevotellaceae	3.16044	-
Bacteria.Tenericutes	0.09691	-
Bacteria.Firmicutes.Clostridia.Clostridiales.Ruminococcaceae.Ruminiclostridium_9	1.31847	-
Bacteria.Firmicutes.Clostridia.Clostridiales.Ruminococcaceae.Ruminiclostridium_6	1.8451	-
Bacteria.Firmicutes.Bacilli.Lactobacillales.Enterococcaceae.Melissococcus	0	-
Bacteria.Synergistetes.Synergistia	0.61261	-
Bacteria.Firmicutes.Negativicutes.Selenomonadales.Veillonellaceae.Negativicoccus	0.346787	-
Bacteria.Firmicutes.Clostridia.Clostridiales	4.87871	-
Bacteria.Firmicutes.Negativicutes.Selenomonadales.Veillonellaceae.Selenomonas	0.962858	-
Bacteria.Halanaerobiaeota	0	-
Bacteria.Proteobacteria.Gammaproteobacteria.Enterobacteriales.Enterobacteriaceae.Tatumella	0	-
Bacteria.Bacteroidetes.Bacteroidia.Bacteroidales.Other.Other	1.10266	-
Bacteria.Firmicutes.Clostridia.Clostridiales.Christensenellaceae.Christensenellaceae_R_7_group	2.59945	-
Bacteria.Actinobacteria.Coriobacteriia.Coriobacteriales	4.03426	-
Bacteria.Firmicutes.Bacilli.Lactobacillales.Streptococcaceae.Lactococcus	2.6582	-
Bacteria.Firmicutes.Erysipelotrichia.Erysipelotrichales.Erysipelotrichaceae.Dielma	0.346787	-
Bacteria.Actinobacteria.Coriobacteriia.Coriobacteriales.Atopobiaceae.Atopobium	0.576398	-
Bacteria.Firmicutes.Clostridia.Clostridiales.Ruminococcaceae.Angelakisella	0	-
Bacteria.Firmicutes.Clostridia.Clostridiales.Family_XIII.Family_XIII_AD3011_group	1.71021	-
Bacteria.Firmicutes.Negativicutes.Selenomonadales	4.55414	-
Bacteria.Fusobacteria.Fusobacteriia.Fusobacteriales.Leptotrichiaceae.Leptotrichia	0	-
Bacteria.Firmicutes.Clostridia.Clostridiales.Peptostreptococcaceae.Peptostreptococcus	0.857332	-
Bacteria.Actinobacteria.Actinobacteria.Bifidobacteriales.Bifidobacteriaceae.Gardnerella	0	-
Bacteria.Patescibacteria.Saccharimonadia.Saccharimonadales.Other	3.00277	-
Bacteria.Actinobacteria.Coriobacteriia.Coriobacteriales.Eggerthellaceae.Gordonibacter	2.16043	-
Bacteria.Tenericutes.Mollicutes.Anaeroplasmatales.Anaeroplasmataceae.Anaeroplasma	0	-
Bacteria.Other.Other	0	-
Bacteria.Firmicutes.Negativicutes.Selenomonadales.Veillonellaceae.Megasphaera	3.62727	-
Bacteria.Firmicutes.Clostridia.Clostridiales.Other.Other	0.148063	-
Bacteria.Proteobacteria.Alphaproteobacteria.Caulobacterales.Caulobacteraceae.Other	0	-
Bacteria.Actinobacteria.Coriobacteriia.Coriobacteriales.Eggerthellaceae.CHKCI002	1.55313	-
Bacteria.Bacteroidetes.Bacteroidia.Bacteroidales.Tannerellaceae	2.84228	-
Bacteria.Proteobacteria.Alphaproteobacteria.Caulobacterales.Caulobacteraceae.Brevundimonas	0	-
Bacteria.Patescibacteria.Saccharimonadia.Saccharimonadales.Other.Other	3.00277	-
Bacteria.Proteobacteria.Gammaproteobacteria.Xanthomonadales.Xanthomonadaceae.Stenotrophomonas	1.05714	-
Bacteria.Actinobacteria.Coriobacteriia.Coriobacteriales.Coriobacteriales_Incertae_Sedis	1.26482	-
Bacteria.Firmicutes.Bacilli.Bacillales.Bacillaceae.Other	0.148063	-
Bacteria.Firmicutes.Erysipelotrichia	3.15176	-
Bacteria.Proteobacteria.Alphaproteobacteria.Rhodospirillales	1.37566	-
Bacteria.Firmicutes.Clostridia.Clostridiales.Ruminococcaceae.DTU089	1.11022	-
Bacteria.Firmicutes.Other.Other.Other	0.369911	-
Bacteria.Cyanobacteria.Melainabacteria	1.95186	-
Bacteria.Actinobacteria.Coriobacteriia.Coriobacteriales.Other.Other	0.857332	-
Bacteria.Firmicutes.Bacilli.Lactobacillales.Other	0.328614	-
Bacteria.Firmicutes.Clostridia.Clostridiales.Lachnospiraceae.Shuttleworthia	0	-
Bacteria.Firmicutes.Bacilli.Bacillales	2.80216	-
Bacteria.Proteobacteria.Gammaproteobacteria.Vibrionales.Vibrionaceae.Photobacterium	0	-
Bacteria.Firmicutes.Clostridia.Clostridiales.Lachnospiraceae.Lachnospiraceae_NK4A136_group	2.65185	-
Bacteria.Proteobacteria.Gammaproteobacteria.Enterobacteriales.Enterobacteriaceae.Atlantibacter	0	-
Bacteria.Firmicutes.Bacilli.Bacillales.Paenibacillaceae.Brevibacillus	0	-
Bacteria.Firmicutes.Clostridia.Clostridiales.Christensenellaceae.Other	1.46073	-
Bacteria.Actinobacteria.Coriobacteriia.Coriobacteriales.Eggerthellaceae.Other	1.92479	-
Bacteria.Proteobacteria.Gammaproteobacteria.Betaproteobacteriales.Burkholderiaceae	2.38134	-
Bacteria.Actinobacteria.Actinobacteria.Corynebacteriales.Corynebacteriaceae.Corynebacterium_1	1.54654	-
Bacteria.Proteobacteria.Alphaproteobacteria.Rickettsiales	0	-
Bacteria.Firmicutes.Negativicutes.Selenomonadales.Veillonellaceae.Anaeroglobus	3.2589	-
Bacteria.Proteobacteria.Deltaproteobacteria.Desulfovibrionales.Desulfovibrionaceae.Bilophila	1.20412	-
Bacteria.Actinobacteria.Actinobacteria.Corynebacteriales.Nocardiaceae	0.472574	-
Bacteria.Halanaerobiaeota.Halanaerobiia.Halanaerobiales.Halanaerobiaceae	0	-
Bacteria.Actinobacteria.Actinobacteria.Bifidobacteriales.Bifidobacteriaceae.Pseudoscardovia	0	-
Bacteria.Patescibacteria.Saccharimonadia.Saccharimonadales.Saccharimonadaceae.Candidatus_Saccharimonas	0	-
Bacteria.Bacteroidetes.Bacteroidia	4.35594	-
Bacteria.Bacteroidetes.Bacteroidia.Bacteroidales.Muribaculaceae	2.00985	-
Bacteria.Firmicutes.Bacilli.Bacillales.Family_XI	1.64125	-
Bacteria.Proteobacteria.Gammaproteobacteria.Enterobacteriales.Enterobacteriaceae.Serratia	0	-
Bacteria.Proteobacteria.Gammaproteobacteria.Enterobacteriales.Enterobacteriaceae.Rahnella	0	-
Bacteria.Chloroflexi.KD4_96.Other.Other	0	-
Bacteria.Other.Other.Other.Other.Other	0	-
Bacteria.Bacteroidetes.Bacteroidia.Bacteroidales.Prevotellaceae.Prevotella	1.33445	-
Bacteria.Firmicutes.Clostridia.Clostridiales.Clostridiales_vadinBB60_group	0.11776	-
Bacteria.Firmicutes.Clostridia.Clostridiales.Eubacteriaceae.Anaerofustis	1.13354	-
Bacteria.Proteobacteria.Gammaproteobacteria.Enterobacteriales.Enterobacteriaceae.Kluyvera	1.072	-
Bacteria.Firmicutes.Clostridia.Clostridiales.Ruminococcaceae.Subdoligranulum	3.34789	-
Bacteria.Fusobacteria.Fusobacteriia.Fusobacteriales.Fusobacteriaceae.Fusobacterium	1.61707	-
Bacteria.Firmicutes.Bacilli.Lactobacillales.Carnobacteriaceae.Dolosigranulum	0	-
Bacteria.Bacteroidetes.Bacteroidia.Bacteroidales.Barnesiellaceae.Barnesiella	2.21554	-
Bacteria.Firmicutes.Bacilli.Lactobacillales	3.99459	-
Bacteria.Bacteroidetes.Bacteroidia.Bacteroidales.Marinifilaceae.Odoribacter	1.47129	-
Bacteria.Firmicutes.Other	0.369911	-
Bacteria.Actinobacteria.Actinobacteria.Corynebacteriales.Corynebacteriaceae.Lawsonella	0.30103	-
Bacteria.Firmicutes.Clostridia.Clostridiales.Family_XIII.Other	1.22531	-
Bacteria.Proteobacteria.Gammaproteobacteria.Betaproteobacteriales.Neisseriaceae.Neisseria	0.39794	-
Bacteria.Firmicutes.Clostridia.Clostridiales.Clostridiaceae_1.Clostridium_sensu_stricto_1	3.74005	-
Bacteria.Firmicutes.Clostridia.Clostridiales.Clostridiaceae_1.Clostridium_sensu_stricto_3	0	-
Bacteria.Firmicutes.Clostridia.Clostridiales.Clostridiaceae_1.Clostridium_sensu_stricto_2	2.78276	-
Bacteria.Verrucomicrobia.Verrucomicrobiae.Verrucomicrobiales.Akkermansiaceae.Akkermansia	3.43902	-
Bacteria.Firmicutes.Clostridia.Clostridiales.Clostridiaceae_1.Clostridium_sensu_stricto_4	0	-
Bacteria.Firmicutes.Erysipelotrichia.Erysipelotrichales.Erysipelotrichaceae.Other	2.54751	-
Bacteria.Proteobacteria.Gammaproteobacteria.Enterobacteriales.Enterobacteriaceae.Pseudocitrobacter	0.91364	-
Bacteria.Proteobacteria.Gammaproteobacteria.Betaproteobacteriales.Burkholderiaceae.Noviherbaspirillum	0	-
Bacteria.Firmicutes.Clostridia.Clostridiales.Lachnospiraceae.Lachnospiraceae_UCG_008	0	-
Bacteria.Firmicutes.Clostridia.Clostridiales.Lachnospiraceae.Lachnospiraceae_UCG_004	1.83251	-
Bacteria.Firmicutes.Clostridia.Clostridiales.Lachnospiraceae.Lachnospiraceae_UCG_001	1.50023	-
Bacteria.Firmicutes.Bacilli.Lactobacillales.Lactobacillaceae	2.98309	-
Bacteria.Chloroflexi	0	-
Bacteria.Bacteroidetes.Bacteroidia.Bacteroidales.Rikenellaceae.Alistipes	3.06115	-
Bacteria.Bacteroidetes.Bacteroidia.Bacteroidales.Other	1.10266	-
Bacteria.Epsilonbacteraeota.Campylobacteria	1.00706	-
Bacteria.Proteobacteria.Gammaproteobacteria.Vibrionales.Vibrionaceae	0	-
Bacteria.Firmicutes.Clostridia.Clostridiales.Peptostreptococcaceae.Clostridioides	2.03204	-
Bacteria.Verrucomicrobia.Verrucomicrobiae	3.43902	-
Bacteria.Bacteroidetes.Bacteroidia.Bacteroidales.Dysgonomonadaceae	1.22531	-
Bacteria.Fusobacteria	1.62195	-
Bacteria.Actinobacteria.Coriobacteriia.Coriobacteriales.Eggerthellaceae.Enterorhabdus	1.8232	-
Bacteria.Firmicutes.Clostridia	4.87871	-
Bacteria.Proteobacteria.Gammaproteobacteria.Enterobacteriales.Enterobacteriaceae.Cronobacter	0.875061	-
Bacteria.Actinobacteria.Actinobacteria.Actinomycetales.Actinomycetaceae.Actinomyceseslundii	0.557093	-
Bacteria.Firmicutes.Clostridia.Clostridiales.Lachnospiraceae.Lachnoclostridium_5	1.11764	-
Bacteria.Synergistetes	0.61261	-
Bacteria.Firmicutes.Bacilli.Bacillales.Planococcaceae.Sporosarcina	0	-
Bacteria.Firmicutes.Clostridia.Clostridiales.Ruminococcaceae.Ruminococcaceae_UCG_002	2.32459	-
Bacteria.Firmicutes.Clostridia.Clostridiales.Family_XI.Ezakiella	1.80618	-
Bacteria.Firmicutes.Clostridia.Clostridiales.Lachnospiraceae.Tyzzerella_3	1.98691	-
Bacteria.Firmicutes.Clostridia.Clostridiales.Lachnospiraceae.Tyzzerella_4	3.07878	-
Bacteria.Proteobacteria.Gammaproteobacteria.Aeromonadales	1.21602	-
Bacteria.Firmicutes.Bacilli.Lactobacillales.Streptococcaceae.Other	0	-
Bacteria.Elusimicrobia.Elusimicrobia.Elusimicrobiales.Elusimicrobiaceae.Elusimicrobium	0	-
Bacteria.Elusimicrobia.Elusimicrobia.Elusimicrobiales	0	-
Bacteria.Firmicutes.Negativicutes.Selenomonadales.Acidaminococcaceae.Acidaminococcus	1.88769	-
Bacteria.Firmicutes.Bacilli.Bacillales.Planococcaceae.Psychrobacillus	0	-
Bacteria.Firmicutes.Bacilli.Lactobacillales.Leuconostocaceae.Leuconostoc	0.148063	-
Bacteria.Verrucomicrobia.Verrucomicrobiae.Verrucomicrobiales	3.43902	-
Bacteria.Actinobacteria.Actinobacteria.Corynebacteriales.Nocardiaceae.Gordonia	0	-
Bacteria.Firmicutes.Negativicutes.Selenomonadales.Acidaminococcaceae.Other	0	-
Bacteria.Firmicutes.Clostridia.Clostridiales.Peptostreptococcaceae.Peptoclostridium	1.46994	-
Bacteria.Proteobacteria.Gammaproteobacteria.Aeromonadales.Aeromonadaceae	1.21602	-
Bacteria.Firmicutes.Erysipelotrichia.Erysipelotrichales.Erysipelotrichaceae.Catenibacterium	0.424269	-
Bacteria.Firmicutes.Clostridia.Clostridiales.Lachnospiraceae.CAG_56	2.25225	-
Bacteria.Firmicutes.Clostridia.Clostridiales.Ruminococcaceae.Anaerotruncus	1.46018	-
Bacteria.Firmicutes.Clostridia.Clostridiales.Lachnospiraceae.Anaerosporobacter	0.750123	-
Bacteria.Bacteroidetes.Bacteroidia.Bacteroidales.Tannerellaceae.Parabacteroides	2.84228	-
Bacteria.Epsilonbacteraeota.Campylobacteria.Campylobacterales	1.00706	-
Bacteria.Patescibacteria.Saccharimonadia	3.16292	-
Bacteria.Patescibacteria.CPR2.Other.Other.Other	0	-
Bacteria.Proteobacteria.Gammaproteobacteria.Enterobacteriales.Enterobacteriaceae.Yersinia	0	-
Bacteria.Firmicutes.Clostridia.Clostridiales.Lachnospiraceae.Marvinbryantia	1.26482	-
Bacteria.Bacteroidetes.Bacteroidia.Bacteroidales.Prevotellaceae.Paraprevotella	0.878266	-
Bacteria.Firmicutes.Clostridia.Clostridiales.Lachnospiraceae.Epulopiscium	1.11022	-
Bacteria.Firmicutes.Clostridia.Clostridiales.Clostridiaceae_1.Other	0.0597682	-
Bacteria.Bacteroidetes.Bacteroidia.Bacteroidales.Porphyromonadaceae	1.72916	-
Bacteria.Firmicutes.Erysipelotrichia.Erysipelotrichales.Erysipelotrichaceae.Faecalicoccus	0	-
Bacteria.Actinobacteria	4.65886	-
Bacteria.Bacteroidetes.Bacteroidia.Flavobacteriales.Weeksellaceae	0	-
Bacteria.Cyanobacteria.Oxyphotobacteria.Chloroplast.Other	1.49908	-
Bacteria	6	-
Bacteria.Firmicutes.Clostridia.Clostridiales.Ruminococcaceae.Harryflintia	0.50515	0.00350342
Bacteria.Firmicutes.Clostridia.Clostridiales.Family_XVI.Carboxydocella	0.50515	0.00350342
Bacteria.Firmicutes.Clostridia.Clostridiales.Ruminococcaceae.Ruminococcaceae_UCG_007	0	0.00350342
Bacteria.Firmicutes.Bacilli.Lactobacillales.Lactobacillaceae.Pediococcus	1.74819	0.00350342
Bacteria.Firmicutes.Clostridia.Clostridiales.Lachnospiraceae.Lachnospiraceae_UCG_002	0	0.00350342
Bacteria.Actinobacteria.Actinobacteria.Actinomycetales	2.12742	0.000756572
Bacteria.Actinobacteria.Actinobacteria.Actinomycetales.Actinomycetaceae	2.12742	0.000756572

## Sheet: Figure_5_Northeastern_lefse
feature	log_highest_class_average	class	LDA_effect_size	p_value
Bacteria.Firmicutes.Clostridia.Clostridiales.Peptostreptococcaceae.Intestinibacter	2.70618	Neutral	2.40955	0.00741267
Bacteria.Firmicutes.Clostridia.Clostridiales.Clostridiaceae_1.Clostridium_sensu_stricto_2	3.03457	High	2.81208	0.00965391
Bacteria.Proteobacteria.Gammaproteobacteria.Pasteurellales.Pasteurellaceae.Haemophilus	2.80563	Decreased	2.51002	0.0306765
Bacteria.Firmicutes.Clostridia.Clostridiales.Peptostreptococcaceae.Romboutsia	3.1646	Decreased	2.94766	0.0122608
Bacteria.Proteobacteria.Gammaproteobacteria.Enterobacteriales.Enterobacteriaceae.Klebsiella	3.68264	Decreased	3.18789	0.01473
Bacteria.Proteobacteria.Gammaproteobacteria.Pasteurellales.Pasteurellaceae	2.80977	Decreased	2.83277	0.0300994
Bacteria.Firmicutes.Bacilli.Lactobacillales.Streptococcaceae	4.03839	-
Bacteria.Firmicutes.Clostridia.Clostridiales.Eubacteriaceae	1.92763	-
Bacteria.Proteobacteria.Gammaproteobacteria.Xanthomonadales.Xanthomonadaceae	0.144683	-
Bacteria.Firmicutes.Clostridia.Clostridiales.Lachnospiraceae.Anaerostipes	3.66449	-
Bacteria.Firmicutes.Clostridia.Clostridiales.Peptostreptococcaceae.Paeniclostridium	0.814954	-
Bacteria.Proteobacteria.Gammaproteobacteria.Enterobacteriales.Enterobacteriaceae.Providencia	0	-
Bacteria.Patescibacteria.Saccharimonadia.Saccharimonadales.Saccharimonadaceae.Other	2.50033	-
Bacteria.Proteobacteria.Gammaproteobacteria.Enterobacteriales.Enterobacteriaceae.Escherichia_Shigella	4.51745	-
Bacteria.Firmicutes.Negativicutes.Selenomonadales.Acidaminococcaceae.Phascolarctobacterium	3.22213	-
Bacteria.Bacteroidetes.Bacteroidia.Bacteroidales.Bacteroidaceae.Bacteroides	4.47641	-
Bacteria.Tenericutes.Mollicutes.Mollicutes_RF39	0.309804	-
Bacteria.Bacteroidetes	4.5163	-
Bacteria.Actinobacteria.Actinobacteria.Corynebacteriales.Nocardiaceae.Rhodococcus	0.889588	-
Bacteria.Actinobacteria.Coriobacteriia.Coriobacteriales.Atopobiaceae.Olsenella	2.18833	-
Bacteria.Firmicutes.Bacilli.Bacillales.Planococcaceae	1.73794	-
Bacteria.Firmicutes.Clostridia.Clostridiales.Ruminococcaceae	4.39916	-
Bacteria.Firmicutes.Clostridia.Clostridiales.Lachnospiraceae.Coprococcus_2	2.81766	-
Bacteria.Firmicutes.Clostridia.Clostridiales.Lachnospiraceae.Coprococcus_3	2.74201	-
Bacteria.Firmicutes.Bacilli.Lactobacillales.Lactobacillaceae.Lactobacillus	2.98812	-
Bacteria.Firmicutes.Clostridia.Clostridiales.Lachnospiraceae.Coprococcus_1	2.07918	-
Bacteria.Firmicutes.Clostridia.Clostridiales.Lachnospiraceae.Agathobacter	3.8345	-
Bacteria.Firmicutes.Clostridia.Clostridiales.Christensenellaceae.Catabacter	1	-
Bacteria.Verrucomicrobia.Verrucomicrobiae.Verrucomicrobiales.Akkermansiaceae	3.48976	-
Bacteria.Firmicutes.Clostridia.Clostridiales.Ruminococcaceae.Ruminococcus_1	2.71403	-
Bacteria.Firmicutes.Clostridia.Clostridiales.Ruminococcaceae.Ruminococcus_2	3.38279	-
Bacteria.Firmicutes.Clostridia.Clostridiales.Ruminococcaceae.UBA1819	2.91683	-
Bacteria.Firmicutes.Clostridia.Clostridiales.Christensenellaceae.Christensenella	0.366532	-
Bacteria.Firmicutes.Clostridia.Clostridiales.Family_XVI	0.756962	-
Bacteria.Tenericutes.Mollicutes.Mollicutes_RF39.Other	0.309804	-
Bacteria.Firmicutes.Clostridia.Clostridiales.Ruminococcaceae.Butyricicoccus	2.84687	-
Bacteria.Actinobacteria.Actinobacteria.Bifidobacteriales.Bifidobacteriaceae.Other	0.51266	-
Bacteria.Firmicutes.Clostridia.Clostridiales.Lachnospiraceae.Lachnospira	3.13399	-
Bacteria.Proteobacteria.Gammaproteobacteria.Enterobacteriales	4.59908	-
Bacteria.Firmicutes.Erysipelotrichia.Erysipelotrichales.Erysipelotrichaceae.Faecalitalea	2.56556	-
Bacteria.Synergistetes.Synergistia.Synergistales.Synergistaceae	0.814954	-
Bacteria.Proteobacteria.Gammaproteobacteria.Pseudomonadales.Moraxellaceae.Acinetobacter	0.652227	-
Bacteria.Firmicutes.Bacilli	4.05734	-
Bacteria.Firmicutes.Clostridia.Clostridiales.Ruminococcaceae.Oscillospira	0.144683	-
Bacteria.Proteobacteria.Alphaproteobacteria.Rhizobiales	0.366532	-
Bacteria.Firmicutes.Clostridia.Clostridiales.Ruminococcaceae.GCA_900066225	1.23408	-
Bacteria.Proteobacteria.Deltaproteobacteria.Desulfovibrionales	1.46852	-
Bacteria.Proteobacteria.Gammaproteobacteria.Enterobacteriales.Enterobacteriaceae.Proteus	1.21671	-
Bacteria.Firmicutes.Erysipelotrichia.Erysipelotrichales.Erysipelotrichaceae.Holdemanella	1.0422	-
Bacteria.Firmicutes.Clostridia.Clostridiales.Ruminococcaceae.Anaerofilum	0	-
Bacteria.Cyanobacteria	2.47847	-
Bacteria.Proteobacteria.Gammaproteobacteria.Pasteurellales.Pasteurellaceae.Actinobacillus	0.746743	-
Bacteria.Proteobacteria.Gammaproteobacteria.Enterobacteriales.Enterobacteriaceae.Serratia	0.154902	-
Bacteria.Firmicutes.Clostridia.Clostridiales.Ruminococcaceae.Ruminococcaceae_NK4A214_group	1.54025	-
Bacteria.Cyanobacteria.Melainabacteria.Gastranaerophilales.Other.Other	2.35776	-
Bacteria.Actinobacteria.Coriobacteriia.Coriobacteriales.Eggerthellaceae	3.35558	-
Bacteria.Firmicutes.Other.Other.Other.Other	0	-
Bacteria.Firmicutes.Clostridia.Clostridiales.Clostridiaceae_1.Sarcina	2.77085	-
Bacteria.Actinobacteria.Actinobacteria.Actinomycetales.Actinomycetaceae.Varibaculum	0	-
Bacteria.Firmicutes.Erysipelotrichia.Erysipelotrichales.Erysipelotrichaceae.Turicibacter	2.68345	-
Bacteria.Firmicutes.Bacilli.Bacillales.Paenibacillaceae	0.455932	-
Bacteria.Firmicutes.Erysipelotrichia.Erysipelotrichales.Erysipelotrichaceae	3.25161	-
Bacteria.Firmicutes.Clostridia.Clostridiales.Lachnospiraceae.Fusicatenibacter	3.37684	-
Bacteria.Firmicutes.Clostridia.Clostridiales.Lachnospiraceae.Lachnospiraceae_ND3007_group	2.34704	-
Bacteria.Cyanobacteria.Melainabacteria.Gastranaerophilales.Other	2.35776	-
Bacteria.Firmicutes.Clostridia.Clostridiales.Ruminococcaceae.Intestinimonas	1.7231	-
Bacteria.Firmicutes.Clostridia.Clostridiales.Lachnospiraceae.Howardella	1.11197	-
Bacteria.Firmicutes.Clostridia.Clostridiales.Ruminococcaceae.Oscillibacter	2.23408	-
Bacteria.Fusobacteria.Fusobacteriia.Fusobacteriales.Fusobacteriaceae	1.40323	-
Bacteria.Bacteroidetes.Bacteroidia.Bacteroidales.Rikenellaceae	3.15229	-
Bacteria.Proteobacteria.Gammaproteobacteria.Pseudomonadales.Pseudomonadaceae	0	-
Bacteria.Actinobacteria.Coriobacteriia.Coriobacteriales.Eggerthellaceae.Cryptobacterium	0	-
Bacteria.Proteobacteria.Gammaproteobacteria.Pseudomonadales.Pseudomonadaceae.Pseudomonas	0	-
Bacteria.Proteobacteria.Gammaproteobacteria.Enterobacteriales.Enterobacteriaceae.Kosakonia	0.610834	-
Bacteria.Bacteroidetes.Bacteroidia.Bacteroidales.Prevotellaceae.Other	1.16749	-
Bacteria.Firmicutes.Clostridia.Clostridiales.Lachnospiraceae.Lachnoclostridium_10	0	-
Bacteria.Firmicutes.Negativicutes.Selenomonadales.Veillonellaceae.Veillonella	4.49276	-
Bacteria.Proteobacteria.Gammaproteobacteria.Enterobacteriales.Enterobacteriaceae.Salmonella	2.047	-
Bacteria.Firmicutes.Clostridia.Clostridiales.Clostridiaceae_1	3.9468	-
Bacteria.Halanaerobiaeota.Halanaerobiia	0	-
Bacteria.Firmicutes.Clostridia.Clostridiales.Lachnospiraceae.Oribacterium	0	-
Bacteria.Firmicutes.Erysipelotrichia.Erysipelotrichales.Erysipelotrichaceae.Coprobacillus	1.51774	-
Bacteria.Other	0.144683	-
Bacteria.Actinobacteria.Actinobacteria.Bifidobacteriales.Bifidobacteriaceae	4.28469	-
Bacteria.Proteobacteria.Gammaproteobacteria.Enterobacteriales.Enterobacteriaceae.Other	2.33184	-
Bacteria.Firmicutes.Clostridia.Clostridiales.Lachnospiraceae.UC5_1_2E3	0	-
Bacteria.Firmicutes.Bacilli.Lactobacillales.Streptococcaceae.Streptococcus	4.00579	-
Bacteria.Proteobacteria.Alphaproteobacteria.Rhodospirillales.Other	1.32077	-
Bacteria.Actinobacteria.Coriobacteriia.Coriobacteriales.Other	0.632023	-
Bacteria.Firmicutes.Clostridia.Clostridiales.Ruminococcaceae.Negativibacillus	1.2019	-
Bacteria.Firmicutes.Negativicutes.Selenomonadales.Veillonellaceae.Other	1.50293	-
Bacteria.Firmicutes.Negativicutes.Selenomonadales.Veillonellaceae.Allisonella	0	-
Bacteria.Firmicutes.Clostridia.Clostridiales.Family_XI.Parvimonas	0.621804	-
Bacteria.Actinobacteria.Actinobacteria.Micrococcales.Micrococcaceae.Rothia	1.51663	-
Bacteria.Firmicutes.Clostridia.Clostridiales.Lachnospiraceae.Cellulosilyticum	0	-
Bacteria.Proteobacteria.Gammaproteobacteria.Pseudomonadales	0.690015	-
Bacteria.Proteobacteria.Gammaproteobacteria.Betaproteobacteriales	2.66992	-
Bacteria.Actinobacteria.Actinobacteria.Actinomycetales	1.83614	-
Bacteria.Firmicutes.Clostridia.Clostridiales.Family_XI.Finegoldia	1.02929	-
Bacteria.Actinobacteria.Coriobacteriia.Coriobacteriales.Eggerthellaceae.Adlercreutzia	2.07473	-
Bacteria.Firmicutes.Clostridia.Clostridiales.Ruminococcaceae.Fournierella	0.0705811	-
Bacteria.Firmicutes.Clostridia.Clostridiales.Lachnospiraceae.Dorea	3.41258	-
Bacteria.Firmicutes.Clostridia.Clostridiales.Defluviitaleaceae	1.1549	-
Bacteria.Firmicutes.Clostridia.Clostridiales.Christensenellaceae	2.51284	-
Bacteria.Firmicutes.Bacilli.Lactobacillales.Carnobacteriaceae.Granulicatella	1.9053	-
Bacteria.Proteobacteria.Gammaproteobacteria.Enterobacteriales.Enterobacteriaceae.Raoultella	2.30103	-
Bacteria.Firmicutes.Bacilli.Bacillales.Family_XI.Gemella	1.65616	-
Bacteria.Actinobacteria.Actinobacteria.Bifidobacteriales.Bifidobacteriaceae.Bifidobacterium	4.28461	-
Bacteria.Tenericutes.Mollicutes.Mollicutes_RF39.Other.Other	0.309804	-
Bacteria.Firmicutes.Negativicutes.Selenomonadales.Veillonellaceae.Megamonas	3.55737	-
Bacteria.Firmicutes.Clostridia.Clostridiales.Peptostreptococcaceae.Terrisporobacter	2.10499	-
Bacteria.Bacteroidetes.Bacteroidia.Bacteroidales.Prevotellaceae.Prevotellaceae_NK3B31_group	1.11472	-
Bacteria.Firmicutes.Clostridia.Clostridiales.Family_XIII.S5_A14a	0.632023	-
Bacteria.Firmicutes.Clostridia.Clostridiales.Peptococcaceae.Peptococcus	1.43366	-
Bacteria.Firmicutes.Clostridia.Clostridiales.Ruminococcaceae.Other	3.53166	-
Bacteria.Firmicutes.Clostridia.Clostridiales.Lachnospiraceae.Lachnospiraceae_UCG_003	1.42276	-
Bacteria.Firmicutes.Clostridia.Clostridiales.Peptococcaceae.Other	0.513924	-
Bacteria.Halanaerobiaeota.Halanaerobiia.Halanaerobiales	0	-
Bacteria.Proteobacteria.Deltaproteobacteria.Desulfovibrionales.Desulfovibrionaceae	1.46852	-
Bacteria.Bacteroidetes.Bacteroidia.Bacteroidales.Muribaculaceae.Other	2.28246	-
Bacteria.Actinobacteria.Actinobacteria.Micrococcales.Micrococcaceae	1.51663	-
Bacteria.Cyanobacteria.Oxyphotobacteria.Chloroplast	1.86346	-
Bacteria.Bacteroidetes.Bacteroidia.Bacteroidales.Prevotellaceae.Prevotella_7	2.5563	-
Bacteria.Firmicutes.Clostridia.Clostridiales.Lachnospiraceae.Lachnospiraceae_FCS020_group	1.90309	-
Bacteria.Firmicutes.Clostridia.Clostridiales.Peptostreptococcaceae	3.30032	-
Bacteria.Firmicutes.Clostridia.Clostridiales.Lachnospiraceae.Hungatella	2.56071	-
Bacteria.Verrucomicrobia	3.48976	-
Bacteria.Firmicutes.Clostridia.Clostridiales.Defluviitaleaceae.Defluviitaleaceae_UCG_011	1.1549	-
Bacteria.Firmicutes.Other.Other	0	-
Bacteria.Firmicutes.Bacilli.Lactobacillales.Aerococcaceae	0.468521	-
Bacteria.Tenericutes.Mollicutes.Anaeroplasmatales	0.246672	-
Bacteria.Firmicutes.Erysipelotrichia.Erysipelotrichales.Erysipelotrichaceae.Dielma	0.309804	-
Bacteria.Proteobacteria	4.60477	-
Bacteria.Bacteroidetes.Bacteroidia.Bacteroidales.Bacteroidaceae	4.47641	-
Bacteria.Firmicutes.Erysipelotrichia.Erysipelotrichales.Erysipelotrichaceae.Erysipelatoclostridium	2.7221	-
Bacteria.Proteobacteria.Alphaproteobacteria.Rhizobiales.Rhizobiaceae	0	-
Bacteria.Firmicutes.Bacilli.Bacillales.Paenibacillaceae.Paenibacillus	0.212894	-
Bacteria.Epsilonbacteraeota.Campylobacteria.Campylobacterales.Campylobacteraceae.Campylobacter	1.45995	-
Bacteria.Firmicutes.Erysipelotrichia.Erysipelotrichales.Erysipelotrichaceae.Erysipelotrichaceae_UCG_003	2.42756	-
Bacteria.Proteobacteria.Alphaproteobacteria.Rhizobiales.Rhizobiaceae.Allorhizobium_Neorhizobium_Pararhizobium_Rhizobium	0	-
Bacteria.Other.Other.Other.Other	0.144683	-
Bacteria.Actinobacteria.Coriobacteriia.Coriobacteriales.Eggerthellaceae.DNF00809	0.968592	-
Bacteria.Firmicutes.Negativicutes.Selenomonadales.Veillonellaceae.Selenomonas_4	0.309804	-
Bacteria.Actinobacteria.Coriobacteriia.Coriobacteriales.Eggerthellaceae.Slackia	2.33184	-
Bacteria.Firmicutes.Negativicutes.Selenomonadales.Veillonellaceae.Selenomonas_3	1.68459	-
Bacteria.Firmicutes.Clostridia.Clostridiales.Family_XI	2.047	-
Bacteria.Firmicutes.Clostridia.Clostridiales.Lachnospiraceae.GCA_900066575	1.98098	-
Bacteria.Proteobacteria.Alphaproteobacteria.Rhodospirillales.Other.Other	1.32077	-
Bacteria.Firmicutes.Bacilli.Bacillales.Planococcaceae.Rummeliibacillus	1.73794	-
Bacteria.Proteobacteria.Gammaproteobacteria.Xanthomonadales	0.144683	-
Bacteria.Firmicutes.Negativicutes.Selenomonadales.Acidaminococcaceae	3.25102	-
Bacteria.Proteobacteria.Gammaproteobacteria.Enterobacteriales.Enterobacteriaceae.Morganella	0.786925	-
Bacteria.Firmicutes.Clostridia.Clostridiales.Lachnospiraceae.Roseburia	3.44068	-
Bacteria.Patescibacteria	2.58778	-
Bacteria.Actinobacteria.Actinobacteria.Actinomycetales.Actinomycetaceae.Actinomyces	1.83614	-
Bacteria.Fusobacteria.Fusobacteriia.Fusobacteriales.Leptotrichiaceae	0.0879552	-
Bacteria.Cyanobacteria.Melainabacteria.Gastranaerophilales	2.35776	-
Bacteria.Proteobacteria.Alphaproteobacteria	1.36653	-
Bacteria.Proteobacteria.Alphaproteobacteria.Rhizobiales.Xanthobacteraceae	0.269622	-
Bacteria.Firmicutes.Clostridia.Clostridiales.Family_XIII.Family_XIII_UCG_001	1.04777	-
Bacteria.Proteobacteria.Gammaproteobacteria.Aeromonadales.Aeromonadaceae.Aeromonas	0.621804	-
Bacteria.Firmicutes.Bacilli.Bacillales.Bacillaceae	0.565076	-
Bacteria.Firmicutes.Clostridia.Clostridiales.Other	0	-
Bacteria.Bacteroidetes.Bacteroidia.Bacteroidales.Prevotellaceae.Prevotella_6	0.468521	-
Bacteria.Bacteroidetes.Bacteroidia.Bacteroidales.Prevotellaceae.Prevotella_9	3.16889	-
Bacteria.Firmicutes	5.11278	-
Bacteria.Actinobacteria.Actinobacteria.Corynebacteriales	1.79835	-
Bacteria.Firmicutes.Clostridia.Clostridiales.Lachnospiraceae.Butyrivibrio	0	-
Bacteria.Proteobacteria.Alphaproteobacteria.Caulobacterales.Caulobacteraceae	0	-
Bacteria.Firmicutes.Clostridia.Clostridiales.Lachnospiraceae.28_4	1.27359	-
Bacteria.Proteobacteria.Gammaproteobacteria.Enterobacteriales.Enterobacteriaceae.Hafnia_Obesumbacterium	0.922834	-
Bacteria.Firmicutes.Clostridia.Clostridiales.Family_XI.Anaerococcus	1.09177	-
Bacteria.Patescibacteria.Saccharimonadia.Saccharimonadales.Saccharimonadaceae	2.50033	-
Bacteria.Actinobacteria.Coriobacteriia.Coriobacteriales.Coriobacteriales_Incertae_Sedis.Raoultibacter	0	-
Bacteria.Firmicutes.Clostridia.Clostridiales.Lachnospiraceae.Blautia	4.26194	-
Bacteria.Proteobacteria.Gammaproteobacteria.Betaproteobacteriales.Burkholderiaceae.Parasutterella	2.59692	-
Bacteria.Firmicutes.Negativicutes.Selenomonadales.Veillonellaceae.Dialister	3.87119	-
Bacteria.Proteobacteria.Alphaproteobacteria.Caulobacterales	0	-
Bacteria.Firmicutes.Clostridia.Clostridiales.Lachnospiraceae.Other	4.18785	-
Bacteria.Firmicutes.Clostridia.Clostridiales.Lachnospiraceae	4.74183	-
Bacteria.Firmicutes.Negativicutes	4.54024	-
Bacteria.Synergistetes.Synergistia.Synergistales.Synergistaceae.Fretibacterium	0.814954	-
Bacteria.Firmicutes.Bacilli.Lactobacillales.Carnobacteriaceae	1.9053	-
Bacteria.Firmicutes.Clostridia.Clostridiales.Lachnospiraceae.Robinsoniella	1.71678	-
Bacteria.Cyanobacteria.Oxyphotobacteria	1.86346	-
Bacteria.Firmicutes.Clostridia.Clostridiales.Ruminococcaceae.Ruminococcaceae_UCG_013	3.64275	-
Bacteria.Firmicutes.Clostridia.Clostridiales.Ruminococcaceae.Ruminococcaceae_UCG_010	0.570652	-
Bacteria.Firmicutes.Clostridia.Clostridiales.Ruminococcaceae.Ruminococcaceae_UCG_014	3.18993	-
Bacteria.Firmicutes.Erysipelotrichia.Erysipelotrichales	3.25161	-
Bacteria.Actinobacteria.Actinobacteria.Actinomycetales.Actinomycetaceae	1.83614	-
Bacteria.Firmicutes.Bacilli.Bacillales.Staphylococcaceae.Staphylococcus	1.02929	-
Bacteria.Actinobacteria.Actinobacteria.Bifidobacteriales	4.28469	-
Bacteria.Firmicutes.Clostridia.Clostridiales.Lachnospiraceae.Tyzzerella	1.80811	-
Bacteria.Actinobacteria.Coriobacteriia	4.07244	-
Bacteria.Proteobacteria.Deltaproteobacteria.Desulfovibrionales.Desulfovibrionaceae.Desulfovibrio	0.144683	-
Bacteria.Firmicutes.Negativicutes.Selenomonadales.Veillonellaceae	4.53992	-
Bacteria.Firmicutes.Clostridia.Clostridiales.Eubacteriaceae.Pseudoramibacter	0	-
Bacteria.Firmicutes.Clostridia.Clostridiales.Ruminococcaceae.Flavonifractor	2.75758	-
Bacteria.Firmicutes.Clostridia.Clostridiales.Eubacteriaceae.Eubacterium	1.85508	-
Bacteria.Firmicutes.Bacilli.Lactobacillales.Other.Other	0	-
Bacteria.Proteobacteria.Gammaproteobacteria.Enterobacteriales.Enterobacteriaceae.Enterobacter	3.53826	-
Bacteria.Proteobacteria.Deltaproteobacteria	1.46852	-
Bacteria.Proteobacteria.Gammaproteobacteria.Betaproteobacteriales.Burkholderiaceae.Sutterella	1.96494	-
Bacteria.Proteobacteria.Gammaproteobacteria.Betaproteobacteriales.Neisseriaceae	0.371611	-
Bacteria.Proteobacteria.Gammaproteobacteria.Pasteurellales.Pasteurellaceae.Aggregatibacter	0	-
Bacteria.Actinobacteria.Coriobacteriia.Coriobacteriales.Eggerthellaceae.Senegalimassilia	3.18519	-
Bacteria.Bacteroidetes.Bacteroidia.Bacteroidales.Marinifilaceae.Butyricimonas	1.18452	-
Bacteria.Firmicutes.Clostridia.Clostridiales.Ruminococcaceae.Pseudoflavonifractor	0	-
Bacteria.Firmicutes.Negativicutes.Selenomonadales.Veillonellaceae.Mitsuokella	1.23195	-
Bacteria.Firmicutes.Bacilli.Bacillales.Staphylococcaceae	1.02929	-
Bacteria.Firmicutes.Clostridia.Clostridiales.Clostridiaceae_1.Clostridium_sensu_stricto_13	1.64626	-
Bacteria.Firmicutes.Erysipelotrichia.Erysipelotrichales.Erysipelotrichaceae.Holdemania	1.35902	-
Bacteria.Firmicutes.Clostridia.Clostridiales.Ruminococcaceae.Harryflintia	0.756962	-
Bacteria.Firmicutes.Clostridia.Clostridiales.Ruminococcaceae.Candidatus_Soleaferrea	1.11472	-
Bacteria.Bacteroidetes.Bacteroidia.Bacteroidales.Barnesiellaceae	2.18254	-
Bacteria.Firmicutes.Clostridia.Clostridiales.Lachnospiraceae.Eisenbergiella	2.84358	-
Bacteria.Firmicutes.Bacilli.Lactobacillales.Aerococcaceae.Abiotrophia	0.468521	-
Bacteria.Proteobacteria.Gammaproteobacteria	4.60428	-
Bacteria.Actinobacteria.Actinobacteria	4.28593	-
Bacteria.Firmicutes.Clostridia.Clostridiales.Family_XVI.Carboxydocella	0.756962	-
Bacteria.Firmicutes.Clostridia.Clostridiales.Lachnospiraceae.Lachnospiraceae_UCG_010	1.52489	-
Bacteria.Proteobacteria.Gammaproteobacteria.Enterobacteriales.Enterobacteriaceae.Lelliottia	1.49732	-
Bacteria.Proteobacteria.Gammaproteobacteria.Enterobacteriales.Enterobacteriaceae.Citrobacter	3.59747	-
Bacteria.Firmicutes.Clostridia.Clostridiales.Lachnospiraceae.Cuneatibacter	0.51266	-
Bacteria.Synergistetes.Synergistia.Synergistales	0.814954	-
Bacteria.Epsilonbacteraeota	1.45995	-
Bacteria.Bacteroidetes.Bacteroidia.Flavobacteriales	0	-
Bacteria.Fusobacteria.Fusobacteriia	1.42375	-
Bacteria.Proteobacteria.Gammaproteobacteria.Enterobacteriales.Enterobacteriaceae	4.59908	-
Bacteria.Firmicutes.Clostridia.Clostridiales.Family_XIII	1.71403	-
Bacteria.Patescibacteria.Saccharimonadia.Saccharimonadales	2.58778	-
Bacteria.Actinobacteria.Coriobacteriia.Coriobacteriales.Coriobacteriaceae	3.98843	-
Bacteria.Tenericutes.Mollicutes.Anaeroplasmatales.Anaeroplasmataceae	0.246672	-
Bacteria.Tenericutes.Mollicutes	0.309804	-
Bacteria.Proteobacteria.Gammaproteobacteria.Pseudomonadales.Moraxellaceae	0.652227	-
Bacteria.Firmicutes.Clostridia.Clostridiales.Lachnospiraceae.Lachnoclostridium	3.51841	-
Bacteria.Bacteroidetes.Bacteroidia.Bacteroidales.Porphyromonadaceae.Porphyromonas	1.23408	-
Bacteria.Firmicutes.Clostridia.Clostridiales.Ruminococcaceae.Faecalibacterium	4.11389	-
Bacteria.Epsilonbacteraeota.Campylobacteria.Campylobacterales.Campylobacteraceae	1.45995	-
Bacteria.Actinobacteria.Coriobacteriia.Coriobacteriales.Atopobiaceae	2.49872	-
Bacteria.Firmicutes.Clostridia.Clostridiales.Ruminococcaceae.Pygmaiobacter	0.81369	-
Bacteria.Firmicutes.Clostridia.Clostridiales.Ruminococcaceae.Ruminococcaceae_UCG_005	2.26526	-
Bacteria.Firmicutes.Clostridia.Clostridiales.Ruminococcaceae.Ruminococcaceae_UCG_004	2.57486	-
Bacteria.Firmicutes.Clostridia.Clostridiales.Ruminococcaceae.Ruminococcaceae_UCG_007	0.154902	-
Bacteria.Bacteroidetes.Bacteroidia.Bacteroidales	4.5163	-
Bacteria.Firmicutes.Clostridia.Clostridiales.Ruminococcaceae.Ruminococcaceae_UCG_003	0.915679	-
Bacteria.Firmicutes.Clostridia.Clostridiales.Clostridiales_vadinBB60_group.Other	0.366532	-
Bacteria.Firmicutes.Clostridia.Clostridiales.Ruminococcaceae.Ruminococcaceae_UCG_009	0.723794	-
Bacteria.Firmicutes.Clostridia.Clostridiales.Ruminococcaceae.Ruminococcaceae_UCG_008	0.388985	-
Bacteria.Actinobacteria.Actinobacteria.Corynebacteriales.Corynebacteriaceae	1.79835	-
Bacteria.Firmicutes.Clostridia.Clostridiales.Lachnospiraceae.Sellimonas	2.80145	-
Bacteria.Actinobacteria.Coriobacteriia.Coriobacteriales.Eggerthellaceae.Eggerthella	2.69523	-
Bacteria.Actinobacteria.Actinobacteria.Corynebacteriales.Corynebacteriaceae.Corynebacterium	0	-
Bacteria.Bacteroidetes.Bacteroidia.Bacteroidales.Marinifilaceae	1.53511	-
Bacteria.Firmicutes.Clostridia.Clostridiales.Ruminococcaceae.Caproiciproducens	1.64626	-
Bacteria.Firmicutes.Clostridia.Clostridiales.Family_XI.Peptoniphilus	1.57065	-
Bacteria.Firmicutes.Clostridia.Clostridiales.Peptococcaceae	1.43366	-
Bacteria.Other.Other.Other	0.144683	-
Bacteria.Firmicutes.Bacilli.Lactobacillales.Enterococcaceae	2.85832	-
Bacteria.Actinobacteria.Actinobacteria.Micrococcales	1.51663	-
Bacteria.Actinobacteria.Coriobacteriia.Coriobacteriales.Coriobacteriaceae.Collinsella	3.98843	-
Bacteria.Bacteroidetes.Bacteroidia.Bacteroidales.Dysgonomonadaceae.Dysgonomonas	1.37426	-
Bacteria.Bacteroidetes.Bacteroidia.Bacteroidales.Barnesiellaceae.Coprobacter	0.513924	-
Bacteria.Halanaerobiaeota.Halanaerobiia.Halanaerobiales.Halanaerobiaceae.Halocella	0	-
Bacteria.Proteobacteria.Alphaproteobacteria.Rhizobiales.Xanthobacteraceae.Afipia	0.269622	-
Bacteria.Firmicutes.Clostridia.Clostridiales.Ruminococcaceae.CAG_352	1.35902	-
Bacteria.Bacteroidetes.Bacteroidia.Flavobacteriales.Weeksellaceae.Chryseobacterium	0	-
Bacteria.Actinobacteria.Coriobacteriia.Coriobacteriales.Coriobacteriales_Incertae_Sedis.Other	1.19629	-
Bacteria.Actinobacteria.Actinobacteria.Micrococcales.Micrococcaceae.Kocuria	0.0879552	-
Bacteria.Actinobacteria.Coriobacteriia.Coriobacteriales.Atopobiaceae.Libanicoccus	2.49872	-
Bacteria.Cyanobacteria.Oxyphotobacteria.Chloroplast.Other.Other	1.86346	-
Bacteria.Bacteroidetes.Bacteroidia.Bacteroidales.Prevotellaceae	3.20689	-
Bacteria.Tenericutes	0.309804	-
Bacteria.Firmicutes.Clostridia.Clostridiales.Ruminococcaceae.Ruminiclostridium_9	1.45289	-
Bacteria.Firmicutes.Clostridia.Clostridiales.Ruminococcaceae.Ruminiclostridium_6	2.14178	-
Bacteria.Firmicutes.Clostridia.Clostridiales.Ruminococcaceae.Ruminiclostridium_5	3.00494	-
Bacteria.Synergistetes.Synergistia	0.814954	-
Bacteria.Firmicutes.Negativicutes.Selenomonadales.Veillonellaceae.Negativicoccus	0.672641	-
Bacteria.Firmicutes.Clostridia.Clostridiales	4.94447	-
Bacteria.Firmicutes.Negativicutes.Selenomonadales.Veillonellaceae.Selenomonas	0.621804	-
Bacteria.Halanaerobiaeota	0	-
Bacteria.Bacteroidetes.Bacteroidia.Bacteroidales.Other.Other	1.44165	-
Bacteria.Firmicutes.Clostridia.Clostridiales.Christensenellaceae.Christensenellaceae_R_7_group	2.48328	-
Bacteria.Actinobacteria.Coriobacteriia.Coriobacteriales	4.07244	-
Bacteria.Firmicutes.Bacilli.Lactobacillales.Streptococcaceae.Lactococcus	2.89763	-
Bacteria.Firmicutes.Clostridia.Clostridiales.Peptostreptococcaceae.Other	0	-
Bacteria.Actinobacteria.Coriobacteriia.Coriobacteriales.Atopobiaceae.Atopobium	0	-
Bacteria.Firmicutes.Clostridia.Clostridiales.Ruminococcaceae.Angelakisella	0	-
Bacteria.Firmicutes.Clostridia.Clostridiales.Family_XIII.Family_XIII_AD3011_group	1.53298	-
Bacteria.Firmicutes.Negativicutes.Selenomonadales	4.54024	-
Bacteria.Fusobacteria.Fusobacteriia.Fusobacteriales.Leptotrichiaceae.Leptotrichia	0.0879552	-
Bacteria.Firmicutes.Clostridia.Clostridiales.Peptostreptococcaceae.Peptostreptococcus	0.922834	-
Bacteria.Patescibacteria.Saccharimonadia.Saccharimonadales.Other	1.84873	-
Bacteria.Actinobacteria.Coriobacteriia.Coriobacteriales.Eggerthellaceae.Gordonibacter	2.10499	-
Bacteria.Tenericutes.Mollicutes.Anaeroplasmatales.Anaeroplasmataceae.Anaeroplasma	0.246672	-
Bacteria.Other.Other	0.144683	-
Bacteria.Firmicutes.Negativicutes.Selenomonadales.Veillonellaceae.Megasphaera	3.62953	-
Bacteria.Firmicutes.Clostridia.Clostridiales.Other.Other	0	-
Bacteria.Actinobacteria.Coriobacteriia.Coriobacteriales.Eggerthellaceae.CHKCI002	1.97291	-
Bacteria.Bacteroidetes.Bacteroidia.Bacteroidales.Tannerellaceae	2.80838	-
Bacteria.Proteobacteria.Alphaproteobacteria.Caulobacterales.Caulobacteraceae.Brevundimonas	0	-
Bacteria.Patescibacteria.Saccharimonadia.Saccharimonadales.Other.Other	1.84873	-
Bacteria.Proteobacteria.Gammaproteobacteria.Xanthomonadales.Xanthomonadaceae.Stenotrophomonas	0.144683	-
Bacteria.Actinobacteria.Coriobacteriia.Coriobacteriales.Coriobacteriales_Incertae_Sedis	1.19629	-
Bacteria.Firmicutes.Bacilli.Bacillales.Bacillaceae.Other	0.565076	-
Bacteria.Firmicutes.Erysipelotrichia	3.25161	-
Bacteria.Proteobacteria.Alphaproteobacteria.Rhodospirillales	1.32077	-
Bacteria.Firmicutes.Clostridia.Clostridiales.Ruminococcaceae.DTU089	1.23195	-
Bacteria.Fusobacteria.Fusobacteriia.Fusobacteriales	1.42375	-
Bacteria.Cyanobacteria.Melainabacteria	2.35776	-
Bacteria.Actinobacteria.Coriobacteriia.Coriobacteriales.Other.Other	0.632023	-
Bacteria.Firmicutes.Bacilli.Lactobacillales.Other	0	-
Bacteria.Firmicutes.Clostridia.Clostridiales.Lachnospiraceae.Shuttleworthia	0	-
Bacteria.Firmicutes.Bacilli.Lactobacillales.Leuconostocaceae.Weissella	1.78837	-
Bacteria.Firmicutes.Bacilli.Bacillales	2.06872	-
Bacteria.Firmicutes.Clostridia.Clostridiales.Lachnospiraceae.Lachnospiraceae_NK4A136_group	2.87301	-
Bacteria.Firmicutes.Bacilli.Bacillales.Paenibacillaceae.Brevibacillus	0.0879552	-
Bacteria.Firmicutes.Clostridia.Clostridiales.Christensenellaceae.Other	1.6084	-
Bacteria.Actinobacteria.Coriobacteriia.Coriobacteriales.Eggerthellaceae.Other	1.9053	-
Bacteria.Proteobacteria.Gammaproteobacteria.Betaproteobacteriales.Burkholderiaceae	2.66773	-
Bacteria.Actinobacteria.Actinobacteria.Corynebacteriales.Corynebacteriaceae.Corynebacterium_1	1.79835	-
Bacteria.Firmicutes.Negativicutes.Selenomonadales.Veillonellaceae.Anaeroglobus	2.30231	-
Bacteria.Proteobacteria.Deltaproteobacteria.Desulfovibrionales.Desulfovibrionaceae.Bilophila	1.46852	-
Bacteria.Actinobacteria.Actinobacteria.Corynebacteriales.Nocardiaceae	0.889588	-
Bacteria.Halanaerobiaeota.Halanaerobiia.Halanaerobiales.Halanaerobiaceae	0	-
Bacteria.Actinobacteria.Actinobacteria.Bifidobacteriales.Bifidobacteriaceae.Pseudoscardovia	0	-
Bacteria.Patescibacteria.Saccharimonadia.Saccharimonadales.Saccharimonadaceae.Candidatus_Saccharimonas	0	-
Bacteria.Bacteroidetes.Bacteroidia	4.5163	-
Bacteria.Bacteroidetes.Bacteroidia.Bacteroidales.Muribaculaceae	2.28246	-
Bacteria.Firmicutes.Bacilli.Bacillales.Family_XI	1.65616	-
Bacteria.Other.Other.Other.Other.Other	0.144683	-
Bacteria.Bacteroidetes.Bacteroidia.Bacteroidales.Prevotellaceae.Prevotella	1.19629	-
Bacteria.Firmicutes.Clostridia.Clostridiales.Clostridiales_vadinBB60_group	0.366532	-
Bacteria.Firmicutes.Clostridia.Clostridiales.Eubacteriaceae.Anaerofustis	1.17904	-
Bacteria.Proteobacteria.Gammaproteobacteria.Enterobacteriales.Enterobacteriaceae.Kluyvera	1.28293	-
Bacteria.Firmicutes.Clostridia.Clostridiales.Ruminococcaceae.Subdoligranulum	3.54666	-
Bacteria.Fusobacteria.Fusobacteriia.Fusobacteriales.Fusobacteriaceae.Fusobacterium	1.40323	-
Bacteria.Bacteroidetes.Bacteroidia.Bacteroidales.Barnesiellaceae.Barnesiella	2.17313	-
Bacteria.Firmicutes.Bacilli.Lactobacillales	4.05565	-
Bacteria.Bacteroidetes.Bacteroidia.Bacteroidales.Marinifilaceae.Odoribacter	1.45995	-
Bacteria.Firmicutes.Other	0	-
Bacteria.Actinobacteria.Actinobacteria.Corynebacteriales.Corynebacteriaceae.Lawsonella	0.723794	-
Bacteria.Firmicutes.Clostridia.Clostridiales.Family_XIII.Other	1.2019	-
Bacteria.Proteobacteria.Gammaproteobacteria.Betaproteobacteriales.Neisseriaceae.Neisseria	0.371611	-
Bacteria.Firmicutes.Clostridia.Clostridiales.Clostridiaceae_1.Clostridium_sensu_stricto_1	3.85309	-
Bacteria.Firmicutes.Clostridia.Clostridiales.Clostridiaceae_1.Clostridium_sensu_stricto_3	0	-
Bacteria.Verrucomicrobia.Verrucomicrobiae.Verrucomicrobiales.Akkermansiaceae.Akkermansia	3.48976	-
Bacteria.Firmicutes.Clostridia.Clostridiales.Lachnospiraceae.Lactonifactor	1.07058	-
Bacteria.Firmicutes.Erysipelotrichia.Erysipelotrichales.Erysipelotrichaceae.Other	2.39896	-
Bacteria.Proteobacteria.Gammaproteobacteria.Enterobacteriales.Enterobacteriaceae.Pseudocitrobacter	0.144683	-
Bacteria.Firmicutes.Clostridia.Clostridiales.Lachnospiraceae.Lachnospiraceae_UCG_004	2.06339	-
Bacteria.Firmicutes.Clostridia.Clostridiales.Lachnospiraceae.Lachnospiraceae_UCG_001	1.6084	-
Bacteria.Firmicutes.Bacilli.Lactobacillales.Lactobacillaceae	2.98812	-
Bacteria.Firmicutes.Clostridia.Clostridiales.Lachnospiraceae.Lachnospiraceae_UCG_002	0.154902	-
Bacteria.Firmicutes.Clostridia.Clostridiales.Ruminococcaceae.Ruminococcaceae_UCG_002	2.19261	-
Bacteria.Bacteroidetes.Bacteroidia.Bacteroidales.Rikenellaceae.Alistipes	3.15229	-
Bacteria.Bacteroidetes.Bacteroidia.Bacteroidales.Other	1.44165	-
Bacteria.Epsilonbacteraeota.Campylobacteria	1.45995	-
Bacteria.Firmicutes.Clostridia.Clostridiales.Peptostreptococcaceae.Clostridioides	1.88241	-
Bacteria.Verrucomicrobia.Verrucomicrobiae	3.48976	-
Bacteria.Bacteroidetes.Bacteroidia.Bacteroidales.Dysgonomonadaceae	1.37426	-
Bacteria.Fusobacteria	1.42375	-
Bacteria.Actinobacteria.Coriobacteriia.Coriobacteriales.Eggerthellaceae.Enterorhabdus	1.50991	-
Bacteria.Firmicutes.Clostridia	4.94447	-
Bacteria.Firmicutes.Bacilli.Lactobacillales.Leuconostocaceae	1.78837	-
Bacteria.Proteobacteria.Gammaproteobacteria.Enterobacteriales.Enterobacteriaceae.Cronobacter	1.29208	-
Bacteria.Firmicutes.Clostridia.Clostridiales.Lachnospiraceae.Lachnoclostridium_5	0	-
Bacteria.Synergistetes	0.814954	-
Bacteria.Firmicutes.Other.Other.Other	0	-
Bacteria.Firmicutes.Clostridia.Clostridiales.Family_XI.Ezakiella	2.047	-
Bacteria.Firmicutes.Clostridia.Clostridiales.Lachnospiraceae.Tyzzerella_3	2.30544	-
Bacteria.Firmicutes.Clostridia.Clostridiales.Lachnospiraceae.Tyzzerella_4	3.04811	-
Bacteria.Proteobacteria.Gammaproteobacteria.Aeromonadales	0.621804	-
Bacteria.Firmicutes.Bacilli.Lactobacillales.Streptococcaceae.Other	0	-
Bacteria.Firmicutes.Bacilli.Lactobacillales.Enterococcaceae.Enterococcus	2.85832	-
Bacteria.Firmicutes.Clostridia.Clostridiales.Ruminococcaceae.Phocea	0.570652	-
Bacteria.Firmicutes.Negativicutes.Selenomonadales.Acidaminococcaceae.Acidaminococcus	2.34058	-
Bacteria.Firmicutes.Bacilli.Lactobacillales.Leuconostocaceae.Leuconostoc	0.565076	-
Bacteria.Verrucomicrobia.Verrucomicrobiae.Verrucomicrobiales	3.48976	-
Bacteria.Firmicutes.Erysipelotrichia.Erysipelotrichales.Erysipelotrichaceae.Solobacterium	0.212894	-
Bacteria.Firmicutes.Clostridia.Clostridiales.Peptostreptococcaceae.Peptoclostridium	0	-
Bacteria.Proteobacteria.Gammaproteobacteria.Aeromonadales.Aeromonadaceae	0.621804	-
Bacteria.Firmicutes.Clostridia.Clostridiales.Lachnospiraceae.CAG_56	2.50681	-
Bacteria.Firmicutes.Clostridia.Clostridiales.Ruminococcaceae.Anaerotruncus	1.29081	-
Bacteria.Firmicutes.Clostridia.Clostridiales.Lachnospiraceae.Anaerosporobacter	1.16714	-
Bacteria.Bacteroidetes.Bacteroidia.Bacteroidales.Tannerellaceae.Parabacteroides	2.80838	-
Bacteria.Epsilonbacteraeota.Campylobacteria.Campylobacterales	1.45995	-
Bacteria.Patescibacteria.Saccharimonadia	2.58778	-
Bacteria.Firmicutes.Clostridia.Clostridiales.Lachnospiraceae.Marvinbryantia	0.610834	-
Bacteria.Bacteroidetes.Bacteroidia.Bacteroidales.Prevotellaceae.Paraprevotella	1.1549	-
Bacteria.Firmicutes.Clostridia.Clostridiales.Lachnospiraceae.Epulopiscium	0.570652	-
Bacteria.Firmicutes.Clostridia.Clostridiales.Clostridiaceae_1.Other	0	-
Bacteria.Bacteroidetes.Bacteroidia.Bacteroidales.Porphyromonadaceae	1.23408	-
Bacteria.Actinobacteria	4.47675	-
Bacteria.Bacteroidetes.Bacteroidia.Flavobacteriales.Weeksellaceae	0	-
Bacteria.Cyanobacteria.Oxyphotobacteria.Chloroplast.Other	1.86346	-
Bacteria	6	-

## Sheet: Figure_5_Central_lefse
feature	log_highest_class_average	class	LDA_effect_size	p_value
Bacteria.Proteobacteria.Gammaproteobacteria.Enterobacteriales.Enterobacteriaceae.Enterobacter	3.36486	Increased	3.02304	0.035053
Bacteria.Proteobacteria.Gammaproteobacteria.Enterobacteriales.Enterobacteriaceae.Citrobacter	2.92012	Increased	2.4656	0.0175518
Bacteria.Firmicutes.Clostridia.Clostridiales.Eubacteriaceae	2.80346	High	2.56021	0.00145221
Bacteria.Firmicutes.Clostridia.Clostridiales.Ruminococcaceae.UBA1819	2.86213	High	2.53944	0.022867
Bacteria.Firmicutes.Clostridia.Clostridiales.Ruminococcaceae.Anaerofilum	1.20412	High	2.05191	0.00651357
Bacteria.Firmicutes.Negativicutes.Selenomonadales.Veillonellaceae.Selenomonas	2.48287	High	2.42206	4.04e-05
Bacteria.Bacteroidetes.Bacteroidia.Bacteroidales.Porphyromonadaceae.Porphyromonas	2.31806	High	2.28926	0.00594145
Bacteria.Bacteroidetes.Bacteroidia.Bacteroidales.Dysgonomonadaceae.Dysgonomonas	2	High	2.90875	4.04e-05
Bacteria.Verrucomicrobia.Verrucomicrobiae.Verrucomicrobiales.Akkermansiaceae.Akkermansia	3.69653	High	3.43225	0.0468982
Bacteria.Firmicutes.Clostridia.Clostridiales.Ruminococcaceae.Fournierella	1.30103	Decreased	2.30343	0.00947922
Bacteria.Firmicutes.Bacilli.Lactobacillales.Streptococcaceae	3.94879	-
Bacteria.Proteobacteria.Gammaproteobacteria.Betaproteobacteriales.Burkholderiaceae.Comamonas	0	-
Bacteria.Proteobacteria.Gammaproteobacteria.Xanthomonadales.Xanthomonadaceae	1.46584	-
Bacteria.Firmicutes.Clostridia.Clostridiales.Lachnospiraceae.Anaerostipes	3.85104	-
Bacteria.Fusobacteria.Fusobacteriia.Fusobacteriales.Fusobacteriaceae.Other	0.0109954	-
Bacteria.Firmicutes.Clostridia.Clostridiales.Peptostreptococcaceae.Paeniclostridium	1.14133	-
Bacteria.Firmicutes.Clostridia.Clostridiales.Lachnospiraceae.Other	4.14598	-
Bacteria.Patescibacteria.Saccharimonadia.Saccharimonadales.Saccharimonadaceae.Other	2.50219	-
Bacteria.Actinobacteria.Coriobacteriia.Coriobacteriales.Atopobiaceae.Coriobacteriaceae_UCG_003	2.29245	-
Bacteria.Firmicutes.Negativicutes.Selenomonadales.Acidaminococcaceae.Phascolarctobacterium	3.14036	-
Bacteria.Bacteroidetes.Bacteroidia.Bacteroidales.Bacteroidaceae.Bacteroides	4.15251	-
Bacteria.Firmicutes.Bacilli.Bacillales.Bacillaceae.Bacillus	0.709965	-
Bacteria.Tenericutes.Mollicutes.Mollicutes_RF39	0	-
Bacteria.Bacteroidetes	4.20438	-
Bacteria.Actinobacteria.Actinobacteria.Corynebacteriales.Nocardiaceae.Rhodococcus	0	-
Bacteria.Actinobacteria.Coriobacteriia.Coriobacteriales.Atopobiaceae.Olsenella	1.70646	-
Bacteria.Firmicutes.Clostridia.Clostridiales.Lachnospiraceae.Lachnoanaerobaculum	0	-
Bacteria.Firmicutes.Clostridia.Clostridiales.Ruminococcaceae.Papillibacter	0	-
Bacteria.Firmicutes.Bacilli.Bacillales.Planococcaceae	0	-
Bacteria.Firmicutes.Clostridia.Clostridiales.Ruminococcaceae	4.2594	-
Bacteria.Firmicutes.Clostridia.Clostridiales.Lachnospiraceae.Coprococcus_2	2.30963	-
Bacteria.Firmicutes.Clostridia.Clostridiales.Lachnospiraceae.Coprococcus_3	2.54375	-
Bacteria.Firmicutes.Bacilli.Lactobacillales.Lactobacillaceae.Lactobacillus	2.74276	-
Bacteria.Firmicutes.Clostridia.Clostridiales.Lachnospiraceae.Coprococcus_1	1.90309	-
Bacteria.Firmicutes.Clostridia.Clostridiales.Lachnospiraceae.Agathobacter	3.84559	-
Bacteria.Firmicutes.Clostridia.Clostridiales.Christensenellaceae.Catabacter	1.64345	-
Bacteria.Firmicutes.Clostridia.Clostridiales.Ruminococcaceae.Ruminococcus_1	2.5792	-
Bacteria.Firmicutes.Clostridia.Clostridiales.Ruminococcaceae.Ruminococcus_2	3.15295	-
Bacteria.Firmicutes.Clostridia.Clostridiales.Lachnospiraceae.Stomatobaculum	0	-
Bacteria.Firmicutes.Clostridia.Clostridiales.Christensenellaceae.Christensenella	0	-
Bacteria.Tenericutes.Mollicutes.Mollicutes_RF39.Other	0	-
Bacteria.Firmicutes.Negativicutes.Selenomonadales.Acidaminococcaceae.Succiniclasticum	3.22914	-
Bacteria.Deinococcus_Thermus.Deinococci	0	-
Bacteria.Firmicutes.Clostridia.Clostridiales.Ruminococcaceae.Butyricicoccus	2.8739	-
Bacteria.Actinobacteria.Actinobacteria.Bifidobacteriales.Bifidobacteriaceae.Other	1.18564	-
Bacteria.Firmicutes.Clostridia.Clostridiales.Lachnospiraceae.Lachnospira	2.96536	-
Bacteria.Proteobacteria.Gammaproteobacteria.Pasteurellales	2.86766	-
Bacteria.Proteobacteria.Gammaproteobacteria.Enterobacteriales	4.55172	-
Bacteria.Firmicutes.Erysipelotrichia.Erysipelotrichales.Erysipelotrichaceae.Faecalitalea	1.96379	-
Bacteria.Synergistetes.Synergistia.Synergistales.Synergistaceae	0.939302	-
Bacteria.Proteobacteria.Gammaproteobacteria.Pseudomonadales.Moraxellaceae.Acinetobacter	2.26166	-
Bacteria.Firmicutes.Bacilli	4.04184	-
Bacteria.Firmicutes.Clostridia.Clostridiales.Ruminococcaceae.Oscillospira	0	-
Bacteria.Proteobacteria.Alphaproteobacteria.Rhizobiales	1.34343	-
Bacteria.Firmicutes.Clostridia.Clostridiales.Ruminococcaceae.GCA_900066225	1.18709	-
Bacteria.Proteobacteria.Deltaproteobacteria.Desulfovibrionales	1.60206	-
Bacteria.Proteobacteria.Gammaproteobacteria.Enterobacteriales.Enterobacteriaceae.Proteus	2.13972	-
Bacteria.Firmicutes.Erysipelotrichia.Erysipelotrichales.Erysipelotrichaceae.Holdemanella	2.02921	-
Bacteria.Deinococcus_Thermus.Deinococci.Deinococcales.Deinococcaceae.Deinococcus	0	-
Bacteria.Cyanobacteria	1.64998	-
Bacteria.Proteobacteria.Gammaproteobacteria.Pasteurellales.Pasteurellaceae.Actinobacillus	0.124939	-
Bacteria.Firmicutes.Bacilli.Lactobacillales.Aerococcaceae.Facklamia	0	-
Bacteria.Firmicutes.Bacilli.Lactobacillales.Leuconostocaceae	0	-
Bacteria.Firmicutes.Clostridia.Clostridiales.Ruminococcaceae.Ruminococcaceae_NK4A214_group	1.47712	-
Bacteria.Cyanobacteria.Melainabacteria.Gastranaerophilales.Other.Other	1.43761	-
Bacteria.Actinobacteria.Coriobacteriia.Coriobacteriales.Eggerthellaceae	3.45393	-
Bacteria.Firmicutes.Other.Other.Other.Other	0.312025	-
Bacteria.Firmicutes.Clostridia.Clostridiales.Clostridiaceae_1.Sarcina	1.28631	-
Bacteria.Actinobacteria.Actinobacteria.Actinomycetales.Actinomycetaceae.Varibaculum	0.0109954	-
Bacteria.Firmicutes.Erysipelotrichia.Erysipelotrichales.Erysipelotrichaceae.Turicibacter	2.65691	-
Bacteria.Firmicutes.Bacilli.Bacillales.Paenibacillaceae	0	-
Bacteria.Proteobacteria.Gammaproteobacteria.Xanthomonadales	1.46584	-
Bacteria.Firmicutes.Clostridia.Clostridiales.Peptostreptococcaceae.Intestinibacter	3.03916	-
Bacteria.Firmicutes.Erysipelotrichia.Erysipelotrichales.Erysipelotrichaceae	3.15613	-
Bacteria.Firmicutes.Clostridia.Clostridiales.Lachnospiraceae.Fusicatenibacter	3.32811	-
Bacteria.Firmicutes.Clostridia.Clostridiales.Lachnospiraceae.Lachnospiraceae_ND3007_group	2.20231	-
Bacteria.Cyanobacteria.Melainabacteria.Gastranaerophilales.Other	1.43761	-
Bacteria.Firmicutes.Clostridia.Clostridiales.Ruminococcaceae.Intestinimonas	2.03342	-
Bacteria.Firmicutes.Clostridia.Clostridiales.Lachnospiraceae.Howardella	1.38646	-
Bacteria.Fusobacteria.Fusobacteriia.Fusobacteriales.Fusobacteriaceae	2.00663	-
Bacteria.Bacteroidetes.Bacteroidia.Bacteroidales.Rikenellaceae	2.98945	-
Bacteria.Proteobacteria.Gammaproteobacteria.Pseudomonadales.Pseudomonadaceae	3.04341	-
Bacteria.Actinobacteria.Coriobacteriia.Coriobacteriales.Coriobacteriaceae.Enorma	1.20133	-
Bacteria.Actinobacteria.Coriobacteriia.Coriobacteriales.Eggerthellaceae.Cryptobacterium	0.0109954	-
Bacteria.Proteobacteria.Gammaproteobacteria.Pseudomonadales.Pseudomonadaceae.Pseudomonas	3.04341	-
Bacteria.Proteobacteria.Gammaproteobacteria.Enterobacteriales.Enterobacteriaceae.Escherichia_Shigella	4.47883	-
Bacteria.Proteobacteria.Gammaproteobacteria.Enterobacteriales.Enterobacteriaceae.Kosakonia	0.778151	-
Bacteria.Bacteroidetes.Bacteroidia.Bacteroidales.Prevotellaceae.Other	0	-
Bacteria.Firmicutes.Clostridia.Clostridiales.Lachnospiraceae.Lachnoclostridium_10	0	-
Bacteria.Firmicutes.Clostridia.Clostridiales.Lachnospiraceae.Lachnoclostridium_12	1.25106	-
Bacteria.Firmicutes.Erysipelotrichia.Erysipelotrichales.Erysipelotrichaceae.Candidatus_Stoquefichus	0.488117	-
Bacteria.Firmicutes.Negativicutes.Selenomonadales.Veillonellaceae.Veillonella	4.43331	-
Bacteria.Proteobacteria.Gammaproteobacteria.Enterobacteriales.Enterobacteriaceae.Salmonella	2.06407	-
Bacteria.Firmicutes.Clostridia.Clostridiales.Clostridiaceae_1	3.69031	-
Bacteria.Halanaerobiaeota.Halanaerobiia	0	-
Bacteria.Firmicutes.Clostridia.Clostridiales.Lachnospiraceae.Oribacterium	0	-
Bacteria.Firmicutes.Erysipelotrichia.Erysipelotrichales.Erysipelotrichaceae.Coprobacillus	1.50515	-
Bacteria.Other	0	-
Bacteria.Actinobacteria.Actinobacteria.Bifidobacteriales.Bifidobacteriaceae	4.55111	-
Bacteria.Actinobacteria.Coriobacteriia.Coriobacteriales.Eggerthellaceae.Parvibacter	0	-
Bacteria.Proteobacteria.Gammaproteobacteria.Enterobacteriales.Enterobacteriaceae.Other	1.5359	-
Bacteria.Firmicutes.Clostridia.Clostridiales.Lachnospiraceae.UC5_1_2E3	0.917026	-
Bacteria.Firmicutes.Bacilli.Lactobacillales.Streptococcaceae.Streptococcus	3.94174	-
Bacteria.Proteobacteria.Alphaproteobacteria.Rhodospirillales.Other	1.92745	-
Bacteria.Firmicutes.Clostridia.Clostridiales.Lachnospiraceae.Lactonifactor	1.16633	-
Bacteria.Actinobacteria.Coriobacteriia.Coriobacteriales.Other	0.679665	-
Bacteria.Firmicutes.Clostridia.Clostridiales.Ruminococcaceae.Negativibacillus	1.07918	-
Bacteria.Firmicutes.Negativicutes.Selenomonadales.Veillonellaceae.Other	1.80618	-
Bacteria.Firmicutes.Negativicutes.Selenomonadales.Veillonellaceae.Allisonella	0	-
Bacteria.Firmicutes.Clostridia.Clostridiales.Family_XI.Parvimonas	0.425969	-
Bacteria.Actinobacteria.Actinobacteria.Micrococcales.Micrococcaceae.Rothia	1.98227	-
Bacteria.Firmicutes.Clostridia.Clostridiales.Lachnospiraceae.Cellulosilyticum	0	-
Bacteria.Proteobacteria.Gammaproteobacteria.Pseudomonadales	3.05788	-
Bacteria.Synergistetes.Synergistia.Synergistales.Synergistaceae.Pyramidobacter	0.939302	-
Bacteria.Patescibacteria.CPR2.Other	0	-
Bacteria.Proteobacteria.Gammaproteobacteria.Betaproteobacteriales	2.20765	-
Bacteria.Firmicutes.Clostridia.Clostridiales.Family_XI.Finegoldia	0.555063	-
Bacteria.Actinobacteria.Coriobacteriia.Coriobacteriales.Eggerthellaceae.Adlercreutzia	2.55892	-
Bacteria.Patescibacteria.CPR2	0	-
Bacteria.Firmicutes.Clostridia.Clostridiales.Lachnospiraceae.Dorea	3.44974	-
Bacteria.Firmicutes.Clostridia.Clostridiales.Defluviitaleaceae	2.04922	-
Bacteria.Firmicutes.Clostridia.Clostridiales.Christensenellaceae	2.36606	-
Bacteria.Firmicutes.Bacilli.Lactobacillales.Carnobacteriaceae.Granulicatella	2.19312	-
Bacteria.Proteobacteria.Gammaproteobacteria.Enterobacteriales.Enterobacteriaceae.Raoultella	1.84921	-
Bacteria.Elusimicrobia.Elusimicrobia	0	-
Bacteria.Firmicutes.Bacilli.Bacillales.Family_XI.Gemella	1.64259	-
Bacteria.Actinobacteria.Actinobacteria.Bifidobacteriales.Bifidobacteriaceae.Bifidobacterium	4.55106	-
Bacteria.Tenericutes.Mollicutes.Mollicutes_RF39.Other.Other	0	-
Bacteria.Firmicutes.Negativicutes.Selenomonadales.Veillonellaceae.Megamonas	3.22754	-
Bacteria.Proteobacteria.Gammaproteobacteria.Vibrionales	0	-
Bacteria.Bacteroidetes.Bacteroidia.Bacteroidales.Prevotellaceae.Prevotellaceae_NK3B31_group	0	-
Bacteria.Firmicutes.Clostridia.Clostridiales.Family_XIII.S5_A14a	0	-
Bacteria.Firmicutes.Clostridia.Clostridiales.Peptococcaceae.Peptococcus	0.48337	-
Bacteria.Firmicutes.Clostridia.Clostridiales.Lachnospiraceae.Cuneatibacter	0	-
Bacteria.Firmicutes.Clostridia.Clostridiales.Lachnospiraceae.Lachnospiraceae_UCG_003	1.76538	-
Bacteria.Firmicutes.Clostridia.Clostridiales.Peptococcaceae.Other	0.555063	-
Bacteria.Halanaerobiaeota.Halanaerobiia.Halanaerobiales	0	-
Bacteria.Proteobacteria.Deltaproteobacteria.Desulfovibrionales.Desulfovibrionaceae	1.60206	-
Bacteria.Bacteroidetes.Bacteroidia.Bacteroidales.Muribaculaceae.Other	1.91931	-
Bacteria.Firmicutes.Erysipelotrichia.Erysipelotrichales.Erysipelotrichaceae.Solobacterium	0	-
Bacteria.Actinobacteria.Actinobacteria.Micrococcales.Micrococcaceae	1.98227	-
Bacteria.Cyanobacteria.Oxyphotobacteria.Chloroplast	1.64345	-
Bacteria.Bacteroidetes.Bacteroidia.Bacteroidales.Prevotellaceae.Prevotella_7	1.60206	-
Bacteria.Firmicutes.Clostridia.Clostridiales.Lachnospiraceae.Lachnospiraceae_FCS020_group	1.71857	-
Bacteria.Firmicutes.Clostridia.Clostridiales.Peptostreptococcaceae	3.59837	-
Bacteria.Firmicutes.Clostridia.Clostridiales.Lachnospiraceae.Hungatella	2.18184	-
Bacteria.Firmicutes.Clostridia.Clostridiales.Defluviitaleaceae.Defluviitaleaceae_UCG_011	2.04922	-
Bacteria.Firmicutes.Other.Other	0.312025	-
Bacteria.Firmicutes.Bacilli.Lactobacillales.Aerococcaceae	0.90309	-
Bacteria.Tenericutes.Mollicutes.Anaeroplasmatales	0	-
Bacteria.Firmicutes.Clostridia.Clostridiales.Peptostreptococcaceae.Other	0	-
Bacteria.Proteobacteria	4.56343	-
Bacteria.Bacteroidetes.Bacteroidia.Bacteroidales.Bacteroidaceae	4.15251	-
Bacteria.Firmicutes.Erysipelotrichia.Erysipelotrichales.Erysipelotrichaceae.Erysipelatoclostridium	2.68842	-
Bacteria.Proteobacteria.Alphaproteobacteria.Rhizobiales.Rhizobiaceae	1.34343	-
Bacteria.Firmicutes.Bacilli.Bacillales.Paenibacillaceae.Paenibacillus	0	-
Bacteria.Epsilonbacteraeota.Campylobacteria.Campylobacterales.Campylobacteraceae.Campylobacter	0.60206	-
Bacteria.Firmicutes.Erysipelotrichia.Erysipelotrichales.Erysipelotrichaceae.Erysipelotrichaceae_UCG_003	2.45839	-
Bacteria.Proteobacteria.Alphaproteobacteria.Rhizobiales.Rhizobiaceae.Allorhizobium_Neorhizobium_Pararhizobium_Rhizobium	0.187087	-
Bacteria.Firmicutes.Bacilli.Lactobacillales.Carnobacteriaceae.Isobaculum	0	-
Bacteria.Proteobacteria.Gammaproteobacteria.Pasteurellales.Pasteurellaceae.Haemophilus	2.86609	-
Bacteria.Other.Other.Other.Other	0	-
Bacteria.Firmicutes.Erysipelotrichia.Erysipelotrichales.Erysipelotrichaceae.Catenisphaera	0	-
Bacteria.Actinobacteria.Coriobacteriia.Coriobacteriales.Eggerthellaceae.Slackia	3.344	-
Bacteria.Firmicutes.Negativicutes.Selenomonadales.Veillonellaceae.Selenomonas_3	0.988719	-
Bacteria.Firmicutes.Clostridia.Clostridiales.Peptostreptococcaceae.Romboutsia	3.41685	-
Bacteria.Firmicutes.Clostridia.Clostridiales.Lachnospiraceae.GCA_900066575	1.77066	-
Bacteria.Patescibacteria.Saccharimonadia.Saccharimonadales.Saccharimonadaceae	2.50219	-
Bacteria.Actinobacteria.Actinobacteria.Bifidobacteriales.Bifidobacteriaceae.Parascardovia	0	-
Bacteria.Firmicutes.Clostridia.Clostridiales.Family_XI.Gallicola	0	-
Bacteria.Proteobacteria.Alphaproteobacteria.Rhodospirillales.Other.Other	1.92745	-
Bacteria.Firmicutes.Bacilli.Bacillales.Planococcaceae.Rummeliibacillus	0	-
Bacteria.Deinococcus_Thermus	0	-
Bacteria.Firmicutes.Negativicutes.Selenomonadales.Acidaminococcaceae	3.48804	-
Bacteria.Proteobacteria.Gammaproteobacteria.Enterobacteriales.Enterobacteriaceae.Morganella	1.64446	-
Bacteria.Firmicutes.Clostridia.Clostridiales.Lachnospiraceae.Roseburia	3.48619	-
Bacteria.Patescibacteria	3.72198	-
Bacteria.Firmicutes.Clostridia.Clostridiales.Ruminococcaceae.Hydrogenoanaerobacterium	0.124939	-
Bacteria.Fusobacteria.Fusobacteriia.Fusobacteriales.Leptotrichiaceae	0	-
Bacteria.Cyanobacteria.Melainabacteria.Gastranaerophilales	1.43761	-
Bacteria.Proteobacteria.Alphaproteobacteria	2.02803	-
Bacteria.Proteobacteria.Alphaproteobacteria.Rhizobiales.Xanthobacteraceae	0	-
Bacteria.Firmicutes.Clostridia.Clostridiales.Family_XIII.Family_XIII_UCG_001	0.90309	-
Bacteria.Proteobacteria.Gammaproteobacteria.Aeromonadales.Aeromonadaceae.Aeromonas	0.187087	-
Bacteria.Actinobacteria.Coriobacteriia.Coriobacteriales.Atopobiaceae.Other	0	-
Bacteria.Firmicutes.Bacilli.Bacillales.Bacillaceae	0.709965	-
Bacteria.Firmicutes.Clostridia.Clostridiales.Other	0.789147	-
Bacteria.Bacteroidetes.Bacteroidia.Bacteroidales.Prevotellaceae.Prevotella_6	0	-
Bacteria.Bacteroidetes.Bacteroidia.Bacteroidales.Prevotellaceae.Prevotella_9	2.91109	-
Bacteria.Elusimicrobia.Elusimicrobia.Elusimicrobiales.Elusimicrobiaceae	0	-
Bacteria.Firmicutes	5.07468	-
Bacteria.Actinobacteria.Actinobacteria.Corynebacteriales	0.717453	-
Bacteria.Firmicutes.Clostridia.Clostridiales.Lachnospiraceae.Butyrivibrio	2.59106	-
Bacteria.Firmicutes.Clostridia.Clostridiales.Lachnospiraceae.GCA_900066755	0.0109954	-
Bacteria.Firmicutes.Clostridia.Clostridiales.Lachnospiraceae.28_4	0	-
Bacteria.Proteobacteria.Gammaproteobacteria.Enterobacteriales.Enterobacteriaceae.Hafnia_Obesumbacterium	0.823909	-
Bacteria.Firmicutes.Clostridia.Clostridiales.Family_XI.Anaerococcus	1.20412	-
Bacteria.Deinococcus_Thermus.Deinococci.Deinococcales.Deinococcaceae	0	-
Bacteria.Bacteroidetes.Bacteroidia.Bacteroidales.Prevotellaceae.Alloprevotella	0	-
Bacteria.Actinobacteria.Coriobacteriia.Coriobacteriales.Coriobacteriales_Incertae_Sedis.Raoultibacter	0	-
Bacteria.Firmicutes.Clostridia.Clostridiales.Peptostreptococcaceae.Terrisporobacter	2.43751	-
Bacteria.Firmicutes.Clostridia.Clostridiales.Lachnospiraceae.Blautia	4.36667	-
Bacteria.Proteobacteria.Gammaproteobacteria.Betaproteobacteriales.Burkholderiaceae.Parasutterella	2.16072	-
Bacteria.Firmicutes.Negativicutes.Selenomonadales.Veillonellaceae.Dialister	3.26198	-
Bacteria.Proteobacteria.Gammaproteobacteria.Betaproteobacteriales.Neisseriaceae.Eikenella	0	-
Bacteria.Firmicutes.Clostridia.Clostridiales.Lachnospiraceae	4.76365	-
Bacteria.Firmicutes.Negativicutes	4.57801	-
Bacteria.Synergistetes.Synergistia.Synergistales.Synergistaceae.Fretibacterium	0	-
Bacteria.Firmicutes.Bacilli.Lactobacillales.Carnobacteriaceae	2.19312	-
Bacteria.Firmicutes.Clostridia.Clostridiales.Lachnospiraceae.Robinsoniella	1.98826	-
Bacteria.Cyanobacteria.Oxyphotobacteria	1.64345	-
Bacteria.Firmicutes.Clostridia.Clostridiales.Ruminococcaceae.Ruminococcaceae_UCG_013	3.1486	-
Bacteria.Firmicutes.Clostridia.Clostridiales.Ruminococcaceae.Ruminococcaceae_UCG_010	0.7844	-
Bacteria.Firmicutes.Clostridia.Clostridiales.Ruminococcaceae.Ruminococcaceae_UCG_011	0	-
Bacteria.Firmicutes.Clostridia.Clostridiales.Ruminococcaceae.Ruminococcaceae_UCG_014	2.49601	-
Bacteria.Firmicutes.Erysipelotrichia.Erysipelotrichales	3.15613	-
Bacteria.Firmicutes.Bacilli.Bacillales.Staphylococcaceae.Staphylococcus	3.16783	-
Bacteria.Actinobacteria.Actinobacteria.Bifidobacteriales	4.55111	-
Bacteria.Proteobacteria.Alphaproteobacteria.Rhizobiales.Rhizobiaceae.Brucella	1.31203	-
Bacteria.Firmicutes.Clostridia.Clostridiales.Ruminococcaceae.Other	2.81868	-
Bacteria.Firmicutes.Clostridia.Clostridiales.Lachnospiraceae.Tyzzerella	1.35428	-
Bacteria.Actinobacteria.Coriobacteriia	4.20074	-
Bacteria.Proteobacteria.Deltaproteobacteria.Desulfovibrionales.Desulfovibrionaceae.Desulfovibrio	0	-
Bacteria.Firmicutes.Negativicutes.Selenomonadales.Veillonellaceae	4.57775	-
Bacteria.Firmicutes.Clostridia.Clostridiales.Eubacteriaceae.Pseudoramibacter	0	-
Bacteria.Firmicutes.Clostridia.Clostridiales.Ruminococcaceae.Flavonifractor	2.67025	-
Bacteria.Firmicutes.Clostridia.Clostridiales.Eubacteriaceae.Eubacterium	2.76938	-
Bacteria.Proteobacteria.Gammaproteobacteria.Pseudomonadales.Moraxellaceae.Moraxella	0	-
Bacteria.Firmicutes.Bacilli.Lactobacillales.Other.Other	0.115393	-
Bacteria.Proteobacteria.Deltaproteobacteria	1.60206	-
Bacteria.Proteobacteria.Gammaproteobacteria.Betaproteobacteriales.Burkholderiaceae.Sutterella	1.64345	-
Bacteria.Proteobacteria.Gammaproteobacteria.Betaproteobacteriales.Neisseriaceae	0.541362	-
Bacteria.Proteobacteria.Gammaproteobacteria.Pasteurellales.Pasteurellaceae.Aggregatibacter	0.124939	-
Bacteria.Firmicutes.Clostridia.Clostridiales.Ruminococcaceae.Acetanaerobacterium	0	-
Bacteria.Actinobacteria.Coriobacteriia.Coriobacteriales.Eggerthellaceae.Senegalimassilia	2.61845	-
Bacteria.Bacteroidetes.Bacteroidia.Bacteroidales.Marinifilaceae.Butyricimonas	0.960491	-
Bacteria.Firmicutes.Clostridia.Clostridiales.Ruminococcaceae.Pseudoflavonifractor	0	-
Bacteria.Firmicutes.Negativicutes.Selenomonadales.Veillonellaceae.Mitsuokella	0	-
Bacteria.Firmicutes.Bacilli.Bacillales.Staphylococcaceae	3.16783	-
Bacteria.Firmicutes.Clostridia.Clostridiales.Clostridiaceae_1.Clostridium_sensu_stricto_13	0	-
Bacteria.Firmicutes.Clostridia.Clostridiales.Clostridiaceae_1.Clostridium_sensu_stricto_18	0	-
Bacteria.Firmicutes.Erysipelotrichia.Erysipelotrichales.Erysipelotrichaceae.Holdemania	1.20133	-
Bacteria.Firmicutes.Clostridia.Clostridiales.Ruminococcaceae.Harryflintia	0	-
Bacteria.Firmicutes.Clostridia.Clostridiales.Ruminococcaceae.Candidatus_Soleaferrea	1.07918	-
Bacteria.Bacteroidetes.Bacteroidia.Bacteroidales.Barnesiellaceae	2.5016	-
Bacteria.Proteobacteria.Gammaproteobacteria.Enterobacteriales.Enterobacteriaceae.Klebsiella	3.80033	-
Bacteria.Firmicutes.Clostridia.Clostridiales.Lachnospiraceae.Eisenbergiella	3.04454	-
Bacteria.Firmicutes.Bacilli.Lactobacillales.Aerococcaceae.Abiotrophia	0.90309	-
Bacteria.Proteobacteria.Gammaproteobacteria	4.56333	-
Bacteria.Actinobacteria.Actinobacteria	4.55321	-
Bacteria.Firmicutes.Clostridia.Clostridiales.Lachnospiraceae.Lachnospiraceae_UCG_010	1.28631	-
Bacteria.Proteobacteria.Gammaproteobacteria.Enterobacteriales.Enterobacteriaceae.Lelliottia	0.425969	-
Bacteria.Firmicutes.Bacilli.Lactobacillales.Enterococcaceae.Enterococcus	3.5543	-
Bacteria.Actinobacteria.Coriobacteriia.Coriobacteriales.Eggerthellaceae.Denitrobacterium	0	-
Bacteria.Patescibacteria.CPR2.Other.Other	0	-
Bacteria.Synergistetes.Synergistia.Synergistales	0.939302	-
Bacteria.Actinobacteria.Actinobacteria.Actinomycetales.Actinomycetaceae.Arcanobacterium	0	-
Bacteria.Firmicutes.Clostridia.Clostridiales.Lachnospiraceae.Lachnospiraceae_NC2004_group	0.555063	-
Bacteria.Epsilonbacteraeota	0.60206	-
Bacteria.Bacteroidetes.Bacteroidia.Flavobacteriales	0	-
Bacteria.Fusobacteria.Fusobacteriia	2.00663	-
Bacteria.Firmicutes.Clostridia.Clostridiales.Ruminococcaceae.Phocea	0	-
Bacteria.Proteobacteria.Gammaproteobacteria.Enterobacteriales.Enterobacteriaceae	4.55172	-
Bacteria.Firmicutes.Clostridia.Clostridiales.Family_XIII	1.86099	-
Bacteria.Patescibacteria.Saccharimonadia.Saccharimonadales	3.72198	-
Bacteria.Actinobacteria.Coriobacteriia.Coriobacteriales.Coriobacteriaceae	4.11461	-
Bacteria.Tenericutes.Mollicutes.Anaeroplasmatales.Anaeroplasmataceae	0	-
Bacteria.Tenericutes.Mollicutes	0	-
Bacteria.Proteobacteria.Gammaproteobacteria.Pseudomonadales.Moraxellaceae	2.26166	-
Bacteria.Firmicutes.Clostridia.Clostridiales.Lachnospiraceae.Lachnoclostridium	3.34818	-
Bacteria.Actinobacteria.Actinobacteria.Micrococcales.Cellulomonadaceae	0	-
Bacteria.Firmicutes.Clostridia.Clostridiales.Ruminococcaceae.Faecalibacterium	3.91709	-
Bacteria.Epsilonbacteraeota.Campylobacteria.Campylobacterales.Campylobacteraceae	0.60206	-
Bacteria.Actinobacteria.Coriobacteriia.Coriobacteriales.Atopobiaceae	2.67008	-
Bacteria.Firmicutes.Clostridia.Clostridiales.Ruminococcaceae.Pygmaiobacter	1.51333	-
Bacteria.Firmicutes.Clostridia.Clostridiales.Ruminococcaceae.Ruminococcaceae_UCG_005	2.05157	-
Bacteria.Firmicutes.Clostridia.Clostridiales.Ruminococcaceae.Ruminococcaceae_UCG_004	2.25527	-
Bacteria.Fusobacteria.Fusobacteriia.Fusobacteriales	2.00663	-
Bacteria.Bacteroidetes.Bacteroidia.Bacteroidales	4.20437	-
Bacteria.Elusimicrobia	0	-
Bacteria.Firmicutes.Clostridia.Clostridiales.Ruminococcaceae.Ruminococcaceae_UCG_003	1.07918	-
Bacteria.Firmicutes.Clostridia.Clostridiales.Clostridiales_vadinBB60_group.Other	0.60206	-
Bacteria.Firmicutes.Clostridia.Clostridiales.Ruminococcaceae.Ruminococcaceae_UCG_009	0.312025	-
Bacteria.Firmicutes.Clostridia.Clostridiales.Ruminococcaceae.Ruminococcaceae_UCG_008	0	-
Bacteria.Actinobacteria.Actinobacteria.Corynebacteriales.Corynebacteriaceae	0.679665	-
Bacteria.Firmicutes.Clostridia.Clostridiales.Lachnospiraceae.Sellimonas	2.8789	-
Bacteria.Actinobacteria.Actinobacteria.Actinomycetales.Actinomycetaceae.Actinobaculum	0.416423	-
Bacteria.Actinobacteria.Coriobacteriia.Coriobacteriales.Eggerthellaceae.Eggerthella	2.66464	-
Bacteria.Actinobacteria.Actinobacteria.Corynebacteriales.Corynebacteriaceae.Corynebacterium	0.638272	-
Bacteria.Firmicutes.Clostridia.Clostridiales.Ruminococcaceae.Ruminiclostridium	0	-
Bacteria.Bacteroidetes.Bacteroidia.Bacteroidales.Marinifilaceae	1.52951	-
Bacteria.Proteobacteria.Gammaproteobacteria.Pasteurellales.Pasteurellaceae	2.86766	-
Bacteria.Firmicutes.Clostridia.Clostridiales.Ruminococcaceae.Caproiciproducens	1.59078	-
Bacteria.Firmicutes.Clostridia.Clostridiales.Family_XI.Peptoniphilus	1.03621	-
Bacteria.Firmicutes.Clostridia.Clostridiales.Peptococcaceae	0.7844	-
Bacteria.Other.Other.Other	0	-
Bacteria.Firmicutes.Bacilli.Lactobacillales.Enterococcaceae	3.5543	-
Bacteria.Actinobacteria.Actinobacteria.Micrococcales	1.98227	-
Bacteria.Actinobacteria.Coriobacteriia.Coriobacteriales.Coriobacteriaceae.Collinsella	4.11461	-
Bacteria.Bacteroidetes.Bacteroidia.Bacteroidales.Barnesiellaceae.Coprobacter	1.38206	-
Bacteria.Halanaerobiaeota.Halanaerobiia.Halanaerobiales.Halanaerobiaceae.Halocella	0	-
Bacteria.Proteobacteria.Alphaproteobacteria.Rhizobiales.Xanthobacteraceae.Afipia	0	-
Bacteria.Firmicutes.Bacilli.Lactobacillales.Lactobacillaceae.Pediococcus	0	-
Bacteria.Firmicutes.Clostridia.Clostridiales.Ruminococcaceae.CAG_352	1.16633	-
Bacteria.Bacteroidetes.Bacteroidia.Flavobacteriales.Weeksellaceae.Chryseobacterium	0	-
Bacteria.Actinobacteria.Coriobacteriia.Coriobacteriales.Coriobacteriales_Incertae_Sedis.Other	0.960491	-
Bacteria.Actinobacteria.Actinobacteria.Micrococcales.Micrococcaceae.Kocuria	0	-
Bacteria.Actinobacteria.Coriobacteriia.Coriobacteriales.Atopobiaceae.Libanicoccus	2.33112	-
Bacteria.Cyanobacteria.Oxyphotobacteria.Chloroplast.Other.Other	1.64345	-
Bacteria.Firmicutes.Clostridia.Clostridiales.Family_XI.Murdochiella	0.240332	-
Bacteria.Bacteroidetes.Bacteroidia.Bacteroidales.Prevotellaceae	2.92981	-
Bacteria.Tenericutes	0	-
Bacteria.Firmicutes.Clostridia.Clostridiales.Ruminococcaceae.Ruminiclostridium_9	1.38021	-
Bacteria.Firmicutes.Clostridia.Clostridiales.Ruminococcaceae.Ruminiclostridium_6	1.58275	-
Bacteria.Firmicutes.Clostridia.Clostridiales.Ruminococcaceae.Ruminiclostridium_5	3.83759	-
Bacteria.Synergistetes.Synergistia	0.939302	-
Bacteria.Firmicutes.Negativicutes.Selenomonadales.Veillonellaceae.Negativicoccus	0.669007	-
Bacteria.Firmicutes.Clostridia.Clostridiales	4.89281	-
Bacteria.Firmicutes.Negativicutes.Selenomonadales.Veillonellaceae.Selenomonas	1.22934	-
Bacteria.Halanaerobiaeota	0	-
Bacteria.Bacteroidetes.Bacteroidia.Bacteroidales.Other.Other	1.44716	-
Bacteria.Firmicutes.Clostridia.Clostridiales.Christensenellaceae.Christensenellaceae_R_7_group	2.15712	-
Bacteria.Actinobacteria.Coriobacteriia.Coriobacteriales	4.20074	-
Bacteria.Firmicutes.Bacilli.Lactobacillales.Streptococcaceae.Lactococcus	2.27262	-
Bacteria.Firmicutes.Erysipelotrichia.Erysipelotrichales.Erysipelotrichaceae.Dielma	0.541362	-
Bacteria.Actinobacteria.Coriobacteriia.Coriobacteriales.Atopobiaceae.Atopobium	0.90309	-
Bacteria.Firmicutes.Clostridia.Clostridiales.Ruminococcaceae.Angelakisella	0	-
Bacteria.Firmicutes.Clostridia.Clostridiales.Family_XIII.Family_XIII_AD3011_group	1.74339	-
Bacteria.Firmicutes.Negativicutes.Selenomonadales	4.57801	-
Bacteria.Fusobacteria.Fusobacteriia.Fusobacteriales.Leptotrichiaceae.Leptotrichia	0	-
Bacteria.Firmicutes.Clostridia.Clostridiales.Peptostreptococcaceae.Peptostreptococcus	0.613055	-
Bacteria.Actinobacteria.Actinobacteria.Bifidobacteriales.Bifidobacteriaceae.Gardnerella	0	-
Bacteria.Patescibacteria.Saccharimonadia.Saccharimonadales.Other	3.69548	-
Bacteria.Actinobacteria.Coriobacteriia.Coriobacteriales.Eggerthellaceae.Gordonibacter	2.30546	-
Bacteria.Tenericutes.Mollicutes.Anaeroplasmatales.Anaeroplasmataceae.Anaeroplasma	0	-
Bacteria.Other.Other	0	-
Bacteria.Firmicutes.Negativicutes.Selenomonadales.Veillonellaceae.Megasphaera	3.85089	-
Bacteria.Firmicutes.Clostridia.Clostridiales.Other.Other	0.789147	-
Bacteria.Actinobacteria.Coriobacteriia.Coriobacteriales.Eggerthellaceae.CHKCI002	0	-
Bacteria.Bacteroidetes.Bacteroidia.Bacteroidales.Tannerellaceae	2.68544	-
Bacteria.Patescibacteria.Saccharimonadia.Saccharimonadales.Other.Other	3.69548	-
Bacteria.Proteobacteria.Gammaproteobacteria.Xanthomonadales.Xanthomonadaceae.Stenotrophomonas	1.46584	-
Bacteria.Actinobacteria.Coriobacteriia.Coriobacteriales.Coriobacteriales_Incertae_Sedis	0.960491	-
Bacteria.Firmicutes.Bacilli.Bacillales.Bacillaceae.Other	0	-
Bacteria.Firmicutes.Erysipelotrichia	3.15613	-
Bacteria.Proteobacteria.Alphaproteobacteria.Rhodospirillales	1.92745	-
Bacteria.Firmicutes.Clostridia.Clostridiales.Ruminococcaceae.DTU089	1.27107	-
Bacteria.Firmicutes.Other.Other.Other	0.312025	-
Bacteria.Cyanobacteria.Melainabacteria	1.43761	-
Bacteria.Actinobacteria.Coriobacteriia.Coriobacteriales.Other.Other	0.679665	-
Bacteria.Firmicutes.Bacilli.Lactobacillales.Other	0.115393	-
Bacteria.Firmicutes.Clostridia.Clostridiales.Lachnospiraceae.Shuttleworthia	0.30103	-
Bacteria.Firmicutes.Bacilli.Lactobacillales.Leuconostocaceae.Weissella	0	-
Bacteria.Firmicutes.Bacilli.Bacillales	3.18072	-
Bacteria.Proteobacteria.Gammaproteobacteria.Vibrionales.Vibrionaceae.Photobacterium	0	-
Bacteria.Firmicutes.Clostridia.Clostridiales.Lachnospiraceae.Lachnospiraceae_NK4A136_group	2.75488	-
Bacteria.Proteobacteria.Gammaproteobacteria.Enterobacteriales.Enterobacteriaceae.Atlantibacter	0	-
Bacteria.Firmicutes.Bacilli.Bacillales.Paenibacillaceae.Brevibacillus	0	-
Bacteria.Firmicutes.Clostridia.Clostridiales.Christensenellaceae.Other	1.90587	-
Bacteria.Actinobacteria.Coriobacteriia.Coriobacteriales.Eggerthellaceae.Other	1.72463	-
Bacteria.Proteobacteria.Gammaproteobacteria.Betaproteobacteriales.Burkholderiaceae	2.19818	-
Bacteria.Actinobacteria.Actinobacteria.Corynebacteriales.Corynebacteriaceae.Corynebacterium_1	0	-
Bacteria.Firmicutes.Negativicutes.Selenomonadales.Veillonellaceae.Anaeroglobus	2.80374	-
Bacteria.Proteobacteria.Deltaproteobacteria.Desulfovibrionales.Desulfovibrionaceae.Bilophila	1.60206	-
Bacteria.Actinobacteria.Actinobacteria.Corynebacteriales.Nocardiaceae	0	-
Bacteria.Halanaerobiaeota.Halanaerobiia.Halanaerobiales.Halanaerobiaceae	0	-
Bacteria.Patescibacteria.Saccharimonadia.Saccharimonadales.Saccharimonadaceae.Candidatus_Saccharimonas	0	-
Bacteria.Bacteroidetes.Bacteroidia	4.20438	-
Bacteria.Bacteroidetes.Bacteroidia.Bacteroidales.Muribaculaceae	1.91931	-
Bacteria.Firmicutes.Bacilli.Bacillales.Family_XI	1.64259	-
Bacteria.Proteobacteria.Gammaproteobacteria.Enterobacteriales.Enterobacteriaceae.Serratia	0	-
Bacteria.Other.Other.Other.Other.Other	0	-
Bacteria.Firmicutes.Clostridia.Clostridiales.Clostridiales_vadinBB60_group	0.60206	-
Bacteria.Proteobacteria.Gammaproteobacteria.Enterobacteriales.Enterobacteriaceae.Kluyvera	1.05325	-
Bacteria.Firmicutes.Clostridia.Clostridiales.Ruminococcaceae.Subdoligranulum	3.25084	-
Bacteria.Deinococcus_Thermus.Deinococci.Deinococcales	0	-
Bacteria.Fusobacteria.Fusobacteriia.Fusobacteriales.Fusobacteriaceae.Fusobacterium	2.00222	-
Bacteria.Firmicutes.Bacilli.Lactobacillales.Carnobacteriaceae.Dolosigranulum	0	-
Bacteria.Bacteroidetes.Bacteroidia.Bacteroidales.Barnesiellaceae.Barnesiella	2.4944	-
Bacteria.Firmicutes.Bacilli.Lactobacillales	4.00022	-
Bacteria.Bacteroidetes.Bacteroidia.Bacteroidales.Marinifilaceae.Odoribacter	1.52288	-
Bacteria.Firmicutes.Other	0.312025	-
Bacteria.Actinobacteria.Actinobacteria.Corynebacteriales.Corynebacteriaceae.Lawsonella	0.0109954	-
Bacteria.Firmicutes.Clostridia.Clostridiales.Family_XIII.Other	1.48337	-
Bacteria.Proteobacteria.Gammaproteobacteria.Betaproteobacteriales.Neisseriaceae.Neisseria	0.541362	-
Bacteria.Firmicutes.Clostridia.Clostridiales.Clostridiaceae_1.Clostridium_sensu_stricto_1	3.68806	-
Bacteria.Firmicutes.Clostridia.Clostridiales.Clostridiaceae_1.Clostridium_sensu_stricto_3	0.124939	-
Bacteria.Firmicutes.Clostridia.Clostridiales.Clostridiaceae_1.Clostridium_sensu_stricto_2	0.669007	-
Bacteria.Firmicutes.Clostridia.Clostridiales.Clostridiaceae_1.Clostridium_sensu_stricto_4	0	-
Bacteria.Firmicutes.Erysipelotrichia.Erysipelotrichales.Erysipelotrichaceae.Other	2.68942	-
Bacteria.Proteobacteria.Gammaproteobacteria.Enterobacteriales.Enterobacteriaceae.Pseudocitrobacter	0.522879	-
Bacteria.Firmicutes.Clostridia.Clostridiales.Lachnospiraceae.Lachnospiraceae_UCG_004	1.85609	-
Bacteria.Firmicutes.Clostridia.Clostridiales.Lachnospiraceae.Lachnospiraceae_UCG_001	1.83417	-
Bacteria.Firmicutes.Bacilli.Lactobacillales.Lactobacillaceae	2.74276	-
Bacteria.Firmicutes.Clostridia.Clostridiales.Lachnospiraceae.Lachnospiraceae_UCG_002	0	-
Bacteria.Bacteroidetes.Bacteroidia.Bacteroidales.Rikenellaceae.Alistipes	2.98945	-
Bacteria.Bacteroidetes.Bacteroidia.Bacteroidales.Other	1.44716	-
Bacteria.Epsilonbacteraeota.Campylobacteria	0.60206	-
Bacteria.Proteobacteria.Gammaproteobacteria.Vibrionales.Vibrionaceae	0	-
Bacteria.Firmicutes.Clostridia.Clostridiales.Peptostreptococcaceae.Clostridioides	2.17535	-
Bacteria.Fusobacteria	2.00663	-
Bacteria.Actinobacteria.Coriobacteriia.Coriobacteriales.Eggerthellaceae.Enterorhabdus	2.15016	-
Bacteria.Firmicutes.Clostridia	4.89281	-
Bacteria.Proteobacteria.Gammaproteobacteria.Enterobacteriales.Enterobacteriaceae.Cronobacter	0.115393	-
Bacteria.Actinobacteria.Actinobacteria.Actinomycetales.Actinomycetaceae.Actinomyceseslundii	0.240332	-
Bacteria.Firmicutes.Clostridia.Clostridiales.Lachnospiraceae.Lachnoclostridium_5	1.54818	-
Bacteria.Synergistetes	0.939302	-
Bacteria.Firmicutes.Bacilli.Bacillales.Planococcaceae.Sporosarcina	0	-
Bacteria.Firmicutes.Clostridia.Clostridiales.Ruminococcaceae.Ruminococcaceae_UCG_002	2.59588	-
Bacteria.Firmicutes.Clostridia.Clostridiales.Family_XI.Ezakiella	0.939302	-
Bacteria.Firmicutes.Clostridia.Clostridiales.Lachnospiraceae.Tyzzerella_3	2.30678	-
Bacteria.Firmicutes.Clostridia.Clostridiales.Lachnospiraceae.Tyzzerella_4	3.15816	-
Bacteria.Proteobacteria.Gammaproteobacteria.Aeromonadales	0.187087	-
Bacteria.Firmicutes.Bacilli.Lactobacillales.Streptococcaceae.Other	0	-
Bacteria.Elusimicrobia.Elusimicrobia.Elusimicrobiales.Elusimicrobiaceae.Elusimicrobium	0	-
Bacteria.Elusimicrobia.Elusimicrobia.Elusimicrobiales	0	-
Bacteria.Actinobacteria.Actinobacteria.Micrococcales.Cellulomonadaceae.Tropheryma	0	-
Bacteria.Firmicutes.Negativicutes.Selenomonadales.Acidaminococcaceae.Acidaminococcus	0	-
Bacteria.Firmicutes.Bacilli.Lactobacillales.Leuconostocaceae.Leuconostoc	0	-
Bacteria.Proteobacteria.Gammaproteobacteria.Betaproteobacteriales.Burkholderiaceae.Variovorax	0	-
Bacteria.Actinobacteria.Actinobacteria.Corynebacteriales.Nocardiaceae.Gordonia	0	-
Bacteria.Firmicutes.Clostridia.Clostridiales.Peptostreptococcaceae.Peptoclostridium	1.38646	-
Bacteria.Proteobacteria.Gammaproteobacteria.Aeromonadales.Aeromonadaceae	0.187087	-
Bacteria.Proteobacteria.Gammaproteobacteria.Betaproteobacteriales.Neisseriaceae.Kingella	0	-
Bacteria.Firmicutes.Erysipelotrichia.Erysipelotrichales.Erysipelotrichaceae.Catenibacterium	0.48337	-
Bacteria.Firmicutes.Clostridia.Clostridiales.Lachnospiraceae.CAG_56	2.30479	-
Bacteria.Firmicutes.Clostridia.Clostridiales.Ruminococcaceae.Anaerotruncus	1.61306	-
Bacteria.Firmicutes.Clostridia.Clostridiales.Lachnospiraceae.Anaerosporobacter	0	-
Bacteria.Bacteroidetes.Bacteroidia.Bacteroidales.Tannerellaceae.Parabacteroides	2.68544	-
Bacteria.Epsilonbacteraeota.Campylobacteria.Campylobacterales	0.60206	-
Bacteria.Patescibacteria.Saccharimonadia	3.72198	-
Bacteria.Patescibacteria.CPR2.Other.Other.Other	0	-
Bacteria.Firmicutes.Clostridia.Clostridiales.Lachnospiraceae.Marvinbryantia	2.04922	-
Bacteria.Bacteroidetes.Bacteroidia.Bacteroidales.Prevotellaceae.Paraprevotella	0.187087	-
Bacteria.Firmicutes.Clostridia.Clostridiales.Lachnospiraceae.Epulopiscium	0.90309	-
Bacteria.Firmicutes.Clostridia.Clostridiales.Clostridiaceae_1.Other	0	-
Bacteria.Firmicutes.Erysipelotrichia.Erysipelotrichales.Erysipelotrichaceae.Faecalicoccus	0	-
Bacteria.Actinobacteria	4.69688	-
Bacteria.Bacteroidetes.Bacteroidia.Flavobacteriales.Weeksellaceae	0	-
Bacteria.Cyanobacteria.Oxyphotobacteria.Chloroplast.Other	1.64345	-
Bacteria	6	-
Bacteria.Actinobacteria.Actinobacteria.Actinomycetales.Actinomycetaceae.Actinomyces	2.18358	0.0274833
Bacteria.Actinobacteria.Coriobacteriia.Coriobacteriales.Eggerthellaceae.DNF00809	1.68124	0.023082
Bacteria.Firmicutes.Clostridia.Clostridiales.Family_XI	1.54676	0.0220028
Bacteria.Firmicutes.Clostridia.Clostridiales.Eubacteriaceae.Anaerofustis	1.68124	0.016612
Bacteria.Firmicutes.Clostridia.Clostridiales.Ruminococcaceae.Oscillibacter	2.36549	0.0162709
Bacteria.Actinobacteria.Actinobacteria.Actinomycetales	2.19578	0.0144649
Bacteria.Actinobacteria.Actinobacteria.Actinomycetales.Actinomycetaceae	2.19578	0.0144649
Bacteria.Bacteroidetes.Bacteroidia.Bacteroidales.Prevotellaceae.Prevotella	1.68124	0.0127664

## Sheet: Figure_5_Southern_lefse
feature	log_highest_class_average	class	LDA_effect_size	p_value
Bacteria.Firmicutes.Clostridia.Clostridiales.Peptostreptococcaceae	3.73126	Neutral	3.40841	6.47e-05
Bacteria.Firmicutes.Clostridia.Clostridiales.Peptostreptococcaceae.Romboutsia	3.5604	Neutral	3.24598	0.00509312
Bacteria.Firmicutes.Clostridia.Clostridiales.Lachnospiraceae.Roseburia	3.21894	Increased	2.87003	0.0224421
Bacteria.Firmicutes.Clostridia.Clostridiales.Ruminococcaceae.Flavonifractor	2.99903	Increased	2.5917	0.0209864
Bacteria.Firmicutes.Clostridia.Clostridiales.Peptococcaceae	1.38021	High	2.69707	0.00738316
Bacteria.Bacteroidetes.Bacteroidia.Bacteroidales.Muribaculaceae	1.80618	High	2.4155	0.00738316
Bacteria.Firmicutes.Clostridia.Clostridiales.Ruminococcaceae.Ruminococcaceae_UCG_005	2.70586	High	2.43878	0.00790211
Bacteria.Firmicutes.Bacilli.Lactobacillales.Lactobacillaceae.Pediococcus	2.44716	High	2.61992	0.00738316
Bacteria.Firmicutes.Negativicutes.Selenomonadales.Veillonellaceae.Anaeroglobus	3.42684	High	3.1193	0.0118806
Bacteria.Bacteroidetes.Bacteroidia.Bacteroidales.Muribaculaceae	1.80618	High	2.76476	0.00738316
Bacteria.Bacteroidetes.Bacteroidia.Bacteroidales.Barnesiellaceae.Barnesiella	2.30103	High	2.22292	0.0412636
Bacteria.Firmicutes.Clostridia.Clostridiales.Ruminococcaceae.Ruminococcaceae_UCG_002	2.88081	High	2.62307	0.00145905
Bacteria.Firmicutes.Clostridia.Clostridiales.Peptostreptococcaceae.Intestinibacter	3.18367	Decreased	2.7715	0.0002428
Bacteria.Firmicutes.Clostridia.Clostridiales.Peptostreptococcaceae.Terrisporobacter	2.57519	Decreased	2.24229	0.0034711
Bacteria.Firmicutes.Bacilli.Lactobacillales.Streptococcaceae	4.16801	-
Bacteria.Firmicutes.Clostridia.Clostridiales.Eubacteriaceae	2.22531	-
Bacteria.Firmicutes.Clostridia.Clostridiales.Lachnospiraceae.Anaerostipes	3.91169	-
Bacteria.Firmicutes.Clostridia.Clostridiales.Peptostreptococcaceae.Paeniclostridium	0.915679	-
Bacteria.Patescibacteria.Saccharimonadia.Saccharimonadales.Saccharimonadaceae.Other	3.09899	-
Bacteria.Proteobacteria.Gammaproteobacteria.Enterobacteriales.Enterobacteriaceae.Escherichia_Shigella	4.40784	-
Bacteria.Firmicutes.Negativicutes.Selenomonadales.Acidaminococcaceae.Phascolarctobacterium	3.79127	-
Bacteria.Bacteroidetes.Bacteroidia.Bacteroidales.Bacteroidaceae.Bacteroides	4.38108	-
Bacteria.Firmicutes.Bacilli.Bacillales.Bacillaceae.Bacillus	1.53298	-
Bacteria.Tenericutes.Mollicutes.Mollicutes_RF39	0.769551	-
Bacteria.Bacteroidetes	4.41872	-
Bacteria.Actinobacteria.Coriobacteriia.Coriobacteriales.Atopobiaceae.Olsenella	1.30103	-
Bacteria.Firmicutes.Clostridia.Clostridiales.Ruminococcaceae	4.33108	-
Bacteria.Firmicutes.Clostridia.Clostridiales.Lachnospiraceae.Coprococcus_2	2.13918	-
Bacteria.Firmicutes.Clostridia.Clostridiales.Lachnospiraceae.Coprococcus_3	2.54158	-
Bacteria.Firmicutes.Bacilli.Lactobacillales.Lactobacillaceae.Lactobacillus	3.45879	-
Bacteria.Firmicutes.Clostridia.Clostridiales.Lachnospiraceae.Coprococcus_1	1.80618	-
Bacteria.Firmicutes.Clostridia.Clostridiales.Lachnospiraceae.Agathobacter	3.76671	-
Bacteria.Firmicutes.Clostridia.Clostridiales.Christensenellaceae.Catabacter	1.46852	-
Bacteria.Verrucomicrobia.Verrucomicrobiae.Verrucomicrobiales.Akkermansiaceae	3.0103	-
Bacteria.Firmicutes.Clostridia.Clostridiales.Ruminococcaceae.Ruminococcus_1	2.6823	-
Bacteria.Firmicutes.Clostridia.Clostridiales.Ruminococcaceae.Ruminococcus_2	3.37218	-
Bacteria.Firmicutes.Clostridia.Clostridiales.Ruminococcaceae.UBA1819	3.19645	-
Bacteria.Tenericutes.Mollicutes.Mollicutes_RF39.Other	0.769551	-
Bacteria.Firmicutes.Negativicutes.Selenomonadales.Acidaminococcaceae.Succiniclasticum	0.0705811	-
Bacteria.Firmicutes.Clostridia.Clostridiales.Ruminococcaceae.Butyricicoccus	2.87763	-
Bacteria.Actinobacteria.Coriobacteriia.Coriobacteriales.Coriobacteriales_Incertae_Sedis.Other	1.68124	-
Bacteria.Actinobacteria.Actinobacteria.Bifidobacteriales.Bifidobacteriaceae.Other	1.34933	-
Bacteria.Firmicutes.Clostridia.Clostridiales.Lachnospiraceae.Lachnospira	3.08493	-
Bacteria.Proteobacteria.Gammaproteobacteria.Pasteurellales	3.17847	-
Bacteria.Proteobacteria.Gammaproteobacteria.Enterobacteriales	4.58297	-
Bacteria.Firmicutes.Erysipelotrichia.Erysipelotrichales.Erysipelotrichaceae.Faecalitalea	1.56427	-
Bacteria.Proteobacteria.Gammaproteobacteria.Pseudomonadales.Moraxellaceae.Acinetobacter	1.51587	-
Bacteria.Firmicutes.Clostridia.Clostridiales.Ruminococcaceae.Oscillospira	0.647817	-
Bacteria.Firmicutes.Clostridia.Clostridiales.Ruminococcaceae.GCA_900066225	1.24551	-
Bacteria.Proteobacteria.Deltaproteobacteria.Desulfovibrionales	1.07918	-
Bacteria.Proteobacteria.Gammaproteobacteria.Enterobacteriales.Enterobacteriaceae.Proteus	1.1597	-
Bacteria.Firmicutes.Erysipelotrichia.Erysipelotrichales.Erysipelotrichaceae.Holdemanella	2.00955	-
Bacteria.Firmicutes.Clostridia.Clostridiales.Ruminococcaceae.Anaerofilum	0	-
Bacteria.Cyanobacteria	0.890856	-
Bacteria.Proteobacteria.Gammaproteobacteria.Pasteurellales.Pasteurellaceae.Actinobacillus	1.33445	-
Bacteria.Firmicutes.Bacilli.Lactobacillales.Aerococcaceae.Facklamia	0.60206	-
Bacteria.Firmicutes.Clostridia.Clostridiales.Lachnospiraceae.Sellimonas	2.60206	-
Bacteria.Firmicutes.Clostridia.Clostridiales.Ruminococcaceae.Ruminococcaceae_NK4A214_group	1.27621	-
Bacteria.Cyanobacteria.Melainabacteria.Gastranaerophilales.Other.Other	0.744727	-
Bacteria.Actinobacteria.Coriobacteriia.Coriobacteriales.Eggerthellaceae	3.27133	-
Bacteria.Firmicutes.Other.Other.Other.Other	1.02482	-
Bacteria.Firmicutes.Clostridia.Clostridiales.Clostridiaceae_1.Sarcina	2.42943	-
Bacteria.Firmicutes.Erysipelotrichia.Erysipelotrichales.Erysipelotrichaceae.Turicibacter	2.84437	-
Bacteria.Firmicutes.Erysipelotrichia.Erysipelotrichales.Erysipelotrichaceae	3.3354	-
Bacteria.Firmicutes.Clostridia.Clostridiales.Lachnospiraceae.Fusicatenibacter	3.54585	-
Bacteria.Firmicutes.Clostridia.Clostridiales.Lachnospiraceae.Lachnospiraceae_ND3007_group	2.09061	-
Bacteria.Cyanobacteria.Melainabacteria.Gastranaerophilales.Other	0.744727	-
Bacteria.Firmicutes.Clostridia.Clostridiales.Ruminococcaceae.Intestinimonas	1.98227	-
Bacteria.Firmicutes.Clostridia.Clostridiales.Lachnospiraceae.Howardella	1.22185	-
Bacteria.Firmicutes.Clostridia.Clostridiales.Ruminococcaceae.Oscillibacter	3.10992	-
Bacteria.Fusobacteria.Fusobacteriia.Fusobacteriales.Fusobacteriaceae	1.40749	-
Bacteria.Bacteroidetes.Bacteroidia.Bacteroidales.Rikenellaceae	3.16459	-
Bacteria.Proteobacteria.Gammaproteobacteria.Pseudomonadales.Pseudomonadaceae	0.380211	-
Bacteria.Actinobacteria.Coriobacteriia.Coriobacteriales.Coriobacteriaceae.Enorma	0.0457575	-
Bacteria.Actinobacteria.Coriobacteriia.Coriobacteriales.Eggerthellaceae.Cryptobacterium	0.823909	-
Bacteria.Proteobacteria.Gammaproteobacteria.Pseudomonadales.Pseudomonadaceae.Pseudomonas	0.380211	-
Bacteria.Bacteroidetes.Bacteroidia.Bacteroidales.Prevotellaceae.Other	0.60206	-
Bacteria.Proteobacteria.Gammaproteobacteria.Betaproteobacteriales.Neisseriaceae.Neisseria	0.80618	-
Bacteria.Firmicutes.Erysipelotrichia.Erysipelotrichales.Erysipelotrichaceae.Candidatus_Stoquefichus	0.20412	-
Bacteria.Firmicutes.Negativicutes.Selenomonadales.Veillonellaceae.Veillonella	4.40434	-
Bacteria.Actinobacteria.Actinobacteria.Actinomycetales.Actinomycetaceae.Actinomyces	1.84873	-
Bacteria.Firmicutes.Clostridia.Clostridiales.Clostridiaceae_1	4.0087	-
Bacteria.Firmicutes.Clostridia.Clostridiales.Lachnospiraceae.Oribacterium	0.547702	-
Bacteria.Firmicutes.Erysipelotrichia.Erysipelotrichales.Erysipelotrichaceae.Coprobacillus	1.77815	-
Bacteria.Firmicutes.Negativicutes.Selenomonadales.Veillonellaceae.Centipeda	0.0705811	-
Bacteria.Other	0.50515	-
Bacteria.Actinobacteria.Actinobacteria.Bifidobacteriales.Bifidobacteriaceae	4.45093	-
Bacteria.Proteobacteria.Gammaproteobacteria.Enterobacteriales.Enterobacteriaceae.Other	3.60249	-
Bacteria.Firmicutes.Bacilli.Lactobacillales.Streptococcaceae.Streptococcus	4.16673	-
Bacteria.Proteobacteria.Alphaproteobacteria.Rhodospirillales.Other	1.21671	-
Bacteria.Actinobacteria.Coriobacteriia.Coriobacteriales.Other	1.38021	-
Bacteria.Firmicutes.Clostridia.Clostridiales.Ruminococcaceae.Negativibacillus	0.90309	-
Bacteria.Firmicutes.Negativicutes.Selenomonadales.Veillonellaceae.Other	1.94448	-
Bacteria.Firmicutes.Negativicutes.Selenomonadales.Veillonellaceae.Allisonella	1.22185	-
Bacteria.Firmicutes.Clostridia.Clostridiales.Family_XI.Parvimonas	1.07918	-
Bacteria.Actinobacteria.Actinobacteria.Micrococcales.Micrococcaceae.Rothia	1.43231	-
Bacteria.Firmicutes.Clostridia.Clostridiales.Lachnospiraceae.Cellulosilyticum	1.22185	-
Bacteria.Proteobacteria.Gammaproteobacteria.Pseudomonadales	1.54654	-
Bacteria.Patescibacteria.CPR2.Other	0.371611	-
Bacteria.Proteobacteria.Gammaproteobacteria.Betaproteobacteriales	2.72526	-
Bacteria.Actinobacteria.Actinobacteria.Actinomycetales	1.84873	-
Bacteria.Firmicutes.Clostridia.Clostridiales.Family_XI.Finegoldia	0.681241	-
Bacteria.Actinobacteria.Coriobacteriia.Coriobacteriales.Eggerthellaceae.Adlercreutzia	2.59692	-
Bacteria.Firmicutes.Clostridia.Clostridiales.Lachnospiraceae.Dorea	3.27029	-
Bacteria.Firmicutes.Clostridia.Clostridiales.Defluviitaleaceae	2.10721	-
Bacteria.Firmicutes.Clostridia.Clostridiales.Christensenellaceae	3.16154	-
Bacteria.Firmicutes.Bacilli.Lactobacillales.Carnobacteriaceae.Granulicatella	1.90309	-
Bacteria.Proteobacteria.Gammaproteobacteria.Enterobacteriales.Enterobacteriaceae.Raoultella	2.30103	-
Bacteria.Elusimicrobia.Elusimicrobia	0.346787	-
Bacteria.Firmicutes.Bacilli.Bacillales.Family_XI.Gemella	1.67923	-
Bacteria.Actinobacteria.Actinobacteria.Bifidobacteriales.Bifidobacteriaceae.Bifidobacterium	4.45093	-
Bacteria.Tenericutes.Mollicutes.Mollicutes_RF39.Other.Other	0.769551	-
Bacteria.Firmicutes.Negativicutes.Selenomonadales.Veillonellaceae.Megamonas	1.19189	-
Bacteria.Proteobacteria.Gammaproteobacteria.Vibrionales	0.20412	-
Bacteria.Firmicutes.Clostridia.Clostridiales.Family_XIII.S5_A14a	0.647817	-
Bacteria.Firmicutes.Clostridia.Clostridiales.Peptococcaceae.Peptococcus	1.77815	-
Bacteria.Firmicutes.Clostridia.Clostridiales.Ruminococcaceae.Other	3.10721	-
Bacteria.Firmicutes.Bacilli.Lactobacillales.Lactobacillaceae	3.49914	-
Bacteria.Actinobacteria.Actinobacteria.Micrococcales.Micrococcaceae	1.45079	-
Bacteria.Cyanobacteria.Oxyphotobacteria.Chloroplast	0.60206	-
Bacteria.Bacteroidetes.Bacteroidia.Bacteroidales.Prevotellaceae.Prevotella_7	2.87668	-
Bacteria.Firmicutes.Clostridia.Clostridiales.Lachnospiraceae.Lachnospiraceae_FCS020_group	2.18452	-
Bacteria.Firmicutes.Clostridia.Clostridiales.Lachnospiraceae.Hungatella	2.51055	-
Bacteria.Verrucomicrobia	3.0103	-
Bacteria.Firmicutes.Clostridia.Clostridiales.Defluviitaleaceae.Defluviitaleaceae_UCG_011	2.10721	-
Bacteria.Firmicutes.Other.Other	1.02482	-
Bacteria.Firmicutes.Bacilli.Lactobacillales.Aerococcaceae	0.60206	-
Bacteria.Firmicutes.Erysipelotrichia.Erysipelotrichales.Erysipelotrichaceae.Dielma	0.90309	-
Bacteria.Proteobacteria	4.58551	-
Bacteria.Bacteroidetes.Bacteroidia.Bacteroidales.Bacteroidaceae	4.38108	-
Bacteria.Firmicutes.Erysipelotrichia.Erysipelotrichales.Erysipelotrichaceae.Erysipelatoclostridium	2.83097	-
Bacteria.Epsilonbacteraeota.Campylobacteria.Campylobacterales.Campylobacteraceae.Campylobacter	1.30103	-
Bacteria.Firmicutes.Erysipelotrichia.Erysipelotrichales.Erysipelotrichaceae.Erysipelotrichaceae_UCG_003	2.55202	-
Bacteria.Proteobacteria.Gammaproteobacteria.Pasteurellales.Pasteurellaceae.Haemophilus	3.17541	-
Bacteria.Other.Other.Other.Other	0.50515	-
Bacteria.Actinobacteria.Coriobacteriia.Coriobacteriales.Eggerthellaceae.DNF00809	1.53712	-
Bacteria.Firmicutes.Negativicutes.Selenomonadales.Veillonellaceae.Selenomonas_4	0	-
Bacteria.Actinobacteria.Coriobacteriia.Coriobacteriales.Eggerthellaceae.Slackia	2.18564	-
Bacteria.Firmicutes.Negativicutes.Selenomonadales.Veillonellaceae.Selenomonas_3	2.3354	-
Bacteria.Firmicutes.Clostridia.Clostridiales.Family_XI	1.88986	-
Bacteria.Firmicutes.Clostridia.Clostridiales.Lachnospiraceae.GCA_900066575	1.21671	-
Bacteria.Proteobacteria.Alphaproteobacteria.Rhodospirillales.Other.Other	1.21671	-
Bacteria.Firmicutes.Negativicutes.Selenomonadales.Acidaminococcaceae	3.79127	-
Bacteria.Proteobacteria.Gammaproteobacteria.Enterobacteriales.Enterobacteriaceae.Morganella	1.67923	-
Bacteria.Patescibacteria	3.10857	-
Bacteria.Proteobacteria.Gammaproteobacteria.Enterobacteriales.Enterobacteriaceae.Salmonella	1.5891	-
Bacteria.Firmicutes.Clostridia.Clostridiales.Ruminococcaceae.Hydrogenoanaerobacterium	0.346787	-
Bacteria.Cyanobacteria.Melainabacteria.Gastranaerophilales	0.744727	-
Bacteria.Proteobacteria.Alphaproteobacteria	1.21671	-
Bacteria.Firmicutes.Clostridia.Clostridiales.Family_XIII.Family_XIII_UCG_001	0.915679	-
Bacteria.Proteobacteria.Gammaproteobacteria.Aeromonadales.Aeromonadaceae.Aeromonas	1.91499	-
Bacteria.Actinobacteria.Coriobacteriia.Coriobacteriales.Atopobiaceae.Other	2.00508	-
Bacteria.Firmicutes.Bacilli.Bacillales.Bacillaceae	1.53298	-
Bacteria.Firmicutes.Clostridia.Clostridiales.Other	0.672641	-
Bacteria.Bacteroidetes.Bacteroidia.Bacteroidales.Prevotellaceae.Prevotella_9	3.43845	-
Bacteria.Elusimicrobia.Elusimicrobia.Elusimicrobiales.Elusimicrobiaceae	0.346787	-
Bacteria.Actinobacteria.Actinobacteria.Corynebacteriales	0.80618	-
Bacteria.Firmicutes.Clostridia.Clostridiales.Lachnospiraceae.Butyrivibrio	0.823909	-
Bacteria.Firmicutes.Clostridia.Clostridiales.Lachnospiraceae.GCA_900066755	0.371611	-
Bacteria.Firmicutes.Clostridia.Clostridiales.Family_XI.Anaerococcus	1.31806	-
Bacteria.Patescibacteria.Saccharimonadia.Saccharimonadales.Saccharimonadaceae	3.09899	-
Bacteria.Firmicutes	5.11751	-
Bacteria.Firmicutes.Clostridia.Clostridiales.Lachnospiraceae.Blautia	4.33014	-
Bacteria.Proteobacteria.Gammaproteobacteria.Betaproteobacteriales.Burkholderiaceae.Parasutterella	2.7113	-
Bacteria.Firmicutes.Negativicutes.Selenomonadales.Veillonellaceae.Dialister	3.15567	-
Bacteria.Firmicutes.Clostridia.Clostridiales.Lachnospiraceae.Other	4.42406	-
Bacteria.Firmicutes.Clostridia.Clostridiales.Lachnospiraceae	4.8549	-
Bacteria.Firmicutes.Negativicutes	4.51354	-
Bacteria.Firmicutes.Bacilli.Lactobacillales.Carnobacteriaceae	1.90309	-
Bacteria.Firmicutes.Clostridia.Clostridiales.Lachnospiraceae.Robinsoniella	1.78958	-
Bacteria.Cyanobacteria.Oxyphotobacteria	0.60206	-
Bacteria.Firmicutes.Clostridia.Clostridiales.Ruminococcaceae.Ruminococcaceae_UCG_013	3.1712	-
Bacteria.Firmicutes.Clostridia.Clostridiales.Ruminococcaceae.Ruminococcaceae_UCG_014	3.29667	-
Bacteria.Firmicutes.Erysipelotrichia.Erysipelotrichales	3.3354	-
Bacteria.Actinobacteria.Actinobacteria.Actinomycetales.Actinomycetaceae	1.84873	-
Bacteria.Firmicutes.Bacilli.Bacillales.Staphylococcaceae.Staphylococcus	0.973671	-
Bacteria.Actinobacteria.Actinobacteria.Bifidobacteriales	4.45093	-
Bacteria.Firmicutes.Clostridia.Clostridiales.Lachnospiraceae.Tyzzerella	2.05859	-
Bacteria.Actinobacteria.Coriobacteriia	3.93623	-
Bacteria.Proteobacteria.Deltaproteobacteria.Desulfovibrionales.Desulfovibrionaceae.Desulfovibrio	0.982271	-
Bacteria.Firmicutes.Negativicutes.Selenomonadales.Veillonellaceae	4.50599	-
Bacteria.Firmicutes.Clostridia.Clostridiales.Eubacteriaceae.Pseudoramibacter	0.647817	-
Bacteria.Firmicutes.Clostridia.Clostridiales.Eubacteriaceae.Eubacterium	2.14613	-
Bacteria.Firmicutes.Bacilli.Lactobacillales.Other.Other	0.672641	-
Bacteria.Proteobacteria.Gammaproteobacteria.Enterobacteriales.Enterobacteriaceae.Enterobacter	3.64589	-
Bacteria.Proteobacteria.Deltaproteobacteria	1.07918	-
Bacteria.Proteobacteria.Gammaproteobacteria.Betaproteobacteriales.Burkholderiaceae.Sutterella	2.09177	-
Bacteria.Proteobacteria.Gammaproteobacteria.Betaproteobacteriales.Neisseriaceae	0.80618	-
Bacteria.Proteobacteria.Gammaproteobacteria.Pasteurellales.Pasteurellaceae.Aggregatibacter	0.647817	-
Bacteria.Firmicutes.Clostridia.Clostridiales.Ruminococcaceae.Acetanaerobacterium	0	-
Bacteria.Actinobacteria.Coriobacteriia.Coriobacteriales.Eggerthellaceae.Senegalimassilia	2.85397	-
Bacteria.Firmicutes.Bacilli.Bacillales.Staphylococcaceae	0.973671	-
Bacteria.Firmicutes.Erysipelotrichia.Erysipelotrichales.Erysipelotrichaceae.Holdemania	0.973671	-
Bacteria.Firmicutes.Clostridia.Clostridiales.Ruminococcaceae.Candidatus_Soleaferrea	1.30103	-
Bacteria.Bacteroidetes.Bacteroidia.Bacteroidales.Barnesiellaceae	2.30103	-
Bacteria.Proteobacteria.Gammaproteobacteria.Enterobacteriales.Enterobacteriaceae.Klebsiella	3.90913	-
Bacteria.Firmicutes.Clostridia.Clostridiales.Lachnospiraceae.Eisenbergiella	2.71933	-
Bacteria.Firmicutes.Bacilli.Lactobacillales.Aerococcaceae.Abiotrophia	0.346787	-
Bacteria.Proteobacteria.Gammaproteobacteria	4.58537	-
Bacteria.Actinobacteria.Actinobacteria	4.45197	-
Bacteria.Firmicutes.Clostridia.Clostridiales.Lachnospiraceae.Lachnospiraceae_UCG_010	2.03342	-
Bacteria.Proteobacteria.Gammaproteobacteria.Enterobacteriales.Enterobacteriaceae.Lelliottia	1.67923	-
Bacteria.Proteobacteria.Gammaproteobacteria.Enterobacteriales.Enterobacteriaceae.Citrobacter	3.14613	-
Bacteria.Firmicutes.Bacilli.Lactobacillales.Enterococcaceae.Enterococcus	3.76746	-
Bacteria.Patescibacteria.CPR2.Other.Other	0.371611	-
Bacteria.Epsilonbacteraeota	1.30103	-
Bacteria.Fusobacteria.Fusobacteriia	1.40749	-
Bacteria.Elusimicrobia.Elusimicrobia.Elusimicrobiales	0.346787	-
Bacteria.Proteobacteria.Gammaproteobacteria.Enterobacteriales.Enterobacteriaceae	4.58297	-
Bacteria.Firmicutes.Clostridia.Clostridiales.Family_XIII	2.33065	-
Bacteria.Patescibacteria.Saccharimonadia.Saccharimonadales	3.10857	-
Bacteria.Actinobacteria.Coriobacteriia.Coriobacteriales.Coriobacteriaceae	3.82049	-
Bacteria.Tenericutes.Mollicutes	0.769551	-
Bacteria.Proteobacteria.Gammaproteobacteria.Pseudomonadales.Moraxellaceae	1.51587	-
Bacteria.Firmicutes.Clostridia.Clostridiales.Lachnospiraceae.Lachnoclostridium	3.51746	-
Bacteria.Bacteroidetes.Bacteroidia.Bacteroidales.Porphyromonadaceae.Porphyromonas	0.371611	-
Bacteria.Firmicutes.Clostridia.Clostridiales.Ruminococcaceae.Faecalibacterium	4.0864	-
Bacteria.Epsilonbacteraeota.Campylobacteria.Campylobacterales.Campylobacteraceae	1.30103	-
Bacteria.Actinobacteria.Coriobacteriia.Coriobacteriales.Atopobiaceae	2.2073	-
Bacteria.Firmicutes.Clostridia.Clostridiales.Ruminococcaceae.Pygmaiobacter	0.346787	-
Bacteria.Firmicutes.Clostridia.Clostridiales.Ruminococcaceae.Ruminococcaceae_UCG_004	2.43669	-
Bacteria.Bacteroidetes.Bacteroidia.Bacteroidales	4.41872	-
Bacteria.Elusimicrobia	0.346787	-
Bacteria.Firmicutes.Clostridia.Clostridiales.Ruminococcaceae.Ruminococcaceae_UCG_003	1.76078	-
Bacteria.Firmicutes.Clostridia.Clostridiales.Clostridiales_vadinBB60_group.Other	0.547702	-
Bacteria.Actinobacteria.Actinobacteria.Corynebacteriales.Corynebacteriaceae	0.80618	-
Bacteria.Actinobacteria.Coriobacteriia.Coriobacteriales.Eggerthellaceae.Eggerthella	2.8144	-
Bacteria.Actinobacteria.Actinobacteria.Corynebacteriales.Corynebacteriaceae.Corynebacterium	0.380211	-
Bacteria.Firmicutes.Clostridia.Clostridiales.Ruminococcaceae.Ruminiclostridium	0.20412	-
Bacteria.Bacteroidetes.Bacteroidia.Bacteroidales.Marinifilaceae	2.17026	-
Bacteria.Proteobacteria.Gammaproteobacteria.Pasteurellales.Pasteurellaceae	3.17847	-
Bacteria.Firmicutes.Clostridia.Clostridiales.Ruminococcaceae.Caproiciproducens	1.83251	-
Bacteria.Firmicutes.Clostridia.Clostridiales.Family_XI.Peptoniphilus	1.39445	-
Bacteria.Firmicutes.Clostridia.Clostridiales.Peptococcaceae	1.77815	-
Bacteria.Other.Other.Other	0.50515	-
Bacteria.Firmicutes.Bacilli.Lactobacillales.Enterococcaceae	3.76746	-
Bacteria.Actinobacteria.Actinobacteria.Micrococcales	1.45079	-
Bacteria.Actinobacteria.Coriobacteriia.Coriobacteriales.Coriobacteriaceae.Collinsella	3.82042	-
Bacteria.Bacteroidetes.Bacteroidia.Bacteroidales.Barnesiellaceae.Coprobacter	0	-
Bacteria.Firmicutes.Clostridia.Clostridiales.Ruminococcaceae.CAG_352	1.94448	-
Bacteria.Firmicutes.Bacilli	4.33554	-
Bacteria.Bacteroidetes.Bacteroidia.Bacteroidales.Tannerellaceae.Parabacteroides	3.28601	-
Bacteria.Actinobacteria.Actinobacteria.Micrococcales.Micrococcaceae.Kocuria	0.0705811	-
Bacteria.Actinobacteria.Coriobacteriia.Coriobacteriales.Atopobiaceae.Libanicoccus	2.09498	-
Bacteria.Cyanobacteria.Oxyphotobacteria.Chloroplast.Other.Other	0.60206	-
Bacteria.Firmicutes.Clostridia.Clostridiales.Family_XI.Murdochiella	0	-
Bacteria.Bacteroidetes.Bacteroidia.Bacteroidales.Prevotellaceae	3.47889	-
Bacteria.Tenericutes	0.769551	-
Bacteria.Firmicutes.Clostridia.Clostridiales.Ruminococcaceae.Ruminiclostridium_9	1.50816	-
Bacteria.Firmicutes.Clostridia.Clostridiales.Ruminococcaceae.Ruminiclostridium_6	1.80072	-
Bacteria.Firmicutes.Clostridia.Clostridiales.Ruminococcaceae.Ruminiclostridium_5	3.1232	-
Bacteria.Firmicutes.Clostridia.Clostridiales	4.98726	-
Bacteria.Firmicutes.Negativicutes.Selenomonadales.Veillonellaceae.Selenomonas	0.647817	-
Bacteria.Bacteroidetes.Bacteroidia.Bacteroidales.Other.Other	1.74268	-
Bacteria.Firmicutes.Clostridia.Clostridiales.Christensenellaceae.Christensenellaceae_R_7_group	3.14976	-
Bacteria.Actinobacteria.Coriobacteriia.Coriobacteriales	3.93623	-
Bacteria.Firmicutes.Bacilli.Lactobacillales.Streptococcaceae.Lactococcus	2.24988	-
Bacteria.Actinobacteria.Coriobacteriia.Coriobacteriales.Atopobiaceae.Atopobium	0.50515	-
Bacteria.Firmicutes.Clostridia.Clostridiales.Ruminococcaceae.Angelakisella	0.0705811	-
Bacteria.Firmicutes.Negativicutes.Selenomonadales	4.51354	-
Bacteria.Firmicutes.Clostridia.Clostridiales.Peptostreptococcaceae.Peptostreptococcus	0.848732	-
Bacteria.Patescibacteria.CPR2	0.371611	-
Bacteria.Patescibacteria.Saccharimonadia.Saccharimonadales.Other	2.01703	-
Bacteria.Actinobacteria.Coriobacteriia.Coriobacteriales.Eggerthellaceae.Gordonibacter	2.33122	-
Bacteria.Other.Other	0.50515	-
Bacteria.Firmicutes.Negativicutes.Selenomonadales.Veillonellaceae.Megasphaera	3.734	-
Bacteria.Firmicutes.Clostridia.Clostridiales.Other.Other	0.672641	-
Bacteria.Actinobacteria.Coriobacteriia.Coriobacteriales.Eggerthellaceae.CHKCI002	1.2747	-
Bacteria.Bacteroidetes.Bacteroidia.Bacteroidales.Tannerellaceae	3.28601	-
Bacteria.Patescibacteria.Saccharimonadia.Saccharimonadales.Other.Other	2.01703	-
Bacteria.Actinobacteria.Coriobacteriia.Coriobacteriales.Coriobacteriales_Incertae_Sedis	1.68124	-
Bacteria.Firmicutes.Erysipelotrichia	3.3354	-
Bacteria.Proteobacteria.Alphaproteobacteria.Rhodospirillales	1.21671	-
Bacteria.Firmicutes.Clostridia.Clostridiales.Ruminococcaceae.DTU089	1.30103	-
Bacteria.Fusobacteria.Fusobacteriia.Fusobacteriales	1.40749	-
Bacteria.Cyanobacteria.Melainabacteria	0.744727	-
Bacteria.Actinobacteria.Coriobacteriia.Coriobacteriales.Other.Other	1.38021	-
Bacteria.Firmicutes.Bacilli.Lactobacillales.Other	0.672641	-
Bacteria.Firmicutes.Bacilli.Bacillales	1.85591	-
Bacteria.Proteobacteria.Gammaproteobacteria.Vibrionales.Vibrionaceae.Photobacterium	0.20412	-
Bacteria.Firmicutes.Clostridia.Clostridiales.Lachnospiraceae.Lachnospiraceae_NK4A136_group	2.716	-
Bacteria.Proteobacteria.Gammaproteobacteria.Enterobacteriales.Enterobacteriaceae.Atlantibacter	0.50515	-
Bacteria.Proteobacteria.Deltaproteobacteria.Desulfovibrionales.Desulfovibrionaceae.Bilophila	1.07918	-
Bacteria.Firmicutes.Clostridia.Clostridiales.Christensenellaceae.Other	1.32451	-
Bacteria.Actinobacteria.Coriobacteriia.Coriobacteriales.Eggerthellaceae.Other	2.64577	-
Bacteria.Proteobacteria.Gammaproteobacteria.Betaproteobacteriales.Burkholderiaceae	2.71999	-
Bacteria.Actinobacteria.Actinobacteria.Corynebacteriales.Corynebacteriaceae.Corynebacterium_1	0.672641	-
Bacteria.Verrucomicrobia.Verrucomicrobiae	3.0103	-
Bacteria.Actinobacteria.Coriobacteriia.Coriobacteriales.Eggerthellaceae.Enterorhabdus	1.63878	-
Bacteria.Bacteroidetes.Bacteroidia	4.41872	-
Bacteria.Firmicutes.Bacilli.Bacillales.Family_XI	1.67923	-
Bacteria.Other.Other.Other.Other.Other	0.50515	-
Bacteria.Bacteroidetes.Bacteroidia.Bacteroidales.Prevotellaceae.Prevotella	0.547702	-
Bacteria.Firmicutes.Clostridia.Clostridiales.Clostridiales_vadinBB60_group	0.547702	-
Bacteria.Firmicutes.Clostridia.Clostridiales.Eubacteriaceae.Anaerofustis	1.44716	-
Bacteria.Proteobacteria.Gammaproteobacteria.Enterobacteriales.Enterobacteriaceae.Kluyvera	0.380211	-
Bacteria.Firmicutes.Clostridia.Clostridiales.Ruminococcaceae.Subdoligranulum	3.36747	-
Bacteria.Fusobacteria.Fusobacteriia.Fusobacteriales.Fusobacteriaceae.Fusobacterium	1.40749	-
Bacteria.Firmicutes.Bacilli.Lactobacillales	4.3341	-
Bacteria.Bacteroidetes.Bacteroidia.Bacteroidales.Marinifilaceae.Odoribacter	2.17026	-
Bacteria.Firmicutes.Other	1.02482	-
Bacteria.Actinobacteria.Actinobacteria.Corynebacteriales.Corynebacteriaceae.Lawsonella	0.60206	-
Bacteria.Firmicutes.Clostridia.Clostridiales.Family_XIII.Other	1.80618	-
Bacteria.Firmicutes.Clostridia.Clostridiales.Clostridiaceae_1.Clostridium_sensu_stricto_1	4.0085	-
Bacteria.Firmicutes.Clostridia.Clostridiales.Clostridiaceae_1.Clostridium_sensu_stricto_2	2.28129	-
Bacteria.Verrucomicrobia.Verrucomicrobiae.Verrucomicrobiales.Akkermansiaceae.Akkermansia	3.0103	-
Bacteria.Firmicutes.Clostridia.Clostridiales.Lachnospiraceae.Lactonifactor	1.49292	-
Bacteria.Firmicutes.Erysipelotrichia.Erysipelotrichales.Erysipelotrichaceae.Other	2.86118	-
Bacteria.Proteobacteria.Gammaproteobacteria.Enterobacteriales.Enterobacteriaceae.Pseudocitrobacter	1.34933	-
Bacteria.Firmicutes.Clostridia.Clostridiales.Lachnospiraceae.Lachnospiraceae_UCG_001	1.68124	-
Bacteria.Firmicutes.Clostridia.Clostridiales.Lachnospiraceae.Lachnospiraceae_UCG_003	1.77815	-
Bacteria.Proteobacteria.Deltaproteobacteria.Desulfovibrionales.Desulfovibrionaceae	1.07918	-
Bacteria.Bacteroidetes.Bacteroidia.Bacteroidales.Rikenellaceae.Alistipes	3.16459	-
Bacteria.Bacteroidetes.Bacteroidia.Bacteroidales.Other	1.74268	-
Bacteria.Epsilonbacteraeota.Campylobacteria	1.30103	-
Bacteria.Proteobacteria.Gammaproteobacteria.Vibrionales.Vibrionaceae	0.20412	-
Bacteria.Firmicutes.Clostridia.Clostridiales.Peptostreptococcaceae.Clostridioides	2.36284	-
Bacteria.Fusobacteria	1.40749	-
Bacteria.Firmicutes.Clostridia	4.98726	-
Bacteria.Firmicutes.Other.Other.Other	1.02482	-
Bacteria.Firmicutes.Clostridia.Clostridiales.Family_XI.Ezakiella	1.33445	-
Bacteria.Firmicutes.Clostridia.Clostridiales.Lachnospiraceae.Tyzzerella_3	1.76641	-
Bacteria.Firmicutes.Clostridia.Clostridiales.Lachnospiraceae.Tyzzerella_4	3.30294	-
Bacteria.Proteobacteria.Gammaproteobacteria.Aeromonadales	1.91499	-
Bacteria.Firmicutes.Bacilli.Lactobacillales.Streptococcaceae.Other	0.0457575	-
Bacteria.Elusimicrobia.Elusimicrobia.Elusimicrobiales.Elusimicrobiaceae.Elusimicrobium	0.346787	-
Bacteria.Firmicutes.Clostridia.Clostridiales.Ruminococcaceae.Phocea	0.60206	-
Bacteria.Firmicutes.Negativicutes.Selenomonadales.Acidaminococcaceae.Acidaminococcus	0.948847	-
Bacteria.Verrucomicrobia.Verrucomicrobiae.Verrucomicrobiales	3.0103	-
Bacteria.Firmicutes.Erysipelotrichia.Erysipelotrichales.Erysipelotrichaceae.Solobacterium	0.371611	-
Bacteria.Firmicutes.Clostridia.Clostridiales.Peptostreptococcaceae.Peptoclostridium	2.104	-
Bacteria.Proteobacteria.Gammaproteobacteria.Aeromonadales.Aeromonadaceae	1.91499	-
Bacteria.Firmicutes.Clostridia.Clostridiales.Lachnospiraceae.CAG_56	2.45209	-
Bacteria.Firmicutes.Clostridia.Clostridiales.Ruminococcaceae.Anaerotruncus	1.4216	-
Bacteria.Epsilonbacteraeota.Campylobacteria.Campylobacterales	1.30103	-
Bacteria.Patescibacteria.Saccharimonadia	3.10857	-
Bacteria.Patescibacteria.CPR2.Other.Other.Other	0.371611	-
Bacteria.Firmicutes.Clostridia.Clostridiales.Lachnospiraceae.Marvinbryantia	1.45079	-
Bacteria.Bacteroidetes.Bacteroidia.Bacteroidales.Prevotellaceae.Paraprevotella	1.36798	-
Bacteria.Firmicutes.Clostridia.Clostridiales.Lachnospiraceae.Epulopiscium	1.727	-
Bacteria.Firmicutes.Clostridia.Clostridiales.Clostridiaceae_1.Other	0.0705811	-
Bacteria.Bacteroidetes.Bacteroidia.Bacteroidales.Porphyromonadaceae	0.371611	-
Bacteria.Actinobacteria	4.51909	-
Bacteria.Cyanobacteria.Oxyphotobacteria.Chloroplast.Other	0.60206	-
Bacteria	6	-
Bacteria.Firmicutes.Clostridia.Clostridiales.Lachnospiraceae.Lachnospiraceae_UCG_004	2.13918	0.0345783
Bacteria.Firmicutes.Clostridia.Clostridiales.Family_XIII.Family_XIII_AD3011_group	2.27741	0.00546196

## Sheet: Table_2_High_vs._Decr_DESeq2
	baseMean	log2FoldChange	lfcSE	stat	pvalue	padj	Kingdom	Phylum	Class	Order	Family	Genus	Species
TGGGGAATATTGCACAATGGGCGAAAGCCTGATGCAGCAACGCCGCGTGAGCGATGAAGGCCTTCGGGTCGTAAAGCTCTGTCCTCAAGGAAGATAATGACGGTACTTGAGGAGGAAGCCCCGGCTAACTACGTGCCAGCAGCCGCGGTAATACGTAGGGGGCTAGCGTTATCCGGAATTACTGGGCGTAAAGGGTGCGTAGGTGGTTTCTTAAGTCAGAGGTGAAAGGCTACGGCTCAACCGTAGTAAGCCTTTGAAACTGGGAAACTTGAGTGCAGGAGAGGAGAGTGGAATTCCTAGTGTAGCGGTGAAATGCGTAGATATTAGGAGGAACACCAGTTGCGAAGGCGGCTCTCTGGACTGTAACTGACACTGAGGCACGAAAGCGTGGGGAGCAAAC	68.4028	-2.8919	0.837876	-3.45146	0.000557553	0.0365297	Bacteria	Firmicutes	Clostridia	Clostridiales	Peptostreptococcaceae	Romboutsia	NA
TAGGGAATCTTCGGCAATGGACGAAAGTCTGACCGAGCAACGCCGCGTGAGTGAAGAAGGTTTTCGGATCGTAAAACTCTGTTGTTAGAGAAGAACAAGGACGTTAGTAACTGAACGTCCCCTGACGGTATCTAACCAGAAAGCCACGGCTAACTACGTGCCAGCAGCCGCGGTAATACGTAGGTGGCAAGCGTTGTCCGGATTTATTGGGCGTAAAGCGAGCGCAGGCGGTTTCTTAAGTCTGATGTGAAAGCCCCCGGCTCAACCGGGGAGGGTCATTGGAAACTGGGAGACTTGAGTGCAGAAGAGGAGAGTGGAATTCCATGTGTAGCGGTGAAATGCGTAGATATATGGAGGAACACCAGTGGCGAAGGCGGCTCTCTGGTCTGTAACTGACGCT	40.175	-4.73597	1.23643	-3.83036	0.000127956	0.0111779	Bacteria	Firmicutes	Bacilli	Lactobacillales	Enterococcaceae	Enterococcus	NA
TGGGGAATATTGCACAATGGGCGAAAGCCTGATGCAGCAACGCCGCGTGAGCGATGAAGGCCTTCGGGTCGTAAAGCTCTGTCCTCAAGGAAGATAATGACGGTACTTGAGGAGGAAGCCCCGGCTAACTACGTGCCAGCAGCCGCGGTAATACGTAGGGGGCTAGCGTTATCCGGATTTACTGGGCGTAAAGGGTGCGTAGGCGGTCTTTTAAGTCAGGAGTGAAAGGCTACGGCTCAACCGTAGTAAGCTCTTGAAACTGGAGGACTTGAGTGCAGGAGAGGAGAGTGGAATTCCTAGTGTAGCGGTGAAATGCGTAGATATTAGGAGGAACACCAGTAGCGAAGGCGGCTCTCTGGACTGTAACTGACGCTGAGGCACGAAAGCGTGGGGAGCAAAC	36.7994	-3.37339	0.751338	-4.48985	7.12735e-06	0.00100578	Bacteria	Firmicutes	Clostridia	Clostridiales	Peptostreptococcaceae	Intestinibacter	bartlettii
TGGGGAATATTGCACAATGGGCGCAAGCCTGATGCAGCCATGCCGCGTGTATGAAGAAGGCCTTCGGGTTGTAAAGTACTTTCAGCGGGGAGGAAGGCGATAAGGTTAATAACCTTGTCGATTGACGTTACCCGCAGAAGAAGCACCGGCTAACTCCGTGCCAGCAGCCGCGGTAATACGGAGGGTGCAAGCGTTAATCGGAATTACTGGGCGTAAAGCGCACGCAGGCGGTCTGTCAAGTCGGATGTGAAATCCCCGGGCTCAACCTGGGAACTGCATTCGAAACTGGCAGGCTAGAGTCTTGTAGAGGGGGGTAGAATTCCAGGTGTAGCGGTGAAATGCGTAGAGATCTGGAGGAATACCGGTGGCGAAGGCGGCCCCCTGGACAAAGACTGACGCT	33.8951	11.1159	2.85238	3.89707	9.73627e-05	0.00934484	Bacteria	Proteobacteria	Gammaproteobacteria	Enterobacteriales	Enterobacteriaceae	Klebsiella	NA
TGGGGAATATTGCACAATGGGCGAAAGCCTGATGCAGCGACGCCGCGTGAGTGAAGAAGTATTTCGGTATGTAAAGCTCTATCAGCAGGGAAGAAAATGACGGTACCTGACTAAGAAGCCCCGGCTAACTACGTGCCAGCAGCCGCGGTAATACGTAGGGGGCAAGCGTTATCCGGATTTACTGGGTGTAAAGGGAGCGTAGACGGCGAAGCAAGTCTGAAGTGAAAACCCAGGGCTCAACCCTGGGACTGCTTTGGAAACTGTTTTGCTAGAGTGTCGGAGAGGTAAGTGGAATTCCTAGTGTAGCGGTGAAATGCGTAGATATTAGGAGGAACACCAGTGGCGAAGGCGGCTTACTGGACGATAACTGACGTTGAGGCTCGAAAGCGTGGGGAGCAAA	20.2731	-2.13751	0.619119	-3.45251	0.000555407	0.0365297	Bacteria	Firmicutes	Clostridia	Clostridiales	Lachnospiraceae	Lachnoclostridium	NA
TGGGGAATCTTCCGCAATGGACGAAAGTCTGACGGAGCAACGCCGCGTGAGTGATGACGGCCTTCGGGTTGTAAAGCTCTGTTAATCGGGACGAATGGTCTTTATGTGAATAATGTAAAGATTTGACGGTACCGGAATAGAAAGCCACGGCTAACTACGTGCCAGCAGCCGCGGTAATACGTAGGTGGCAAGCGTTGTCCGGAATTATTGGGCGTAAAGCGCGCGCAGGCGGTTTCATAAGTCTGTCTTAAAAGTGCGGGGCTTAACCCCGTGAGGGGATGGAAACTATGGAACTGGAGTATCGGAGAGGAAAGCGGAATTCCTAGTGTAGCGGTGAAATGCGTAGATATTAGGAAGAACACCAGTGGCGAAGGCGGCTTTCTGGACGACAACTGACGCT	19.7482	-30	5.92032	-5.0673	4.03503e-07	8.25505e-05	Bacteria	Firmicutes	Negativicutes	Selenomonadales	Veillonellaceae	Veillonella	NA
TAGGGAATTTTCGGCAATGGGGGAAACCCTGACCGAGCAACGCCGCGTGAAGGAAGAAGGTTTTCGGATTGTAAACTTCTGTTATAAAGGAAGAACGGCGGCTACAGGAAATGGTAGCCGAGTGACGGTACTTTATTAGAAAGCCACGGCTAACTACGTGCCAGCAGCCGCGGTAATACGTAGGTGGCAAGCGTTATCCGGAATTATTGGGCGTAAAGAGGGAGCAGGCGGCAGCAAGGGTCTGTGGTGAAAGCCTGAAGCTTAACTTCAGTAAGCCATAGAAACCAGGCAGCTAGAGTGCAGGAGAGGATCGTGGAATTCCATGTGTAGCGGTGAAATGCGTAGATATATGGAGGAACACCAGTGGCGAAGGCGACGATCTGGCCTGCAACTGACGCTC	17.5461	-2.40381	0.609298	-3.94521	7.97311e-05	0.00812592	Bacteria	Firmicutes	Erysipelotrichia	Erysipelotrichales	Erysipelotrichaceae	Erysipelatoclostridium	ramosum
TGGGGAATCTTCCGCAATGGACGAAAGTCTGACGGAGCAACGCCGCGTGAGTGATGACGGCCTTCGGGTTGTAAAGCTCTGTTAATCGGGACGAATGGTCTTTATGTGAATAATGTAAAGATTTGACGGTACCGGAATAGAAAGCCACGGCTAACTACGTGCCAGCAGCCGCGGTAATACGTAGGTGGCAAGCGTTGTCCGGAATTATTGGGCGTAAAGCGCGCGCAGGCGGTTTCATAAGTCTGTCTTAAAAGTGCGGGGCTTAACCCCGTGAGGGGATGGAAACTATGAAACTGGAGTATCGGAGAGGAAAGCGGAATTCCTAGTGTAGCGGTGAAATGCGTAGATATTAGGAAGAACACCAGTGGCGAAGGCGGCTTTCTGGACGACAACTGACGCT	16.1643	23.6582	5.91884	3.9971	6.41237e-05	0.00672199	Bacteria	Firmicutes	Negativicutes	Selenomonadales	Veillonellaceae	Veillonella	NA
TGGGGAATATTGCACAATGGGGGAAACCCTGATGCAGCGACGCCGCGTGAGCGATGAAGTATTTCGGTATGTAAAGCTCTATCAGCAGGGAAGAAAATGACGGTACCTGACTAAGAAGCCCTGGCTAACTACGTGCCAGCAGCCGCGGTAATACGTAGGGGGCAAGCGTTATCCGGATTTACTGGGTGTAAAGGGAGCGTAGACGGCATGGCAAGCCAGATGTGAAAGCCCGGGGCTCAACCCCGGGACTGCATTTGGAACTGTCAGGCTAGAGTGTCGGAGAGGAAAGCGGAATTCCTAGTGTAGCGGTGAAATGCGTAGATATTAGGAGGAACACCAGTGGCGAAGGCGGCTTTCTGGACGATGACTGACGTTGAGGCTCGAAAGCGTGGGGAGCAAA	15.4903	-11.2225	2.34283	-4.79014	1.66666e-06	0.000265869	Bacteria	Firmicutes	Clostridia	Clostridiales	Lachnospiraceae	NA	NA
TGGGGAATCTTCCGCAATGGGCGAAAGCCTGACGGAGCAACGCCGCGTGAGTGATGACGGCCTTCGGGTTGTAAAACTCTGTTATATGGGACGAACGGGCAGATGGCCAATACCCATCTGTCGTGACGGTACCGTAAGAGAAAGCCACGGCTAACTACGTGCCAGCAGCCGCGGTAATACGTAGGTGGCAAGCGTTGTCCGGAATTATTGGGCGTAAAGGGCGCGCAGGCGGTTTCTTAAGTCTGTCTTAAAAGTGCGGGGCTTAACCCCGTGAGGGGACGGAAACTGGGAGACTTGAGTATCGGAGAGGAAAGCAGAATTCCTAGTGTAGCGGTGAAATGCGTAGATATTAGGAGGAATACCAGTGGCGAAAGCGGCTTTCTGGACGACAACTGACGCT	13.3568	-24.8516	5.92121	-4.19704	2.7042e-05	0.00310054	Bacteria	Firmicutes	Negativicutes	Selenomonadales	Veillonellaceae	Megasphaera	NA
TGGGGAATATTGCACAATGGGCGCAAGCCTGATGCAGCCATGCCGCGTGTATGAAGAAGGCCTTCGGGTTGTAAAGTACTTTCAGCGGGGAGGAAGGGAGTAAAGTTAATACCTTTGCTCATTGACGTTACCCGCAGAAGAAGCACCGGCTAACTCCGTGCCAGCAGCCGCGGTAATACGGAGGGTGCAAGCGTTAATCGGAATTACTGGGCGTAAAGCGCACGCAGGCGGTTTGTTAAGTCAGATGTGAAATCCCCGGGCTCAACCTGGGAGCTGCATCTGATACTGGCAAGCTTGAGTCTCGTAGAGGGGGGTAGAATTCCAGGTGTAGCGGTGAAATGCGTAGAGATCTGGAGGAATACCGGTGGCGAAGGCGGCCCCCTGGACGAAGACTGACGCT	13.1443	-25.5956	2.76937	-9.24238	2.41066e-20	2.94824e-17	Bacteria	Proteobacteria	Gammaproteobacteria	Enterobacteriales	Enterobacteriaceae	Escherichia/Shigella	NA
TGAGGAATATTGGTCAATGGGCGAGAGCCTGAACCAGCCAAGTAGCGTGAAGGATGAAGGCTCTATGGGTCGTAAACTTCTTTTATATGGGAATAAAGTTTTCCACGTGTGGAATTTTGTATGTACCATATGAATAAGGATCGGCTAACTCCGTGCCAGCAGCCGCGGTAATACGGAGGATCCGAGCGTTATCCGGATTTATTGGGTTTAAAGGGAGCGTAGGTGGATTGTTAAGTCAGTTGTGAAAGTTTGCGGCTCAACCGTAAAATTGCAGTTGAAACTGGCAGTCTTGAGTACAGTAGAGGTGGGCGGAATTCGTGGTGTAGCGGTGAAATGCTTAGATATCACGAAGAACTCCGATTGCGAAGGCAGCTCACTAGACTGTCACTGACACTGATGC	10.8063	-11.0055	3.21824	-3.41972	0.000626846	0.0383316	Bacteria	Bacteroidetes	Bacteroidia	Bacteroidales	Bacteroidaceae	Bacteroides	NA
TGGGGAATATTGCACAATGGGCGAAAGCCTGATGCAGCAACGCCGCGTGAGCGATGAAGGCCTTCGGGTCGTAAAGCTCTGTCCTCAAGGAAGATAATGACGGTACTTGAGGAGGAAGCCCCGGCTAACTACGTGCCAGCAGCCGCGGTAATACGTAGGGGGCTAGCGTTATCCGGATTTACTGGGCGTAAAGGGTGCGTAGGTGGTTTCTTAAGTCAGGAGTGAAAGGCTACGGCTCAACCGTAGTAAGCTCTTGAAACTGGGAAACTTGAGTGCAGGAGAGGAAAGTGGAATTCCTAGTGTAGCGGTGAAATGCGTAGATATTAGGAGGAACACCAGTAGCGAAGGCGGCTTTCTGGACTGTAACTGACACTGAGGCACGAAAGCGTGGGGAGCAAAC	7.83621	-3.7602	1.05451	-3.56581	0.00036273	0.0283161	Bacteria	Firmicutes	Clostridia	Clostridiales	Peptostreptococcaceae	Terrisporobacter	NA
TGGGGAATATTGGACAATGGGCGAAAGCCTGATCCAGCGACGCCGCGTGAGTGAAGAAGTATTTCGGTATGTAAAGCTCTATCAGCAGGGAAGAAAATGACGGTACCTGACTAAGAAGCCCCGGCTAACTACGTGCCAGCAGCCGCGGTAATACGTAGGGGGCAAGCGTTATCCGGATTTACTGGGTGTAAAGGGAGCGTAGACGGTTAAGCAAGTCTGAAGTGAAAGCCCGGGGCTCAACCCCGGTACTGCTTTGGAAACTGTTTGACTTGAGTGCAGGAGAGGTAAGTGGAATTCCTAGTGTAGCGGTGAAATGCGTAGATATTAGGAGGAACACCAGTGGCGAAGGCGGCTTACTGGACTGTAACTGACGTTGAGGCTCGAAAGCGTGGGGAGCAAA	7.21778	-2.91091	0.817763	-3.55961	0.00037141	0.0283896	Bacteria	Firmicutes	Clostridia	Clostridiales	Lachnospiraceae	Hungatella	hathewayi
TGGGGAATATTGCACAATGGGGGAAACCCTGATGCAGCGACGCCGCGTGAGTGAAGAAGTATTTCGGTATGTAAAGCTCTATCAGCAGGGAAGAAAATGACGGTACCTGACTAAGAAGCCCCGGCTAACTACGTGCCAGCAGCCGCGGTAATACGTAGGGGGCAAGCGTTATCCGGATTTACTGGGTGTAAAGGGAGCGTAGACGGCATGACAAGCCAGATGTGAAAACCCAGGGCTCAACCCTGGGACTGCATTTGGAACTGCCAGGCTGGAGTGCAGGAGAGGTAAGCGGAATTCCTAGTGTAGCGGTGAAATGCGTAGATATTAGGAGGAACACCAGTGGCGAAGGCGGCTTACTGGACTGTAACTGACGTTGAGGCTCGAAAGCGTGGGGAGCAAA	7.06909	-8.48809	1.71365	-4.95323	7.29916e-07	0.000127527	Bacteria	Firmicutes	Clostridia	Clostridiales	Lachnospiraceae	Eisenbergiella	massiliensis
TGGGGAATATTGCACAATGGGCGCAAGCCTGATGCAGCCATGCCGCGTGTATGAAGAAGGCCTTCGGGTTGTAAAGTACTTTCAGCGGGGAGGAAGGTGCTGAGGTTAATAACCTCAGCAATTGACGTTACCCGCAGAAGAAGCACCGGCTAACTCCGTGCCAGCAGCCGCGGTAATACGGAGGGTGCAAGCGTTAATCGGAATTACTGGGCGTAAAGCGCACGCAGGCGGTCTGTCAAGTCGGATGTGAAATCCCCGGGCTCAACCTGGGAACTGCATTCGAAACTGGCAGGCTAGAGTCTTGTAGAGGGGGGTAGAATTCCAGGTGTAGCGGTGAAATGCGTAGAGATCTGGAGGAATACCGGTGGCGAAGGCGGCCCCCTGGACAAAGACTGACGCT	5.94004	-22.509	4.80763	-4.68194	2.8417e-06	0.000434424	Bacteria	Proteobacteria	Gammaproteobacteria	Enterobacteriales	Enterobacteriaceae	Enterobacter	NA
TGGGGAATATTGCACAATGGGGGAAACCCTGATGCAGCGACGCCGCGTGAAGGAAGAAATATCTCGGTATGTAAACTTCTATCAGCAGGGAAGATAGTGACGGTACCTGACTAAGAAGCCCCGGCTAACTACGTGCCAGCAGCCGCGGTAATACGTAGGGGGCAAGCGTTATCCGGATTTACTGGGTGTAAAGGGAGCGTAGACGGTGTGGCAAGTCTGATGTGAAAGGCATGGGCTCAACCTGTGGACTGCATTGGAAACTGTCATACTTGAGTGCCGGAGGGGTAAGCGGAATTCCTAGTGTAGCGGTGAAATGCGTAGATATTAGGAGGAACACCAGTGGCGAAGGCGGCTTACTGGACGGTAACTGACGTTGAGGCTCGAAAGCGTGGGGAGCAAA	5.80364	-24.2636	3.79447	-6.39445	1.61124e-10	9.85272e-08	Bacteria	Firmicutes	Clostridia	Clostridiales	Lachnospiraceae	Blautia	NA
TGGGGAATATTGCACAATGGGGGAAACCCTGATGCAGCGACGCCGCGTGAGTGAAGAAGTATCTCGGTATGTAAAGCTCTATCAGCAGGGAAGAAAATGACGGTACCTGACTAAGAAGCCCCGGCTAACTACGTGCCAGCAGCCGCGGTAATACGTAGGGGGCAAGCGTTATCCGGATTTACTGGGTGTAAAGGGAGCGTAGACGGCGGAGCAAGTCTGAAGTGAAAGCCCGGGGCTCAACCCCGGGACTGCTTTGGAAACTGTTCTGCTAGAGTGCTGGAGAGGTAAGTGGAATTCCTAGTGTAGCGGTGAAATGCGTAGATATTAGGAGGAACACCAGTGGCGAAGGCGGCTTACTGGACAGTAACTGACGTTGAGGCTCGAAAGCGTGGGGAGCAAA	3.50481	-29.9631	1.73123	-17.3074	4.13783e-67	1.51817e-63	Bacteria	Firmicutes	Clostridia	Clostridiales	Lachnospiraceae	Lachnoclostridium	NA
TGGGGAATATTGCACAATGGGCGCAAGCCTGATGCAGCCATGCCGCGTGTGTGAAGAAGGCCTTCGGGTTGTAAAGCACTTTCAGCGGGGAGGAAGGCGATAAGGTTAATAACCTTGGCGATTGACGTTACCCGCAGAAGAAGCACCGGCTAACTCCGTGCCAGCAGCCGCGGTAATACGGAGGGTGCAAGCGTTAATCGGAATTACTGGGCGTAAAGCGCACGCAGGCGGTCTGTCAAGTCGGATGTGAAATCCCCGGGCTCAACCTGGGAACTGCATTCGAAACTGGCAGGCTAGAGTCTTGTAGAGGGGGGTAGAATTCCAGGTGTAGCGGTGAAATGCGTAGAGATCTGGAGGAATACCGGTGGCGAAGGCGGCCCCCTGGACAAAGACTGACGCT	2.95994	-26.0485	5.92017	-4.39995	1.08274e-05	0.00141877	Bacteria	Proteobacteria	Gammaproteobacteria	Enterobacteriales	Enterobacteriaceae	Klebsiella	NA
TGGGGAATCTTCCGCAATGGGCGAAAGCCTGACGGAGCAACGCCGCGTGAGTGAAGACGGCCTTCGGGTTGTAAAGCTCTGTTACACGGGACGAACGGGTTTTGTGCGAACAGCATAAGACCGTGACGGTACCGTAGAAGAAAGCCACGGCTAACTACGTGCCAGCAGCCGCGGTAATACGTAGGTGGCAAGCGTTGTCCGGAATGATTGGGCGTAAAGGGCGCGCAGGCGGCCGGCCAAGTCTGTCTAAAAAGTGCGGGGCTTAACCCCGTGAGGGGAGAGAAACTGGTTGGCTGAGAGTATCGGAGAGGAAAGCGGAATTCCTAGTGTAGCGGTGAAATGCGTAGATATTAGGAGGAACACCGGTGGCGAAAGCGGCTTTCTGGACGACAACTGACGC	2.94174	-21.6743	5.92106	-3.66055	0.000251679	0.0205202	Bacteria	Firmicutes	Negativicutes	Selenomonadales	Veillonellaceae	Anaeroglobus	NA
TGGGGAATCTTCCGCAATGGACGAAAGTCTGACGGAGCAACGCCGCGTGAGTGATGACGGCCTTCGGGTTGTAAAGCTCTGTTAATCGGGACGAAAGGCCTTCTTGCGAACAGTTAGAAGGATTGACGGTACCGGAATAGAAAGCCACGGCTAACTACGTGCCAGCAGCCGCGGTAATACGTAGGTGGCAAGCGTTGTCCGGAATTATTGGGCGTAAAGCGCGCGCAGGCGGATCAGTCAGTCTGTCTTAAAAGTTCGGGGCTTAACCCCGTGATGGGATGGAAACTGCTGATCTAGAGTATCGGAGAGGAAAGTGGAATTCCTAGTGTAGCGGTGAAATGCGTAGATATTAGGAAGAACACCAGTGGCGAAGGCGACTTTCTGGACGAACACTGACGCT	2.59341	23.0434	5.92037	3.89222	9.93319e-05	0.00934484	Bacteria	Firmicutes	Negativicutes	Selenomonadales	Veillonellaceae	Veillonella	NA
TGGGGAATATTGCACAATGGGCGCAAGCCTGATGCAGCCATGCCGCGTGTATGAAGAAGGCCTTCGGGTTGTAAAGTACTTTCAGCGGGGAGGAAGGGAGTGAAGTTAATACCTTTGCTCATTGACGTTACCCGCAGAAGAAGCACCGGCTAACTCCGTGCCAGCAGCCGCGGTAATACGGAGGGTGCAAGCGTTAATCGGAATTACTGGGCGTAAAGCGCACGCAGGCGGTTTGTTAAGTCAGATGTGAAATCCCCGGGCTCAACCTGGGAACTGCATCTGATACTGGCAAGCTTGAGTCTCGTAGAGGGGGGTAGAATTCCAGGTGTAGCGGTGAAATGCGTAGAGATCTGGAGGAATACCGGTGGCGAAGGCGGCCCCCTGGACGAAGACTGACGCT	2.52384	-22.0899	5.92121	-3.73064	0.000190996	0.0159265	Bacteria	Proteobacteria	Gammaproteobacteria	Enterobacteriales	Enterobacteriaceae	Escherichia/Shigella	coli
TGGGGAATTTTGCGCAATGGGGGGAACCCTGACGCAGCAACGCCGCGTGCGGGACGAAGGCCTTCGGGTTGTAAACCGCTTTCAGCAGGGAAGACATAGACGGTACCTGCAGAAGAAGCTCCGGCTAACTACGTGCCAGCAGCCGCGGTAATACGTAGGGGGCGAGCGTTATCCGGATTCATTGGGCGTAAAGCGCGCGTAGGCGGCCGCCTAAGCGGAACCTCTAATCCCGGGGCTCAACCTCGGGCCGGGTTCCGGACTGGGCGGCTCGAGTGCGGTAGAGGCAGGCGGAATTCCCGGTGTAGCGGTGGAATGCGCAGATATCGGGAAGAACACCGATGGCGAAGGCAGCCTGCTGGGCCGCCACTGACGCTGAGGCGCGAAAGCTGGGGGAGCGAAC	2.47522	-29.8911	3.02125	-9.89363	4.43622e-23	8.13825e-20	Bacteria	Actinobacteria	Coriobacteriia	Coriobacteriales	Eggerthellaceae	Adlercreutzia	NA
TGAGGAATATTGGTCAATGGGCGAGAGCCTGAACCAGCCAAGTAGCGTGCAGGAAGACGGCCCTATGGGTTGTAAACTGCTTTTATAAGGGAATAAAGTGAGTCTCGTGAGACTTTTTGCATGTACCTTATGAATAAGGACCGGCTAATTCCGTGCCAGCAGCCGCGGTAATACGGAAGGTCCGGGCGTTATCCGGATTTATTGGGTTTAAAGGGAGCGTAGGCCGGAGATTAAGCGTGTTGTGAAATGTAGACGCTCAACGTCTGCACTGCAGCGCGAACTGGTTTCCTTGAGTACGCACAAAGTGGGCGGAATTCGTGGTGTAGCGGTGAAATGCTTAGATATCACGAAGAACTCCGATTGCGAAGGCAGCTCACTGGAGCGCAACTGACGCTGAAGC	2.25782	-22.4687	5.92097	-3.79477	0.000147778	0.0126093	Bacteria	Bacteroidetes	Bacteroidia	Bacteroidales	Prevotellaceae	Prevotella_9	NA
TGAGGAATATTGGTCAATGGGCGCGAGCCTGAACCAGCCAAGTAGCGTGAAGGATGAAGGCTCTATGGGTCGTAAACTTCTTTTATATGGGAATAAAGTTTTCCACGTGTGGAATTTTGTATGTACCATATGAATAAGGATCGGCTAACTCCGTGCCAGCAGCCGCGGTAATACGGAGGATCCGAGCGTTATCCGGATTTATTGGGTTTAAAGGGAGCGTAGGTGGATTGTTAAGTCAGTTGTGAAAGTTTGCGGCTCAACCGTAAAATTGCAGTTGAAACTGGGAGTCTTGAGTACAGTAGAGGTGGGCGGAATTCGTGGTGTAGCGGTGAAATGCTTAGATATCACGAAGAACTCCGATTGCGAAGGCAGCTCACTAGACTGTCACTGACACTGATGC	2.03607	-19.6892	5.92076	-3.32545	0.000882771	0.049141	Bacteria	Bacteroidetes	Bacteroidia	Bacteroidales	Bacteroidaceae	Bacteroides	NA
TGGGGAATCTTGCGCAATGGGGGGAACCCTGACGCAGCGACGCCGCGTGCGGGACGGAGGCCTTCGGGTCGTAAACCGCTTTCAGCAGGGAAGAGTCGAGACTGTACCTGCAGAAGAAGCCCCGGCTAACTACGTGCCAGCAGCCGCGGTAATACGTAGGGGGCGAGCGTTATCCGGATTCATTGGGCGTAAAGCGCGCGTAGGCGGCCCGGCAGGCCGGGGGTCGAAGCGGGGGGCTCAACCCCCCGAAGCCCCCGGAACCTCCGCGGCTTGGGTCCGGTAGGGGAGGGTGGAACACCCGGTGTAGCGGTGGAATGCGCAGATATCGGGTGGAACACCGGTGGCGAAGGCGGCCCTCTGGGCCGAGACCGACGCTGAGGCGCGAAAGCTGGGGGAGCGA	2.01775	21.4268	5.91885	3.6201	0.000294491	0.0234888	Bacteria	Actinobacteria	Coriobacteriia	Coriobacteriales	Coriobacteriaceae	Collinsella	NA
TGGGGAATCTTCCGCAATGGGCGAAAGCCTGACGGAGCAACGCCGCGTGAACGATGAAGGTCTTAGGATCGTAAAGTTCTGTTGTTAGGGACGAAGGGTAAGAATCATAATAAGGTTTTTATTTGACGGTACCTAACGAGGAAGCCACGGCTAACTACGTGCCAGCAGCCGCGGTAATACGTAGGCGGCAAGCGTTGTCCGGAATTATTGGGCGTAAAGGGAGCGCAGGCGGGAAACTAAGCGGATCTTAAAAGTGCGGGGCTCAACCCCGTGATGGGGTCCGAACTGGTTTTCTTGAGTGCAGGAGAGGAAAGCGGAATTCCCAGTGTAGCGGTGAAATGCGTAGATATTGGGAAGAACACCAGTGGCGAAGGCGGCTTTCTGGACTGTAACTGACGCT	1.95355	30	5.91842	5.06892	4.0008e-07	8.25505e-05	Bacteria	Firmicutes	Negativicutes	Selenomonadales	Veillonellaceae	Megamonas	NA
TGGGGAATCTTGCGCAATGGGGGCAACCCTGACGCAGCGACGCCGCGTGCGGGATGGAGGCCTTCGGGTCGTAAACCGCTTTCAGCAGGGAAGAGACAAGACTGTACCTGCAGAAGAAGCCCCGGCTAACTACGTGCCAGCAGCCGCGGTAATACGTAGGGGGCGAGCGTTATCCGGATTCATTGGGCGTAAAGCGCGCGTAGGCGGCCCGGCAGGCAGGGGGTCAAATGGCGGGGCTCAACCCCGTCCCGCCCCCTGAACCGCCGGGCTTGGGTCCGGTAGGGGAGGGTGGAACACCCGGTGTAGCGGTGGAATGCGCAGATATCGGGTGGAACACCGGTGGCGAAGGCGGCCCTCTGGGCCGAGACCGACGCTGAGGCGCGAAAGCTGGGGGAGCGAA	1.75966	30	5.91764	5.06959	3.98683e-07	8.25505e-05	Bacteria	Actinobacteria	Coriobacteriia	Coriobacteriales	Coriobacteriaceae	Collinsella	phocaeensis
TGGGGAATATTGCACAATGGGGGAAACCCTGATGCAGCGACGCCGCGTGAAGGATGAAGTATTTCGGTATGTAAACTTCTATCAGCAGGGAAGAAAATGACGGTACCTGACTAAGAAGCCCCGGCTAACTACGTGCCAGCAGCCGCGGTAATACGTAGGGGGCAAGCGTTATCCGGATTTACTGGGTGTAAAGGGAGCGTAGACGGCATGGCAAGTCTGAAGTGAAAGCCCGGGGCTCAACCCCGGGACTGCTTTGGAAACTGTCAGGCTAGAGTGCTGGAGAGGTAAGTGGAATTCCTAGTGTAGCGGTGAAATGCGTAGATATTAGGAGGAACACCAGTGGCGAAGGCGGCTTACTGGACAGTGACTGACGTTGAGGCTCGAAAGCGTGGGGAGCAAA	1.62026	-19.4116	4.48693	-4.32626	1.5166e-05	0.0018548	Bacteria	Firmicutes	Clostridia	Clostridiales	Lachnospiraceae	Lachnoclostridium	NA
TGGGGGATATTGCACAATGGGGGAAACCCTGATGCAGCGACGCCGCGTGAAGGAAGAAGTATCTCGGTATGTAAACTTCTATCAGCAGGGAAGATAGTGACGGTACCTGACTAAGAAGCCCCGGCTAACTACGTGCCAGCAGCCGCGGTAATACGTAGGGGGCAAGCGTTATCCGGATTTACTGGGTGTAAAGGGAGCGTAGACGGTGTGGCAAGTCTGATGTGAAAGGCATGGGCTCAACCTGTGGACTGCATTGGAAACTGTCATACTTGAGTGCCGGAGGGGTAAGCGGAATTCCTAGTGTAGCGGTGAAATGCGTAGATATTAGGAGGAACACCAGTGGCGAAGGCGGCTTACTGGACGGTAACTGACGTTGAGGCTCGAAAGCGTGGGGAGCAAA	1.5576	-30	5.92058	-5.06707	4.03991e-07	8.25505e-05	Bacteria	Firmicutes	Clostridia	Clostridiales	Lachnospiraceae	Blautia	NA
TGGGGAATCTTCCGCAATGGACGAAAGTCTGACGGAGCAACGCCGCGTGAGTGATGACGGCCTTCGGGTTGTAAAGCTCTGTTAATCGGGACGAAAGGCCTTCTTGCGAACAGTGAGAAGGATTGACGGTACCGGAATAGAAAGCCACGGCTAACTACGTGCCAGCAGCCGCGGTAATACGTAGGTGGCAAGCGTTGTCCGGAATTATTGGGCGTAAAGCGCGCGCAGGCGGATCAGTTAGTCTGTCTTAAAAGTTCGGGGCTTAACCCCGTGATGGGATGGAAACTGCTGATCTAGAGTATCGGAGAGGAAAGTGGAATTCCTAGTGTAGCGGTGAAATGCGTAGATATTAGGAAGAACACCAGTGGCGAAGGCGACTTTCTGGACGAAAACTGACGCT	1.5575	20.7226	5.92088	3.49993	0.000465388	0.0328367	Bacteria	Firmicutes	Negativicutes	Selenomonadales	Veillonellaceae	Veillonella	NA
TGGGGAATATTGCACAATGGGCGAAAGCCTGATGCAGCGACGCCGCGTGAGCGAAGAAGTATTTCGGTATGTAAAGCTCTATCAGCAGGGAAGATAATGACGGTACCTGACTAAGAAGCACCGGCTAAATACGTGCCAGCAGCCGCGGTAATACGTATGGTGCAAGCGTTATCCGGATTTACTGGGTGTAAAGGGAGCGCAGGTGGTGCGGCAAGTCTGATGTGAAAGCCCGGGGCTCAACCCCGGTACTGCATTGGAAACTGTCGTACTAGAGTGTCGGAGGGGTAAGCGGAATTCCTAGTGTAGCGGTGAAATGCGTAGATATTAGGAGGAACACCAGTGGCGAAGGCGGCTTACTGGACGATAACTGACGCTGAGGCTCGAAAGCGTGGGGAGCAAA	1.55316	30	5.91903	5.0684	4.01171e-07	8.25505e-05	Bacteria	Firmicutes	Clostridia	Clostridiales	Lachnospiraceae	Agathobacter	NA
TGAGGAATATTGGTCAATGGACGAGAGTCTGAACCAGCCAAATCGCGTGAAGGAAGACTGCCCTACGGGTTGTAAACTTCTTTTGTACAGGAATAAAAGACATTACGTGTAGTGTATTGCATGTACTGTACGAATAAGCATCGGCTAACTCCGTGCCAGCAGCCGCGGTAATACGGAGGATGCGAGCGTTATCCGGATTTATTGGGTTTAAAGGGTGCGCAGGCGGGATTTTAAGTCAGCGGTGAAATTTTCAGGCTCAACCTGAACACTGCCGTTGAAACTGGGATTCTTGAGTATGGATGAAGTAGGCGGAATTCGTTGTGTAGCGGTGACATGCTTAGATATAACGAGGAACTCCGATTGCGTAGGCAGCTTACTAAGCCATAACTGACGCTCAAGC	1.54481	30	5.91983	5.06772	4.0262e-07	8.25505e-05	Bacteria	Bacteroidetes	Bacteroidia	Bacteroidales	Dysgonomonadaceae	Dysgonomonas	mossii
TGGGGAATCTTCCGCAATGGACGAAAGTCTGACGGAGCGACGCCGCGTGAGTGATGACGGCCTTCGGGTTGTAAAGCTCTGTTAATCGGGACGAAAGGCCTTCTTGCGAATAGTTAGAAGGATTGACGGTACCGGAATAGAAAGCCACGGCTAACTACGTGCCAGCAGCCGCGGTAATACGTAGGTGGCAAGCGTTGTCCGGAATTATTGGGCGTAAAGCGCGCGCAGGCGGATTGGTCAGTCTGTCTTAAAAGTTCGGGGCTTAACCCCGTGATGGGATGGAAACTGCCAATCTAGAGTATCGGAGAGGAAAGTGGAATTCCTAGTGTAGCGGTGAAATGCGTAGATATTAGGAAGAACACCAGTGGCGAAGGCGACTTTCTGGACGAAAACTGACGCT	1.48197	20.6522	5.92088	3.48802	0.000486607	0.0336861	Bacteria	Firmicutes	Negativicutes	Selenomonadales	Veillonellaceae	Veillonella	NA
TGGGGAATATTGCACAATGGGCGCAAGCCTGATGCAGCCATGCCGCGTGTATGAAGAAGGCCTTCGGGTTGTAAAGTACTTTCAGCGAGGAGGAAGGTGTTGTGGTTAATAACCACAGCAATTGACGTTACTCGCAGAAGAAGCACCGGCTAACTCCGTGCCAGCAGCCGCGGTAATACGGAGGGTGCAAGCGTTAATCGGAATTACTGGGCGTAAAGCGCACGCAGGCGGTCTGTCAAGTCGGATGTGAAATCCCCGGGCTCAACCTGGGAACTGCATCCGAAACTGGCAGGCTAGAGTCTTGTAGAGGGGGGTAGAATTCCAGGTGTAGCGGTGAAATGCGTAGAGATCTGGAGGAATACCGGTGGCGAAGGCGGCCCCCTGGACAAAGACTGACGCT	1.39802	-30	5.92038	-5.06724	4.0362e-07	8.25505e-05	Bacteria	Proteobacteria	Gammaproteobacteria	Enterobacteriales	Enterobacteriaceae	Citrobacter	NA
TGGGGAATTTTGCGCAATGGGGGCAACCCTGACGCAGCAACGCCGCGTGCGGGACGAAGGCGTCCGCGTCGTAAACCGCTTTCAGCGGGGAACACTTAAACGAGGGTACCCGCAGAAGAAGCCCCGGCTAAATACGTGCCAGCAGCCGCGGTAATACGTATGGGGCGAGCGTTATCCGGATTCATTGGGCGTAAAGCGCGCGTAGGCGGAGCGCTAAGCGGGACCTCTAACCCGAGGGCTCAACCCCCGGCCGGGTCCCGAACTGGCGCTCTCGAGTGCGGTAGGGGAGAGCGGAATTCCCGGTGTAGCGGTGGAATGCGCAGATATCGGGAAGAACACCGACGGCGAAGGCAGCTCTCTGGGCCGAAACTGACGCTGAGGCGCGAAAGCTGGGGGAGCG	1.32944	-20.9498	5.92017	-3.53871	0.000402084	0.0295049	Bacteria	Actinobacteria	Coriobacteriia	Coriobacteriales	Eggerthellaceae	Senegalimassilia	NA
TGGGGAATCTTCCGCAATGGGCGAAAGCCTGACGGAGCAACGCCGCGTGAGTGAAGACGGCCTTCGGGTTGTAAAGCTCTGTTATACGGGACGAATAATCTTGTGGTTAATACCCATAAGAAATGACGGTACCGTAAGAGAAAGCCACGGCTAACTACGTGCCAGCAGCCGCGGTAATACGTAGGTGGCAAGCGTTGTCCGGAATTATTGGGCGTAAAGGGCGCGCAGGCGGCTTCTTAAGTCTGTCTTAAAAGTGCGGGGCTTAACCCCGTGATGGGATGGAAACTGGGAAGCTCAGAGTATCGGAGAGGAAAGCGGAATTCCTAGTGTAGCGGTGAAATGCGTAGATATTAGGAGGAACACCAGTGGCGAAAGCGGCTTTCTGGACGAAAACTGACGC	1.17286	-24.2839	5.92069	-4.10153	4.10432e-05	0.00456326	Bacteria	Firmicutes	Negativicutes	Selenomonadales	Veillonellaceae	Megasphaera	NA
TGGGGAATATTGCACAATGGGCGCAAGCCTGATGCAGCCATGCCGCGTGTATGAAGAAGGCCTTCGGGTTGTAAAGTACTTTCAGCGGGGAGGAAGGGAGTAAAGTTAATACCTTTGCTCATTGACGTTACCCGCAGAAGAAGCACCGGCTAACTCCGTGCCAGCAGCCGCGGTAATACGGAGGGTGCAAGCGTTAATCGGAATTACTGGGCGTAAAGCGCACGCAGGCGGTTTGTTAAGTCAGATGTGAAATCCCCGGGCTCAACCTGGGAACTGCATCTGATACTGGCAAGCTTGAGTCTCGTAGAGGGGGGTAGAATTCTAGGTGTAGCGGTGAAATGCGTAGAGATCTGGAGGAATACCGGTGGCGAAGGCGGCCCCCTGGACGAAGACTGACGCT	1.08799	30	5.91901	5.06842	4.01135e-07	8.25505e-05	Bacteria	Proteobacteria	Gammaproteobacteria	Enterobacteriales	Enterobacteriaceae	Escherichia/Shigella	coli
TCGAGAATCATTCACAATGGGGGAAACCCTGATGGTGTGACGCCGCGTGGGGGAATGAAGGTCTTCGGATTGTAAACCCCTGTCATGTGGGAGCAAATTAAAAAGATAGTACCACAAGAGGAAGAGACGGCTAACTCTGTGCCAGCAGCCGCGGTAATACAGAGGTCTCAAGCGTTGTTCGGAATCACTGGGCGTAAAGCGTGCGTAGGCTGTTTCGTAAGTCGTGTGTGAAAGGCGCGGGCTCAACCCGCGGACGGCACATGATACTGCGAGACTAGAGTAATGGAGGGGGAACCGGAATTCTCGGTGTAGCAGTGAAATGCGTAGATATCGAGAGGAACACTCGTGGCGAAGGCGGGTTCCTGGACATTAACTGACGCTGAGGCACGAAGGCCAGGGG	1.00778	-29.7934	5.92013	-5.03256	4.83969e-07	9.3457e-05	Bacteria	Verrucomicrobia	Verrucomicrobiae	Verrucomicrobiales	Akkermansiaceae	Akkermansia	NA
TGGGGAATCTTCCGCAATGGACGAAAGTCTGACGGAGCAACGCCGCGTGAGTGATGACGGCCTTCGGGTTGTAAAGCTCTGTTAATCGGGACGAATGGTTCTTGTGCGAATAGTGCGAGGATTTGACGGTACCGGAATAGAAAGCCACGGCTAACTACGTGCCAGCAGCCGCGGTAATACGTAGGTGGCAAGCGTTGTCCGGAATTATTGGGCGTAAAGCGCGCGCAGGCGGATTGGTCAGTCTGTCTTAAAAGTTCGGGGCTTAACCCCGTGATGGGATGGAAACTGCCAATCTAGAGTGTCGGAGAGGAAAGTGGAATTCCTAGTGTAGCGGTGAAATGCGTAGATATTAGGAAGAACACCAGTGGCGAAGGCGACTTTCTGGACGAAAACTGACGCT	0.92786	20.7964	5.92042	3.51266	0.000443648	0.0319166	Bacteria	Firmicutes	Negativicutes	Selenomonadales	Veillonellaceae	Veillonella	NA
TGGGGAATATTGCACAATGGGCGCAAGCCTGATGCAGCCATGCCGCGTGTATGAAGAAGGCCTTCGGGTTGTAAAGTACTTTCAGCGGGGAGGAAGGTGTTGTGGTTAATAACCGCAGCAATTGACGTTACCCGCAGAAGAAGCACCGGCTAACTCCGTGCCAGCAGCCGCGGTAATACGGAGGGTGCAAGCGTTAATCGGAATTACTGGGCGTAAAGCGCACGCAGGCGGTCTGTCAAGTCGGATGTGAAATCCCCGGGCTCAACCTGGGAACTGCATTCGAAACTGGCAGGCTAGAGTCTTGTAGAGGGGGGTAGAATTCCAGGTGTAGCGGTGAAATGCGTAGAGATCTGGAGGAATACCGGTGGCGAAGGCGGCCCCCTGGACAAAGACTGACGCT	0.894296	-18.9943	4.89174	-3.88293	0.000103205	0.00946652	Bacteria	Proteobacteria	Gammaproteobacteria	Enterobacteriales	Enterobacteriaceae	Enterobacter	NA
TGGGGAATCTTCCGCAATGGACGAAAGTCTGACGGAGCAACGCCGCGTGAGTGATGACGGCCTTCGGGTTGTAAAGCTCTGTTAATCGGGACGAATGGTTCTTGTGCGAATAGTGTGAGGATTTGACGGTACCGGAATAGAAAGCCACGGCTAACTACGTGCCAGCAGCCGCGGTAATACGTAGGTGGCAAGCGTTGTCCGGAATTATTGGGCGTAAAGCGCGCGCAGGCGGATTGGTCAGTCTGTCTTAAAAGTTCGGGGCTTAACCCCGTGATGGGATGGAAACTGCCAATCTAGAGTATCGGAGAGGAAAGTGGAATTCCTAGTGTAGCGGTGAAATGCGTAGATATTAGGAAGAACACCAGTGGCGAAGGCGACTTTCTGGACGAAAACTGACGCT	0.849212	26.487	5.91798	4.47569	7.61656e-06	0.00103501	Bacteria	Firmicutes	Negativicutes	Selenomonadales	Veillonellaceae	Veillonella	NA
TGGGGAATTTTGGACAATGGGGGCAACCCTGATCCAGCCATGCCGCGTGCAGGATGAAGGTCTTCGGATTGTAAACTGCTTTTGTCAGGGACGAAAAGGGATGCGATAACACCGCATTCCGCTGACGGTACCTGAAGAATAAGCACCGGCTAACTACGTGCCAGCAGCCGCGGTAATACGTAGGGTGCAAGCGTTAATCGGAATTACTGGGCGTAAAGCGTGCGCAGGCGGTTCTGTAAGATAGATGTGAAATCCCCGGGCTCAACCTGGGAATTGCATATATGACTGCAGGACTTGAGTTTGTCAGAGGAGGGTGGAATTCCACGTGTAGCAGTGAAATGCGTAGATATGTGGAAGAACACCGATGGCGAAGGCAGCCCTCTGGGACATGACTGACGCT	0.810147	-20.6805	3.68898	-5.60603	2.07023e-08	1.08509e-05	Bacteria	Proteobacteria	Gammaproteobacteria	Betaproteobacteriales	Burkholderiaceae	Sutterella	wadsworthensis
TGGGGAATCTTCCGCAATGGGCGAAAGCCTGACGGAGCAACGCCGCGTGAGTGAAGACGGTCTTCGGGTTGTAAAGCTCTGTTATACGGGACGAAAAGTCTTGTGGTTAATACCCATAAGAAGTGACGGTACCGTAAGAGAAAGCCACGGCTAACTACGTGCCAGCAGCCGCGGTAATACGTAGGTGGCAAGCGTTGTCCGGAATTATTGGGCGTAAAGGGCGCGCAGGCGGCTTCTTAAGTCTGTCTTAAAAGTGCGGGGCTTAACCCCGTGATGGGATGGAAACTGGGAAGCTCAGAGTATCGGAGAGGAAAGCGGAATTCCTAGTGTAGCGGTGAAATGCGTAGATATTAGGAGGAACACCAGTGGCGAAAGCGGCTTTCTGGACGAAAACTGACGC	0.77624	20.311	5.92009	3.43086	0.000601662	0.0380603	Bacteria	Firmicutes	Negativicutes	Selenomonadales	Veillonellaceae	Megasphaera	NA
TGGGGAATATTGCACAATGGGCGCAAGCCTGATGCAGCCATGCCGCGTGTATGAAGAAGGCCTTCGGGTTGTAAAGTACTTTCAGCGGGGAGGAAGGCGATAAGGTTAATAACCTTGTCGATTGACGTTACCCGCAGAAGAAGCACCGGCTAACTCCGTGCCAGCAGCCGCGGTAATACGGAGGGTGCAAGCGTTAATCGGAATTACTGGGCGTAAAGCGCACGCAGGCGGTCTGTCAAGTCGGATGTGAAATCCCCGGGCTCAACCTGGGAACTGCATTCGAAACTGGCAGGCTAGAGTCTTGTAGAGGGGGGTGGAATTCCAGGTGTAGCGGTGAAATGCGTAGAGATCTGGAGGAATACCGGTGGCGAAGGCGGCCCCCTGGACAAAGACTGACGCT	0.734318	20.2797	5.92009	3.42557	0.000613508	0.0381519	Bacteria	Proteobacteria	Gammaproteobacteria	Enterobacteriales	Enterobacteriaceae	NA	NA
TGGGGAATCTTCCGCAATGGACGCAAGTCTGACGGAGCAACGCCGCGTGAGGGAGGAAGTTTTTCGGAACGTAAACCTCTGTTGTTCATGACGAACGAGCTTTTTATCAACAACGAAGAGCAGTGACGGTAGTGAACGAGGAAGCCACGGCTAACTACGTGCCAGCAGCCGCGGTAATACGTAGGTGGCAAGCGTTGTCCGGAATTATTGGGCGTAAAGCGCATGTAGGCGGTTTGGTAAGTCGGTCGTGAAAATGCGGTGCTTAACGCCGTATGGCGATCGAAACTGCGGAACTTGAGTGCAGGAGAGGAAAGGGGAACTCCCAGTGTAGCGGTGAAATGCGTAGATATTGGGAAGAACACCGGTGGCGAAGGCGCCTTTCTGGACTGTGTCTGACGCT	0.690729	-30	5.92102	-5.0667	4.04778e-07	8.25505e-05	Bacteria	Firmicutes	Negativicutes	Selenomonadales	Acidaminococcaceae	Succiniclasticum	NA
TAGGGAATCTTCGGCAATGGACGAAAGTCTGACCGAGCAACGCCGCGTGAGTGAAGAAGGTTTTCGGATCGTAAAACTCTGTTGTTAGAGAAGAACAAGGATGAGAGTAAAATGTTCATCCCTTGACGGTATCTAACCAGAAAGCCACGGCTAACTACGTGCCAGCAGCCGCGGTAATACGTAGGTGGCAAGCGTTGTCCGGATTTATTGGGCGTAAAGCGAGCGCAGGCGGTTTCTTAAGTCTGATGTGAAAGCCCCCGGCTCAACCGGGGAGGGTCATTGGAAACTGGGAGACTTGAGTGCAGAAGAGGAGAGTGGAATTCCATGTGTAGCGGTGAAATGCGTAGATATATGGAGGAACACCAGTGGCGAAGGCGGCTCTCTGGTCTGTAACTGACGC	0.689622	-29.24	4.47776	-6.53005	6.57466e-11	6.03061e-08	Bacteria	Firmicutes	Bacilli	Lactobacillales	Enterococcaceae	Enterococcus	NA
TGAGGAATATTGGTCAATGGACGGGAGTCTGAACCAGCCAAGTAGCGTGAAGGATGACTGCCCTATGGGTTGTAAACTTCTTTTATATGGGAATAAAGTTTTCCACGTGTGGAATTTTGTATGTACCATATGAATAAGGATCGGCTAACTCCGTGCCAGCAGCCGCGGTAATACGGAGGATCCGAGCGTTATCCGGATTTATTGGGTTTAAAGGGAGCGTAGGTGGACAGTTAAGTCAGTTGTGAAAGTTTGCGGCTCAACCGTAAAATTGCAGTTGATACTGGCTGTCTTGAGTACAGTAGAGGTGGGCGGAATTCGTGGTGTAGCGGTGAAATGCTTAGATATCACGAAGAACTCCGATTGCGAAGGCAGCTCACTGGACTGCAACTGACACTGATGC	0.606424	-20.1578	5.92121	-3.40433	0.000663259	0.0398934	Bacteria	Bacteroidetes	Bacteroidia	Bacteroidales	Bacteroidaceae	Bacteroides	NA
TGGGGAATATTGCACAATGGGCGCAAGCCTGATGCAGCCATGCCGCGTGTATGAAGAAGGCCTTCGGGTTGTAAAGTACTTTCAGCGGGGAGGAAGGCGATACGGTTAATAACCGTGTCGATTGACGTTACCCGCAGAAGAAGCACCGGCTAACTCCGTGCCAGCAGCCGCGGTAATACGGAGGGTGCAAGCGTTAATCGGAATTACTGGGCGTAAAGCGCACGCAGGCGGTCTGTCAAGTCGGATGTGAAATCCCCGGGCTCAACCTGGGAACTGCATCCGAAACTGGCAGGCTTGAGTCTTGTAGAGGGGGGTAGAATTCCAGGTGTAGCGGTGAAATGCGTAGAGATCTGGAGGAATACCGGTGGCGAAGGCGGCCCCCTGGACAAAGACTGACGCT	0.440029	19.9362	5.91858	3.36841	0.000756029	0.0447398	Bacteria	Proteobacteria	Gammaproteobacteria	Enterobacteriales	Enterobacteriaceae	NA	NA
TGAGGAATATTGGTCAATGGACGCGAGTCTGAACCAGCCAAGTAGCGTGAAGGATGACTGCCCTATGGGTTGTAAACTTCTTTTATATGGGAATAAAGTTTTCCACGTGTGGAATTTTGTATGTACCATATGAATAAGGATCGGCTAACTCCGTGCCAGCAGCCGCGGTAATACGGAGGATCCGAGCGTTATCCGGATTTATTGGGTTTAAAGGGAGCGTAGGTGGACAGTTAAGTCAGTTGTGAAAGTTTGCGGCTCAACCGTAAAATTGCAGTTGATACTGGCTGTCTTGAGTACAGTAGAGGTGGGCGGAATTCGTGGTGTAGCGGTGAAATGCTTAGATATCACGAAGAACTCCGATTGCGAAGGCAGCTCACTGGACTGCAACTGACACTGATGC	0.411379	30	5.91788	5.06939	3.99099e-07	8.25505e-05	Bacteria	Bacteroidetes	Bacteroidia	Bacteroidales	Bacteroidaceae	Bacteroides	NA
TGGGGAATCTTCCGCAATGGACGAAAGTCTGACGGAGCAACGCCGCGTGAGTGAAGACGGCCTTCGGGTTGTAAAGCTCTGTGATCCGGGACGAAAGAGCCTGAGGTAAATAGCCTAAGGAAGTGACGGTACCGGAAAAGCAAGCCACGGCTAACTACGTGCCAGCAGCCGCGGTAATACGTAGGTGGCAAGCGTTGTCCGGAATTATTGGGCGTAAAGCGCGCGCAGGCGGCTTACTAAGTCCATCTTAAAAGTGCGGGGCTTAACCCCGTGAGGGGATGGAAACTGGGAAGCTGGAGTATCGGAGAGGAAAGTGGAATTCCTAGTGTAGCGGTGAAATGCGTAGAGATTAGGAAGAACACCGGTGGCGAAGGCGACTTTCTGGACGAAAACTGACGCT	0.353997	19.7536	5.92046	3.33649	0.000848435	0.049141	Bacteria	Firmicutes	Negativicutes	Selenomonadales	Veillonellaceae	Dialister	NA
TCGGGAATATTGCGCAATGGAGGAAACTCTGACGCAGTGACGCCGCGTGCAGGAAGAAGGTTTTCGGATTGTAAACTGCTTTAGACAGGGAAGAAAAAAGACAGTACCTGTAGAATAAGCTCCGGCTAACTACGTGCCAGCAGCCGCGGTAATACGTAGGGAGCGAGCGTTATCCGGATTTATTGGGTGTAAAGGGTGCGTAGACGGGAAGTCAAGTTAGTTGTGAAATCCCTCGGCTTAACTGAGGAACTGCAACTAAAACTGATTTTCTTGAGTACTGGAGAGGAAAGTGGAATTCCTAGTGTAGCGGTGAAATGCGTAGATATTAGGAGGAACACCGGTGGCGAAGGCGACTTTCTGGACAGAAACTGACGTTGAGGCACGAAAGTGTGGGGAGCAA	0.346761	19.6599	5.92009	3.32087	0.00089737	0.049141	Bacteria	Firmicutes	Clostridia	Clostridiales	Ruminococcaceae	Ruminococcaceae_UCG-014	NA
TGGGGAATTTTCCGCAATGGGCGAAAGCCTGACGGAGCAACGCCGCGTGAACGATGAAGGTCTTAGGATCGTAAAGTTCTGTTGTTAGGGACGAAGGATAAGGATTATAATACAGTCTTTGTTTGACGGTACCTAACGAGGAAGCCACGGCTAACTACGTGCCAGCAGCCGCGGTAATACGTAGGCGGCAAGCGTTGTCCGGAATTATTGGGCGTAAAGGGAGCGCAGGCGGGAAACTAAGCGGATCTTAAAAGTGCGGGGCTCAACCCCGTGATGGGGTCCGAACTGGTTTTCTTGAGTGCAGGAGAGGAAAGCGGAATTCCCAGTGTAGCGGTGAAATGCGTAGATATTGGGAAGAACACCAGTGGCGAAGGCGGCTTTCTGGACTGTAACTGACGCT	0.301628	19.7135	5.92082	3.32951	0.000869981	0.049141	Bacteria	Firmicutes	Negativicutes	Selenomonadales	Veillonellaceae	Megamonas	NA
TGGGGAATATTGCACAATGGGCGCAAGCCTGATGCAGCCATGCCGCGTGTATGAAGAAGGCCTTCGGGTTGTAAAGTACTTTCAGTGGGGAGGAAGGGAGTAAAGTTAATACCTTTGCTCATTGACGTTACCCGCAGAAGAAGCACCGGCTAACTCCGTGCCAGCAGCCGCGGTAATACGGAGGGTGCAAGCGTTAATCGGAATTACTGGGCGTAAAGCGCACGCAGGCGGTTTGTTAAGTCAGATGTGAAATCCCCGGGCTCAACCTGGGAACTGCATCTGATACTGGCAAGCTTGAGTCTCGTAGAGGGGGGTAGAATTCCAGGTGTAGCGGTGAAATGCGTAGAGATCTGGAGGAATACCGGTGGCGAAGGCGGCCCCCTGGACGAAGACTGACGCT	0.296364	20.4864	5.91699	3.4623	0.000535575	0.0363894	Bacteria	Proteobacteria	Gammaproteobacteria	Enterobacteriales	Enterobacteriaceae	Escherichia/Shigella	NA
TGGGGAATATTGCACAATGGGGGAAACCTTGATGCAGCGACGCCGCGTGGAGGAAGAAGGTCTTCGGATTGTAAACTCCTGTTGTTGGGGAAGATAATGACGGTACCCAACAAGGAAGTGACGGCTAACTACGTGCCAGCAGCCGCGGTAAAACGTAGGTCACAAGCGTTGTCCGGAATTACTGGGTGTAAAGGGAGCGCAGGCGGGAAGACAAGTTGGAAGTGAAATCTATGGGCTCAACCCATAAACTGCTTTCAAAACTGTTTTTCTTGAGTAGTGCAGAGGTAGGCGGAATTCCCGGTGTAGCGGTGGAATGCGTAGATATCGGGAGGAACACCAGTGGCGAAGGCGGCCTACTGGGCACCAACTGACGCTGAGGCTCGAAAGTGTGGGTAGCAAA	0.261042	29.6607	5.91775	5.01215	5.3825e-07	9.87419e-05	Bacteria	Firmicutes	Clostridia	Clostridiales	Ruminococcaceae	Faecalibacterium	NA
TGGGGAATATTGCACAATGGGGGAAACCCTGATGCAGCAACGCCGCGTGAGTGAAGAAGTATTTCGGTATGTAAAGCTCTATCAGCAGGGAAGATAATGACGGTACCTGACTAAGAAGCTCCGGCTAAATACGTGCCAGCAGCCGCGGTAATACGTATGGAGCAAGCGTTATCCGGATTTACTGGGTGTAAAGGGTGCGTAGGTGGCAGTGCAAGTCAGATGTGAAAGGTCGGGGCTCAACCCCGGAGCTGCATTTGAAACTGCATAGCTAGAGTACAGGAGAGGCAGGCGGAATTCCTAGTGTAGCGGTGAAATGCGTAGATATTAGGAGGAACACCAGTGGCGAAGGCGGCCTGCTGGACTGTTACTGACACTGAGGCACGAAAGCGTGGGGAGCAAA	0.259707	19.6708	5.92043	3.32253	0.000892037	0.049141	Bacteria	Firmicutes	Clostridia	Clostridiales	Lachnospiraceae	NA	NA
TGGGGAATATTGGGCAATGGGCGCAAGCCTGACCCAGCAACGCCGCGTGAAGGAAGAAGGCTTTCGGGTTGTAAACTTCTTTTGTCAGGGACGAGTAGAAGACGGTACCTGACGAATAAGCCACGGCTAACTACGTGCCAGCAGCCGCGGTAATACGTAGGTGGCAAGCGTTGTCCGGATTTACTGGGTGTAAAGGGCGTGTAGCCGGGAGGGCAAGTCAGATGTGAAATCCACGGGCTTAACTCGTGAACTGCATTTGAAACTGTTCTTCTTGAGTATCGGAGAGGCAATCGGAATTCCTAGTGTAGCGGTGAAATGCGTAGATATTAGGAGGAACACCAGTGGCGAAGGCGGATTGCTGGACGACAACTGACGGTGAGGCGCGAAAGCGTGGGGAGCA	0.236809	27.6032	5.91888	4.66359	3.10733e-06	0.000456032	Bacteria	Firmicutes	Clostridia	Clostridiales	Ruminococcaceae	Ruminococcaceae_UCG-002	NA
TGGGGAATCTTCCGCAATGGACGCAAGTCTGACGGAGCAACGCCGCGTGAGTGATGACGGCCTTCGGGTTGTAAAGCTCTGTTAATCGGGACGAATGGCTGCCATGCGAATAGTTTGGCAGTTTGACGGTACCGGAATAGAAAGCCACGGCTAACTACGTGCCAGCAGCCGCGGTAATACGTAGGTGGCAAGCGTTGTCCGGAATTATTGGGCGTAAAGCGCGCGCAGGCGGATCTGCCAGTCTGTCTTAAAAGTTCGGGGCTCAACCCCGTGATGGGATGGAAACTACAGATCTAGAGTATCGGAGGGGAAAGTGGAATTCCTAGTGTAGCGGTGAAATGCGTAGATATTAGGAGGAACACCAGTGGCGAAGGCGACTTTCTGGACGATCACTGACGCT	0.229799	24.8991	5.91856	4.20695	2.58843e-05	0.00306353	Bacteria	Firmicutes	Negativicutes	Selenomonadales	Veillonellaceae	Veillonella	NA
TGGGGAATATTGCACAATGGGCGAAAGCCTGATGCAGCGACGCCGCGTGAGGGATGGAGGCCTTCGGGTTGTAAACCTCTTTCGCTCATGGTCAAGCCGCAACTGTGGGTTGTGGTGAGGGTAGTGGGTAAAGAAGCGCCGGCTAACTACGTGCCAGCAGCCGCGGTAATACGTAGGGCGCGAGCGTTGTCCGGAATTATTGGGCGTAAAGGGCTTGTAGGCGGTTGGTCGCGTCTGCCGTGAAATTCTCTGGCTTAACTGGGGGCGTGCGGTGGGTACGGGCTGACTTGAGTGCGGTAGGGGAGACTGGAACTCCTGGTGTAGCGGTGGAATGCGCAGATATCAGGAAGAACACCGGTGGCGAAGGCGGGTCTCTGGGCCGTTACTGACGCTGAGGAGC	0.218589	-29.2369	4.51039	-6.48211	9.04472e-11	6.63701e-08	Bacteria	Actinobacteria	Actinobacteria	Actinomycetales	Actinomycetaceae	Actinomyces	odontolyticus
TGAGGAATATTGGTCAATGGGCGCAGGCCTGAACCAGCCAAGTAGCGTGAAAGATGACTGCCCTATGGGTTGTAAACTTCTTTTATAAAGGAATAAAGTCGGGTATGTATACCCGTTTGCATGTACTTTATGAATAAGGATCGGCTAACTCCGTGCCAGCAGCCGCGGTAATACGGAGGATCCGAGCGTTATCCGGATTTATTGGGTTTAAAGGGAGCGTAGATGGATGTTTAAGTCAGTTGTGAAAGTTTGCGGCTCAACCGTAAAATTGCAGTTGATACTGGATATCTTGAGTGCAGTTGAGGCAGGCGGAATTCGTGGTGTAGCGGTGAAATGCTTAGATATCACGAAGAACTCCGATTGCGAAGGCAGCCTGCTAAGCTGCAACTGACATTGAGGC	0.215968	23.1991	5.91925	3.91927	8.88193e-05	0.00880751	Bacteria	Bacteroidetes	Bacteroidia	Bacteroidales	Bacteroidaceae	Bacteroides	NA
TGAGGAATATTGGTCAATGGACGAGAGTCTGAACCAGCCAAGTAGCGTGAAGGATGACTGCCCTATGGGTTGTAAACTTCTTTTATACGGGAATAAAGTTAGCCACGTGTGGTTTTTTGCATGTACCGTATGAATAAGGATCGGCTAACTCCGTGCCAGCAGCCGCGGTAATACGGAGGATCCGAGCGTTATCCGGATTTATTGGGTTTAAAGGGAGCGTAGGCGGGGTATTAAGTCAGTTGTGAAAGTTTGCGGCTCAACCGTAAAATTGCAGTTGATACTGGTATCCTTGAGTGCAGCAGAGGTGGGCGGAATTCGTGGTGTAGCGGTGAAATGCTTAGATATCACGAAGAACTCCGATTGCGAAGGCAGCTCACTGGAGTGTAACTGACGCTGATGC	0.175752	22.7094	5.91888	3.83678	0.00012466	0.0111556	Bacteria	Bacteroidetes	Bacteroidia	Bacteroidales	Bacteroidaceae	Bacteroides	clarus
TGGGGAATATTGGGCAATGGGCGAAAGCCTGACCCAGCAACGCCGCGTGAGGGAAGAAGGGTTTCGGCTCGTAAACCTCTGTCCTATGGGACGAAGGAAGTGACGGTACCATAGGAGGAAGCCCCGGCTAACTACGTGCCAGCAGCCGCGGTAATACGTAGGGGGCGAGCGTTGTCCGGAATGATTGGGCGTAAAGGGCGCGTAGGCGGCCTGCTAAGTCTGAAGTGAAAGTCCTGCTTTCAAGGTGGGAAGTGCTTTGGATACTGGTGGGCTGGAGTGCAGGAGAGGAAAGCGGAATTACCGGTGTAGCGGTGAAATGCGTAGAGATCGGTAGGAACACCAGTGGCGAAGGCGGCTTTCTGGACTGAAACTGACGCTGAGGCGCGAAAGCGTGGGGAGC	0.152462	-30	5.92113	-5.0666	4.0499e-07	8.25505e-05	Bacteria	Firmicutes	Clostridia	Clostridiales	Christensenellaceae	Christensenellaceae_R-7_group	NA
TAGGGAATCTTCGGCAATGGGGGCAACCCTGACCGAGCAACGCCGCGTGAGTGAAGAAGGTTTTCGGATCGTAAAGCTCTGTTGTAAGTCAAGAACGAGTGTGAGAGTGGAAAGTTCACACTGTGACGGTAGCTTGCCAGAAAGGGACGGCTAACTACGTGCCAGCAGCCGCGGTAATACGTAGGTCCCGAGCGTTGTCCGGATTTATTGGGCGTAAAGCGAGCGCAGGCGGTTTGATAAGTCTGAAGTTAAAGGCTGTGGCTCAACCATAGTTCGCTTTGGAAACTGTCAAACTTGAGTGCAGAAGGGGAGAGTGGAATTCCATGTGTAGCGGTGAAATGCGTAGATATATGGAGGAACACCGGTGGCGAAAGCGGCTCTCTGGTCTGTAACTGACGCT	0.130063	29.0035	5.91785	4.90102	9.53415e-07	0.000159004	Bacteria	Firmicutes	Bacilli	Lactobacillales	Streptococcaceae	Streptococcus	NA
TCGGGAATATTGCGCAATGGAGGAAACTCTGACGCAGTGACGCCGCGTATAGGAAGAAGGTTTTCGGATTGTAAACTATTGTCGTTAGGGAAGATAAAAGACAGTACCTAAGGAGGAAGCTCCGGCTAACTACGTGCCAGCAGCCGCGGTAATACGTAGGGAGCAAGCGTTATCCGGATTTATTGGGTGTAAAGGGTGCGTAGACGGGACAACAAGTTAGTTGTGAAATCCCTCGGCTTAACTGAGGAACTGCAACTAAAACTATTGTTCTTGAGTGTTGGAGAGGAAAGTGGAATTCCTAGTGTAGCGGTGAAATGCGTAGATATTAGGAGGAACACCGGTGGCGAAGGCGACTTTCTGGACAATAACTGACGTTGAGGCACGAAAGTGTGGGGAGCAA	0.129919	25.6869	5.91679	4.34136	1.41606e-05	0.00179156	Bacteria	Firmicutes	Clostridia	Clostridiales	Ruminococcaceae	Ruminococcaceae_UCG-014	NA
TGGGGAATATTGCACAATGGGGGAAACCCTGATGCAGCAACGCCGCGTGAGTGAAGAAGTATTTCGGTATGTAAAGCTCTATCAGCAGGGAAGATAATGACGGTACCTGACTAAGAAGCTCCGGCTAAATACGTGCCAGCAGCCGCGGTAATACGTATGGAGCAAGCGTTATCCGGATTTACTGGGTGTAAAGGGTGCGTAGGTGGCAGTGCAAGTCAGATGTGAAAGGTCGGGGCTCAACCCCGGAGCTGCATTTGAAACTGCTCGGCTAGAGTACAGGAGAGGCAGGCGGAATTCCTAGTGTAGCGGTGAAATGCGTAGATATTAGGAGGAACACCAGCGGCGAAGGCGGCCTGCTGGACTGTTACTGACACTGAGGCACGAAAGCGTGGGGAGCAAA	0.092296	23.818	5.91968	4.02353	5.7333e-05	0.00618691	Bacteria	Firmicutes	Clostridia	Clostridiales	Lachnospiraceae	NA	NA
TGGGGAATATTGCGCAATGGGGGAAACCCTGACGCAGCAACGCCGCGTTAAGGAAGAAGGCTTTCGGGTTGTAAACTTATGTCTGGTGGGAAGATAATGACGGTACCACCGGAGGAAGTCACGGCTAACTACGTGCCAGCAGCCGCGGTAATACGTAGGTGGCGAGCGTTGTCCGGAATTACTGGGTGTAAAGGGCGCGTAGACGGGTAGATAAGTTAGATGTGAAATACCGGGGCTTAACTCCGGGGCTGCATTTAAAACTGTTTATCTTGAGTGCAGGAGAGGGAAGCGGAATTCCTAGTGTAGCGGTGAAATGCGTAGATATTAGGAGGAACACCAGTGGCGAAGGCGGCTTTCTGGACTGTAACTGACGTTGAGGCGCGAAAGCGTGGGTAGCAAA	0.0457058	20.9849	5.91944	3.54509	0.000392484	0.0293882	Bacteria	Firmicutes	Clostridia	Clostridiales	Ruminococcaceae	Ruminococcaceae_UCG-013	NA
TGAGGAATATTGGTCAATGGGCGAGAGCCTGAACCAGCCAAGTAGCGTGAAGGATGACCGCCCTATGGGTTGTAAACTTCTTTTATATGGGAATAAAGTCTGCCACGTGTGGCATTTTGTATGTACCATATGAATAAGGATCGGCTAACTCCGTGCCAGCAGCCGCGGTAATACGGAGGATCCGAGCGTTATCCGGATTTATTGGGTTTAAAGGGAGCGTAGGTGGACATGTAAGTCAGTTGTGAAAGTTTGCGGCTCAACCGTAAAATTGCAGTTGATACTGCGTGTCTTGAGTACAGTAGAGGTGGGCGGAATTCGTGGTGTAGCGGTGAAATGCTTAGATATCACGAAGAACTCCGATTGCGAAGGCAGCTCACTGGACTGCAACTGACACTGATGC	0.0276119	20.3848	5.92006	3.44334	0.000574571	0.0369842	Bacteria	Bacteroidetes	Bacteroidia	Bacteroidales	Bacteroidaceae	Bacteroides	NA

## Sheet: Table_2_High_vs._Incr_DESeq2
	baseMean	log2FoldChange	lfcSE	stat	pvalue	padj	Kingdom	Phylum	Class	Order	Family	Genus	Species
TGGGGAATCTTCCGCAATGGACGAAAGTCTGACGGAGCAACGCCGCGTGAGTGATGACGGCCTTCGGGTTGTAAAGCTCTGTTAATCGGGACGAATGGTCTTTGTGTGAATAATGCAAAGATTTGACGGTACCGGAATAGAAAGCCACGGCTAACTACGTGCCAGCAGCCGCGGTAATACGTAGGTGGCAAGCGTTGTCCGGAATTATTGGGCGTAAAGCGCGCGCAGGCGGTTTCATAAGTCTGTCTTAAAAGTGCGGGGCTTAACCCCGTGAGGGGATGGAAACTATGGAACTGGAGTATCGGAGAGGAAAGCGGAATTCCTAGTGTAGCGGTGAAATGCGTAGATATTAGGAAGAACACCAGTGGCGAAGGCGGCTTTCTGGACGACAACTGACGCT	91.9506	23.2731	5.98079	3.89131	9.97059e-05	0.00338557	Bacteria	Firmicutes	Negativicutes	Selenomonadales	Veillonellaceae	Veillonella	NA
TAGGGAATCTTCGGCAATGGACGAAAGTCTGACCGAGCAACGCCGCGTGAGTGAAGAAGGTTTTCGGATCGTAAAACTCTGTTGTTAGAGAAGAACAAGGACGTTAGTAACTGAACGTCCCCTGACGGTATCTAACCAGAAAGCCACGGCTAACTACGTGCCAGCAGCCGCGGTAATACGTAGGTGGCAAGCGTTGTCCGGATTTATTGGGCGTAAAGCGAGCGCAGGCGGTTTCTTAAGTCTGATGTGAAAGCCCCCGGCTCAACCGGGGAGGGTCATTGGAAACTGGGAGACTTGAGTGCAGAAGAGGAGAGTGGAATTCCATGTGTAGCGGTGAAATGCGTAGATATATGGAGGAACACCAGTGGCGAAGGCGGCTCTCTGGTCTGTAACTGACGCT	40.175	-4.6134	1.27348	-3.62268	0.000291562	0.00768115	Bacteria	Firmicutes	Bacilli	Lactobacillales	Enterococcaceae	Enterococcus	NA
TGGGGAATATTGCACAATGGGCGCAAGCCTGATGCAGCCATGCCGCGTGTATGAAGAAGGCCTTCGGGTTGTAAAGTACTTTCAGCGGGGAGGAAGGCGATAAGGTTAATAACCTTGTCGATTGACGTTACCCGCAGAAGAAGCACCGGCTAACTCCGTGCCAGCAGCCGCGGTAATACGGAGGGTGCAAGCGTTAATCGGAATTACTGGGCGTAAAGCGCACGCAGGCGGTCTGTCAAGTCGGATGTGAAATCCCCGGGCTCAACCTGGGAACTGCATTCGAAACTGGCAGGCTAGAGTCTTGTAGAGGGGGGTAGAATTCCAGGTGTAGCGGTGAAATGCGTAGAGATCTGGAGGAATACCGGTGGCGAAGGCGGCCCCCTGGACAAAGACTGACGCT	33.8951	11.1651	2.94302	3.79375	0.000148386	0.00458049	Bacteria	Proteobacteria	Gammaproteobacteria	Enterobacteriales	Enterobacteriaceae	Klebsiella	NA
TGGGGAATATTGCACAATGGGCGAAAGCCTGATGCAGCGACGCCGCGTGAGTGAAGAAGTATTTCGGTATGTAAAGCTCTATCAGCAGGGAAGAAAATGACGGTACCTGACTAAGAAGCCCCGGCTAACTACGTGCCAGCAGCCGCGGTAATACGTAGGGGGCAAGCGTTATCCGGATTTACTGGGTGTAAAGGGAGCGTAGACGGCGAAGCAAGTCTGAAGTGAAAACCCAGGGCTCAACCCTGGGACTGCTTTGGAAACTGTTTTGCTAGAGTGTCGGAGAGGTAAGTGGAATTCCTAGTGTAGCGGTGAAATGCGTAGATATTAGGAGGAACACCAGTGGCGAAGGCGGCTTACTGGACGATAACTGACGTTGAGGCTCGAAAGCGTGGGGAGCAAA	20.2731	-2.43061	0.637914	-3.81025	0.000138825	0.00432907	Bacteria	Firmicutes	Clostridia	Clostridiales	Lachnospiraceae	Lachnoclostridium	NA
TGGGGAATCTTCCGCAATGGACGAAAGTCTGACGGAGCAACGCCGCGTGAGTGATGAAGGATTTCGGTCTGTAAAGCTCTGTTGTTTATGACGAACGTGCAGTGTGTGAACAATGCATTGCAATGACGGTAGTAAACGAGGAAGCCACGGCTAACTACGTGCCAGCAGCCGCGGTAATACGTAGGTGGCGAGCGTTGTCCGGAATTATTGGGCGTAAAGAGCATGTAGGCGGCTTAATAAGTCGAGCGTGAAAATGCGGGGCTCAACCCCGTATGGCGCTGGAAACTGTTAGGCTTGAGTGCAGGAGAGGAAAGGGGAATTCCCAGTGTAGCGGTGAAATGCGTAGATATTGGGAGGAACACCAGTGGCGAAGGCGCCTTTCTGGACTGTGTCTGACGCT	17.7665	13.9413	4.43149	3.14597	0.00165538	0.0356256	Bacteria	Firmicutes	Negativicutes	Selenomonadales	Acidaminococcaceae	Phascolarctobacterium	faecium
TAGGGAATTTTCGGCAATGGGGGAAACCCTGACCGAGCAACGCCGCGTGAAGGAAGAAGGTTTTCGGATTGTAAACTTCTGTTATAAAGGAAGAACGGCGGCTACAGGAAATGGTAGCCGAGTGACGGTACTTTATTAGAAAGCCACGGCTAACTACGTGCCAGCAGCCGCGGTAATACGTAGGTGGCAAGCGTTATCCGGAATTATTGGGCGTAAAGAGGGAGCAGGCGGCAGCAAGGGTCTGTGGTGAAAGCCTGAAGCTTAACTTCAGTAAGCCATAGAAACCAGGCAGCTAGAGTGCAGGAGAGGATCGTGGAATTCCATGTGTAGCGGTGAAATGCGTAGATATATGGAGGAACACCAGTGGCGAAGGCGACGATCTGGCCTGCAACTGACGCTC	17.5461	-2.33397	0.627757	-3.71794	0.000200851	0.00590194	Bacteria	Firmicutes	Erysipelotrichia	Erysipelotrichales	Erysipelotrichaceae	Erysipelatoclostridium	ramosum
TGGGGAATCTTCCGCAATGGACGAAAGTCTGACGGAGCAACGCCGCGTGAGTGATGACGGCCTTCGGGTTGTAAAGCTCTGTTAATCGGGACGAATGGTCTTTATGTGAATAATGTAAAGATTTGACGGTACCGGAATAGAAAGCCACGGCTAACTACGTGCCAGCAGCCGCGGTAATACGTAGGTGGCAAGCGTTGTCCGGAATTATTGGGCGTAAAGCGCGCGCAGGCGGTTTCATAAGTCTGTCTTAAAAGTGCGGGGCTTAACCCCGTGAGGGGATGGAAACTATGAAACTGGAGTATCGGAGAGGAAAGCGGAATTCCTAGTGTAGCGGTGAAATGCGTAGATATTAGGAAGAACACCAGTGGCGAAGGCGGCTTTCTGGACGACAACTGACGCT	16.1643	32.7097	6.10598	5.35699	8.46181e-08	8.61976e-06	Bacteria	Firmicutes	Negativicutes	Selenomonadales	Veillonellaceae	Veillonella	NA
TGGGGAATATTGCACAATGGGGGAAACCCTGATGCAGCGACGCCGCGTGAGCGATGAAGTATTTCGGTATGTAAAGCTCTATCAGCAGGGAAGAAAATGACGGTACCTGACTAAGAAGCCCTGGCTAACTACGTGCCAGCAGCCGCGGTAATACGTAGGGGGCAAGCGTTATCCGGATTTACTGGGTGTAAAGGGAGCGTAGACGGCATGGCAAGCCAGATGTGAAAGCCCGGGGCTCAACCCCGGGACTGCATTTGGAACTGTCAGGCTAGAGTGTCGGAGAGGAAAGCGGAATTCCTAGTGTAGCGGTGAAATGCGTAGATATTAGGAGGAACACCAGTGGCGAAGGCGGCTTTCTGGACGATGACTGACGTTGAGGCTCGAAAGCGTGGGGAGCAAA	15.4903	-8.82368	2.41737	-3.65011	0.000262128	0.00715235	Bacteria	Firmicutes	Clostridia	Clostridiales	Lachnospiraceae	NA	NA
TGGGGAATATTGCACAATGGGCGCAAGCCTGATGCAGCCATGCCGCGTGTATGAAGAAGGCCTTCGGGTTGTAAAGTACTTTCAGCGGGGAGGAAGGGAGTAAAGTTAATACCTTTGCTCATTGACGTTACCCGCAGAAGAAGCACCGGCTAACTCCGTGCCAGCAGCCGCGGTAATACGGAGGGTGCAAGCGTTAATCGGAATTACTGGGCGTAAAGCGCACGCAGGCGGTTTGTTAAGTCAGATGTGAAATCCCCGGGCTCAACCTGGGAGCTGCATCTGATACTGGCAAGCTTGAGTCTCGTAGAGGGGGGTAGAATTCCAGGTGTAGCGGTGAAATGCGTAGAGATCTGGAGGAATACCGGTGGCGAAGGCGGCCCCCTGGACGAAGACTGACGCT	13.1443	-27.3023	2.85555	-9.56114	1.1647e-21	1.77966e-18	Bacteria	Proteobacteria	Gammaproteobacteria	Enterobacteriales	Enterobacteriaceae	Escherichia/Shigella	NA
TGAGGAATATTGGTCAATGGGCGAGAGCCTGAACCAGCCAAGTAGCGTGAAGGATGAAGGCTCTATGGGTCGTAAACTTCTTTTATATGGGAATAAAGTTTTCCACGTGTGGAATTTTGTATGTACCATATGAATAAGGATCGGCTAACTCCGTGCCAGCAGCCGCGGTAATACGGAGGATCCGAGCGTTATCCGGATTTATTGGGTTTAAAGGGAGCGTAGGTGGATTGTTAAGTCAGTTGTGAAAGTTTGCGGCTCAACCGTAAAATTGCAGTTGAAACTGGCAGTCTTGAGTACAGTAGAGGTGGGCGGAATTCGTGGTGTAGCGGTGAAATGCTTAGATATCACGAAGAACTCCGATTGCGAAGGCAGCTCACTAGACTGTCACTGACACTGATGC	10.8063	-11.4996	3.31911	-3.46467	0.00053088	0.0128985	Bacteria	Bacteroidetes	Bacteroidia	Bacteroidales	Bacteroidaceae	Bacteroides	NA
TGGGGAATATTGCACAATGGGGGAAACCCTGATGCAGCGACGCCGCGTGAGTGAAGAAGTATTTCGGTATGTAAAGCTCTATCAGCAGGGAAGAAAACAGACGGTACCTGACTAAGAAGCCCCGGCTAACTACGTGCCAGCAGCCGCGGTAATACGTAGGGGGCAAGCGTTATCCGGAATTACTGGGTGTAAAGGGTGCGTAGGTGGCATGGTAAGTCAGAAGTGAAAGCCCGGGGCTTAACCCCGGGACTGCTTTTGAAACTGTCATGCTGGAGTGCAGGAGAGGTAAGCGGAATTCCTAGTGTAGCGGTGAAATGCGTAGATATTAGGAGGAACACCAGTGGCGAAGGCGGCTTACTGGACTGTCACTGACACTGATGCACGAAAGCGTGGGGAGCAA	8.93228	-5.07936	1.43893	-3.52996	0.00041562	0.0104109	Bacteria	Firmicutes	Clostridia	Clostridiales	Lachnospiraceae	Anaerostipes	caccae
TGGGGAATATTGCACAATGGGGGAAACCCTGATGCAGCGACGCCGCGTGAGTGAAGAAGTATTTCGGTATGTAAAGCTCTATCAGCAGGGAAGAAAATGACGGTACCTGACTAAGAAGCCCCGGCTAACTACGTGCCAGCAGCCGCGGTAATACGTAGGGGGCAAGCGTTATCCGGATTTACTGGGTGTAAAGGGAGCGTAGACGGCATGACAAGCCAGATGTGAAAACCCAGGGCTCAACCCTGGGACTGCATTTGGAACTGCCAGGCTGGAGTGCAGGAGAGGTAAGCGGAATTCCTAGTGTAGCGGTGAAATGCGTAGATATTAGGAGGAACACCAGTGGCGAAGGCGGCTTACTGGACTGTAACTGACGTTGAGGCTCGAAAGCGTGGGGAGCAAA	7.06909	-9.08724	1.76541	-5.14737	2.64161e-07	2.3065e-05	Bacteria	Firmicutes	Clostridia	Clostridiales	Lachnospiraceae	Eisenbergiella	massiliensis
TAGGGAATCTTCCACAATGGGCGCAAGCCTGATGGAGCAACACCGCGTGAGTGAAGAAGGGTTTCGGCTCGTAAAGCTCTGTTGTTAAAGAAGAACACGTATGAGAGTAACTGTTCATACGTTGACGGTATTTAACCAGAAAGTCACGGCTAACTACGTGCCAGCAGCCGCGGTAATACGTAGGTGGCAAGCGTTATCCGGATTTATTGGGCGTAAAGAGAGTGCAGGCGGTTTTCTAAGTCTGATGTGAAAGCCTTCGGCTTAACCGGAGAAGTGCATCGGAAACTGGATAACTTGAGTGCAGAAGAGGGTAGTGGAACTCCATGTGTAGCGGTGGAATGCGTAGATATATGGAAGAACACCAGTGGCGAAGGCGGCTACCTGGTCTGCAACTGACGCT	6.9219	-20.3151	6.10786	-3.32606	0.000880829	0.0197927	Bacteria	Firmicutes	Bacilli	Lactobacillales	Lactobacillaceae	Lactobacillus	NA
TGGGGAATATTGCACAATGGGCGCAAGCCTGATGCAGCCATGCCGCGTGTATGAAGAAGGCCTTAGGGTTGTAAAGTACTTTCAGCGGGGAGGAAGGGAGTAAAGTTAATACCTTTGCTCATTGACGTTACCCGCAGAAGAAGCACCGGCTAACTCCGTGCCAGCAGCCGCGGTAATACGGAGGGTGCAAGCGTTAATCGGAATTACTGGGCGTAAAGCGCACGCAGGCGGTTTGTTAAGTCAGATGTGAAATCCCCGGGCTCAACCTGGGAACTGCATCTGATACTGGCAAGCTTGAGTCTCGTAGAGGGGGGTAGAATTCCAGGTGTAGCGGTGAAATGCGTAGAGATCTGGAGGAATACCGGTGGCGAAGGCGGCCCCCTGGACGAAGACTGACGCT	6.85596	-33.8872	6.10723	-5.54871	2.87788e-08	3.25733e-06	Bacteria	Proteobacteria	Gammaproteobacteria	Enterobacteriales	Enterobacteriaceae	Escherichia/Shigella	coli
TGGGGAATATTGCACAATGGGCGCAAGCCTGATGCAGCCATGCCGCGTGTATGAAGAAGGCCTTCGGGTTGTAAAGTACTTTCAGCGGGGAGGAAGGTGCTGAGGTTAATAACCTCAGCAATTGACGTTACCCGCAGAAGAAGCACCGGCTAACTCCGTGCCAGCAGCCGCGGTAATACGGAGGGTGCAAGCGTTAATCGGAATTACTGGGCGTAAAGCGCACGCAGGCGGTCTGTCAAGTCGGATGTGAAATCCCCGGGCTCAACCTGGGAACTGCATTCGAAACTGGCAGGCTAGAGTCTTGTAGAGGGGGGTAGAATTCCAGGTGTAGCGGTGAAATGCGTAGAGATCTGGAGGAATACCGGTGGCGAAGGCGGCCCCCTGGACAAAGACTGACGCT	5.94004	-23.5165	4.95868	-4.74248	2.11114e-06	0.00015361	Bacteria	Proteobacteria	Gammaproteobacteria	Enterobacteriales	Enterobacteriaceae	Enterobacter	NA
TGGGGAATATTGCACAATGGGGGAAACCCTGATGCAGCGACGCCGCGTGAAGGAAGAAATATCTCGGTATGTAAACTTCTATCAGCAGGGAAGATAGTGACGGTACCTGACTAAGAAGCCCCGGCTAACTACGTGCCAGCAGCCGCGGTAATACGTAGGGGGCAAGCGTTATCCGGATTTACTGGGTGTAAAGGGAGCGTAGACGGTGTGGCAAGTCTGATGTGAAAGGCATGGGCTCAACCTGTGGACTGCATTGGAAACTGTCATACTTGAGTGCCGGAGGGGTAAGCGGAATTCCTAGTGTAGCGGTGAAATGCGTAGATATTAGGAGGAACACCAGTGGCGAAGGCGGCTTACTGGACGGTAACTGACGTTGAGGCTCGAAAGCGTGGGGAGCAAA	5.80364	-19.5046	3.91494	-4.98209	6.29028e-07	4.80577e-05	Bacteria	Firmicutes	Clostridia	Clostridiales	Lachnospiraceae	Blautia	NA
TGGGGAATTTTGCGCAATGGGGGCAACCCTGACGCAGCGACGCCGCGTGCGGGACGAAGTCATTCGTGACGTAAACCGCTTTCAGCGAGGAAGAACCATGACGGTACTCGCAGAAGAAGCCCCGGCTAACTACGTGCCAGCAGCCGCGGTAATACGTAGGGGGCGAGCGTTATCCGGAATCATTGGGCGTAAAGCGCGCGCAGGCGGGCTTTCAAGCGGCGGCGTCGAAGCCGGGGGCTCAACCCCCGGAAGCGCCCCGAACTGGAAGCCTCGGATGCGGCAGGGGGAGGCGGAATTCCCGGTGTAGCGGTGAAATGCGCAGATATCGGGAAGAACACCGACGGCGAAGGCAGCCTCCTGGGCCGGCATCGACGCTGAGGCGCGAAAGCTGGGGGAGCGA	5.53318	21.1041	4.97593	4.24123	2.22296e-05	0.00111366	Bacteria	Actinobacteria	Coriobacteriia	Coriobacteriales	Eggerthellaceae	Slackia	isoflavoniconvertens
TGGGGAATATTGCACAATGGGGGAAACCCTGATGCAGCGACGCCGCGTGAAGGAAGAAGTATCTCGGTATGTAAACTTCTATCAGCAGGGAAGAAAATGACGGTACCTGACTAAGAAGCCCCGGCTAACTACGTGCCAGCAGCCGCGGTAATACGTAGGGGGCAAGCGTTATCCGGATTTACTGGGTGTAAAGGGAGCGTAGACGGAGCAGCAAGTCTGATGTGAAAGGCAGGGGCTCAACCCCTGGACTGCATTGGAAACTGTTGATCTTGAGTACCGGAGAGGTAAGCGGAATTCCTAGTGTAGCGGTGAAATGCGTAGATATTAGGAGGAACACCAGTGGCGAAGGCGGCTTACTGGACGGTAACTGACGTTGAGGCTCGAAAGCGTGGGGAGCAAA	4.1851	19.9616	6.10775	3.26825	0.00108216	0.0239645	Bacteria	Firmicutes	Clostridia	Clostridiales	Lachnospiraceae	Blautia	glucerasea
TGGGGAATATTGCACAATGGGGGAAACCCTGATGCAGCGACGCCGCGTGAGTGAAGAAGTATCTCGGTATGTAAAGCTCTATCAGCAGGGAAGAAAATGACGGTACCTGACTAAGAAGCCCCGGCTAACTACGTGCCAGCAGCCGCGGTAATACGTAGGGGGCAAGCGTTATCCGGATTTACTGGGTGTAAAGGGAGCGTAGACGGCGGAGCAAGTCTGAAGTGAAAGCCCGGGGCTCAACCCCGGGACTGCTTTGGAAACTGTTCTGCTAGAGTGCTGGAGAGGTAAGTGGAATTCCTAGTGTAGCGGTGAAATGCGTAGATATTAGGAGGAACACCAGTGGCGAAGGCGGCTTACTGGACAGTAACTGACGTTGAGGCTCGAAAGCGTGGGGAGCAAA	3.50481	-31.7365	1.78276	-17.8019	6.82796e-71	2.08662e-67	Bacteria	Firmicutes	Clostridia	Clostridiales	Lachnospiraceae	Lachnoclostridium	NA
TGAGGAATATTGGTCAATGGGCGGAAGCCTGAACCAGCCAAGTAGCGTGCAGGACGACGGCCCTACGGGTTGTAAACTGCTTTTATGCGGGGATAAAGTTGCCCACGCGTGGGTTTTTGCAGGTACCGCATGAATAAGGACCGGCTAATTCCGTGCCAGCAGCCGCGGTAATACGGAAGGTCCGGGCGTTATCCGGATTTATTGGGTTTAAAGGGAGCGCAGGCCGCCGTGCAAGCGTGCCGTGAAAAGCAGCGGCCCAACCGCTGCCCTGCGGCGCGAACTGCTTGGCTTGAGTGCGCCGGAAGCGGGCGGAATTCGTGGTGTAGCGGTGAAATGCTTAGATATCACGAAGAACCCCGATTGCGAAGGCAGCCCGCTGTGGCGCCACTGACGCTGAGGC	3.49639	27.1033	6.10518	4.4394	9.02103e-06	0.000520156	Bacteria	Bacteroidetes	Bacteroidia	Bacteroidales	Prevotellaceae	Prevotella_7	buccae
TAGGGAATCTTCCACAATGGGCGCAAGCCTGATGGAGCAACACCGCGTGAGTGAAGAAGGGTTTCGGCTCGTAAAACTCTGTTGTTGGAGAAGAACGTGCGTAAGAGTAACTGTTTACGCAGTGACGGTATCCAACCAGAAAGTCACGGCTAACTACGTGCCAGCAGCCGCGGTAATACGTAGGTGGCAAGCGTTATCCGGATTTATTGGGCGTAAAGCGAGCGCAGGCGGTTGCTTAGGTCTGATGTGAAAGCCTTCGGCTTAACCGAAGAAGTGCATCGGAAACCGGGCGACTTGAGTGCAGAAGAGGACAGTGGAACTCCATGTGTAGCGGTGGAATGCGTAGATATATGGAAGAACACCAGTGGCGAAGGCGGCTGTCTGGTCTGCAACTGACGCT	3.3273	35.3899	6.10502	5.79685	6.75708e-09	8.25986e-07	Bacteria	Firmicutes	Bacilli	Lactobacillales	Lactobacillaceae	Lactobacillus	oris
TGGGGAATATTGCACAATGGGCGCAAGCCTGATGCAGCCATGCCGCGTGTATGAAGAAGGCCTTCGGGTTGTAAAGTACTTTCAGCGGGGAGGAAGGGAGTAAAGTTAACACCTTTGCTCATTGACGTTACCCGCAGAAGAAGCACCGGCTAACTCCGTGCCAGCAGCCGCGGTAATACGGAGGGTGCAAGCGTTAATCGGAATTACTGGGCGTAAAGCGCACGCAGGCGGTTTGTTAAGTCAGATGTGAAATCCCCGGGCTCAACCTGGGAACTGCATCTGATACTGGCAAGCTTGAGTCTCGTAGAGGGGGGTAGAATTCCAGGTGTAGCGGTGAAATGCGTAGAGATCTGGAGGAATACCGGTGGCGAAGGCGGCCCCCTGGACGAAGACTGACGCT	3.05587	-25.7356	6.10822	-4.21327	2.51702e-05	0.00122095	Bacteria	Proteobacteria	Gammaproteobacteria	Enterobacteriales	Enterobacteriaceae	Escherichia/Shigella	NA
TGGGGAATATTGCACAATGGGCGCAAGCCTGATGCAGCCATGCCGCGTGTGTGAAGAAGGCCTTCGGGTTGTAAAGCACTTTCAGCGGGGAGGAAGGCGATAAGGTTAATAACCTTGGCGATTGACGTTACCCGCAGAAGAAGCACCGGCTAACTCCGTGCCAGCAGCCGCGGTAATACGGAGGGTGCAAGCGTTAATCGGAATTACTGGGCGTAAAGCGCACGCAGGCGGTCTGTCAAGTCGGATGTGAAATCCCCGGGCTCAACCTGGGAACTGCATTCGAAACTGGCAGGCTAGAGTCTTGTAGAGGGGGGTAGAATTCCAGGTGTAGCGGTGAAATGCGTAGAGATCTGGAGGAATACCGGTGGCGAAGGCGGCCCCCTGGACAAAGACTGACGCT	2.95994	-19.0634	6.10804	-3.12103	0.00180221	0.0382469	Bacteria	Proteobacteria	Gammaproteobacteria	Enterobacteriales	Enterobacteriaceae	Klebsiella	NA
TGGGGAATCTTCCGCAATGGACGAAAGTCTGACGGAGCAACGCCGCGTGAGTGATGACGGCCTTCGGGTTGTAAAGCTCTGTTAATCGGGACGAAAGGCCTTCTTGCGAACAGTTAGAAGGATTGACGGTACCGGAATAGAAAGCCACGGCTAACTACGTGCCAGCAGCCGCGGTAATACGTAGGTGGCAAGCGTTGTCCGGAATTATTGGGCGTAAAGCGCGCGCAGGCGGATCAGTCAGTCTGTCTTAAAAGTTCGGGGCTTAACCCCGTGATGGGATGGAAACTGCTGATCTAGAGTATCGGAGAGGAAAGTGGAATTCCTAGTGTAGCGGTGAAATGCGTAGATATTAGGAAGAACACCAGTGGCGAAGGCGACTTTCTGGACGAACACTGACGCT	2.59341	47.6368	6.10743	7.79981	6.20003e-15	2.70676e-12	Bacteria	Firmicutes	Negativicutes	Selenomonadales	Veillonellaceae	Veillonella	NA
TGGGGAATTTTGCGCAATGGGGGGAACCCTGACGCAGCAACGCCGCGTGCGGGACGAAGGCCTTCGGGTTGTAAACCGCTTTCAGCAGGGAAGACATAGACGGTACCTGCAGAAGAAGCTCCGGCTAACTACGTGCCAGCAGCCGCGGTAATACGTAGGGGGCGAGCGTTATCCGGATTCATTGGGCGTAAAGCGCGCGTAGGCGGCCGCCTAAGCGGAACCTCTAATCCCGGGGCTCAACCTCGGGCCGGGTTCCGGACTGGGCGGCTCGAGTGCGGTAGAGGCAGGCGGAATTCCCGGTGTAGCGGTGGAATGCGCAGATATCGGGAAGAACACCGATGGCGAAGGCAGCCTGCTGGGCCGCCACTGACGCTGAGGCGCGAAAGCTGGGGGAGCGAAC	2.47522	-28.8558	3.11668	-9.25851	2.07301e-20	2.11171e-17	Bacteria	Actinobacteria	Coriobacteriia	Coriobacteriales	Eggerthellaceae	Adlercreutzia	NA
TGGGGAATATTGCACAATGGGCGAAAGCCTGATGCAGCGACGCCGCGTGAGCGAAGAAGTATTTCGGTATGTAAAGCTCTATCAGCAGGGAAGATAATGACGGTACCTGACTAAGAAGCACCGGCTAAATACGTGCCAGCAGCCGCGGTAATACGTATGGTGCAAGCGTTATCCGGATTTACTGGGTGTAAAGGGAGCGCAGGCGGTGCGGCAAGTCTGATGTGAAAGCCCGGGGCTCAACCCTGGTACTGCATTGGAAACTGTCGTACTAGAGTGTCGGAGGGGTAAGCGGAATTCCTAGTGTAGCGGTGAAATGCGTAGATATTAGGAGGAACACCAGTGGCGAAGGCGGCTTACTGGACGATAACTGACGCTGAGGCTCGAAAGCGTGGGGAGCAAA	2.43331	-37.7849	6.10812	-6.18602	6.17031e-10	9.92445e-08	Bacteria	Firmicutes	Clostridia	Clostridiales	Lachnospiraceae	Agathobacter	NA
TGGGGAATATTGCACAATGGGCGAAAGCCTGATGCAGCGACGCCGCGTGAGCGAAGAAGTATTTCGGTATGTAAAGCTCTATCAGCAGGGAAGATAATGACGGTACCTGACTAAGAAGCACCGGCTAAATACGTGCCAGCAGCCGCGGTAATACGTATGGTGCAAGCGTTATCCGGATTTACTGGGTGTAAAGGGAGCGCAGGCGGTGCGGCAAGTCTGGTGTGAAAGCCCGGGGCTCAACCCCGGTACTGCATTGGAAACTGTCGTACTAGAGTGTCGGAGGGGTAAGCGGAATTCCTAGTGTAGCGGTGAAATGCGTAGATATTAGGAGGAACACCAGTGGCGAAGGCGGCTTACTGGACGATAACTGACGCTGAGGCTCGAAAGCGTGGGGAGCAAA	2.35345	-22.4352	6.10821	-3.67295	0.000239764	0.00672219	Bacteria	Firmicutes	Clostridia	Clostridiales	Lachnospiraceae	Agathobacter	NA
TGGGGAATATTGCACAATGGGGGAAACCCTGATGCAGCGACGCCGCGTGAAGGAAGAAGTATCTCGGTATGTAAACTTCTATCAGCAGGGAAGATAATGACGGTACCTGACTAAGAAGCCCCGGCTAACTACGTGCCAGCAGCCGCGGTAATACGTAGGGGGCGAGCGTTATCCGGATTTACTGGGTGTAAAGGGAGCGTAGACGGCGTATCAAGTCTGATGTGAAAGGCAGGGGCTTAACCCCTGGACTGCATTGGAAACTGGTATGCTTGAGTGCCGGAGGGGTAAGCGGAATTCCTAGTGTAGCGGTGAAATGCGTAGATATTAGGAGGAACACCAGTGGCGAAGGCGGCTTACTGGACGGTAACTGACGTTGAGGCTCGAAAGCGTGGGGAGCAAA	2.30398	36.0732	6.10623	5.9076	3.47129e-09	4.42011e-07	Bacteria	Firmicutes	Clostridia	Clostridiales	Lachnospiraceae	Blautia	NA
TGAGGAATATTGGTCAATGGGCGCGAGCCTGAACCAGCCAAGTAGCGTGAAGGATGAAGGCTCTATGGGTCGTAAACTTCTTTTATATGGGAATAAAGTTTTCCACGTGTGGAATTTTGTATGTACCATATGAATAAGGATCGGCTAACTCCGTGCCAGCAGCCGCGGTAATACGGAGGATCCGAGCGTTATCCGGATTTATTGGGTTTAAAGGGAGCGTAGGTGGATTGTTAAGTCAGTTGTGAAAGTTTGCGGCTCAACCGTAAAATTGCAGTTGAAACTGGGAGTCTTGAGTACAGTAGAGGTGGGCGGAATTCGTGGTGTAGCGGTGAAATGCTTAGATATCACGAAGAACTCCGATTGCGAAGGCAGCTCACTAGACTGTCACTGACACTGATGC	2.03607	-27.128	6.107	-4.44211	8.90803e-06	0.000520156	Bacteria	Bacteroidetes	Bacteroidia	Bacteroidales	Bacteroidaceae	Bacteroides	NA
TGGGGAATCTTGCGCAATGGGGGGAACCCTGACGCAGCGACGCCGCGTGCGGGACGGAGGCCTTCGGGTCGTAAACCGCTTTCAGCAGGGAAGAGTCGAGACTGTACCTGCAGAAGAAGCCCCGGCTAACTACGTGCCAGCAGCCGCGGTAATACGTAGGGGGCGAGCGTTATCCGGATTCATTGGGCGTAAAGCGCGCGTAGGCGGCCCGGCAGGCCGGGGGTCGAAGCGGGGGGCTCAACCCCCCGAAGCCCCCGGAACCTCCGCGGCTTGGGTCCGGTAGGGGAGGGTGGAACACCCGGTGTAGCGGTGGAATGCGCAGATATCGGGTGGAACACCGGTGGCGAAGGCGGCCCTCTGGGCCGAGACCGACGCTGAGGCGCGAAAGCTGGGGGAGCGA	2.01775	28.0161	6.10599	4.58829	4.46887e-06	0.000304264	Bacteria	Actinobacteria	Coriobacteriia	Coriobacteriales	Coriobacteriaceae	Collinsella	NA
TGGGGAATCTTCCGCAATGGACGAAAGTCTGACGGAGCAACGCCGCGTGAGTGATGACGGCCTTCGGGTTGTAAAGCTCTGTTAATCGGGACGAAAGGCCTTCTTGCGAATAGTTAGGAGGATTGACGGTACCGGAATAGAAAGCCACGGCTAACTACGTGCCAGCAGCCGCGGTAATACGTAGGTGGCAAGCGTTGTCCGGAATTATTGGGCGTAAAGCGCGCGCAGGCGGATCAGTCAGTCTGTCTTAAAAGTTCGGGGCTTAACCCCGTGAGGGGATGGAAACTGCTGATCTAGAGTATCGGAGAGGAAAGTGGAATTCCTAGTGTAGCGGTGAAATGCGTAGATATTAGGAAGAACACCAGTGGCGAAGGCGACTTTCTGGACGAAAACTGACGCT	1.85065	-21.2453	6.10799	-3.47828	0.000504637	0.0124369	Bacteria	Firmicutes	Negativicutes	Selenomonadales	Veillonellaceae	Veillonella	NA
TGGGGAATATTGCACAATGGGCGCAAGCCTGATGCAGCCATGCCGCGTGTATGAAGAAGGCCTTCGGGTTGTAAAGTACTTTCAGCGGGGAGGAAGGGGTTAAGGTTAATAACCTTAGTCATTGACGTTACCCGCAGAAGAAGCACCGGCTAACTCCGTGCCAGCAGCCGCGGTAATACGGAGGGTGCAAGCGTTAATCGGAATTACTGGGCGTAAAGCGCACGCAGGCGGTCTGTCAAGTCGGATGTGAAATCCCCGGGCTCAACCTGGGAACTGCATTCGAAACTGGCAGGCTTGAGTCTCGTAGAGGGGGGTAGAATTCCAGGTGTAGCGGTGAAATGCGTAGAGATCTGGAGGAATACCGGTGGCGAAGGCGGCCCCCTGGACGAAGACTGACGCT	1.77626	25.0472	6.10773	4.10091	4.11531e-05	0.00167685	Bacteria	Proteobacteria	Gammaproteobacteria	Enterobacteriales	Enterobacteriaceae	Citrobacter	NA
TGGGGAATATTGCACAATGGGGGAAACCCTGATGCAGCAACGCCGCGTGAGTGAAGAAGTATTTCGGTATGTAAAGCTCTATCAGCAGGGAAGATAATGACGGTACCTGACTAAGAAGCTCCGGCTAAATACGTGCCAGCAGCCGCGGTAATACGTATGGAGCAAGCGTTATCCGGATTTACTGGGTGTAAAGGGTGCGTAGGTGGCAGTGCAAGTCAGATGTGAAAGGCCGGGGCTCAACCCCGGAGCTGCATTTGAAACTGCGCGGCTAGAGTACAGGAGAGGCAGGCGGAATTCCTAGTGTAGCGGTGAAATGCGTAGATATTAGGAGGAACACCAGTGGCGAAGGCGGCCTGCTGGACTGTTACTGACACTGAGGCACGAAAGCGTGGGGAGCAAA	1.77166	28.0832	4.4854	6.26103	3.82439e-10	6.49297e-08	Bacteria	Firmicutes	Clostridia	Clostridiales	Lachnospiraceae	NA	NA
TGGGGAATCTTCCGCAATGGGCGAAAGCCTGACGGAGCAACGCCGCGTGAGTGAAGACGGCCTTCGGGTTGTAAAGCTCTGTTATAGGGGACGAACGGCCGGGTAGCGAAGAGGTAGCCGGCATGACGGTACCGTAAGAGAAAGCCACGGCTAACTACGTGCCAGCAGCCGCGGTAATACGTAGGTGGCAAGCGTTGTCCGGAATGATTGGGCGTAAAGGGCGCGCAGGCGGCTGTGTAAGTCTGTCCAGAAAGTGCGGGGCTAAACCCCGTGAGAGGATGGAAACTGGACAGCTGAGAGTGTCGGAGAGGAAAGCGGAATTCCTAGTGTAGCGGTGAAATGCGTAGATATTAGGAGGAACACCGGTGGCGAAAGCGGCTTTCTGGACGACAACTGACGC	1.66568	20.071	6.1015	3.28952	0.00100358	0.0223864	Bacteria	Firmicutes	Negativicutes	Selenomonadales	Veillonellaceae	Anaeroglobus	geminatus
TGGGGAATATTGCACAATGGGGGAAACCCTGATGCAGCGACGCCGCGTGAAGGATGAAGTATTTCGGTATGTAAACTTCTATCAGCAGGGAAGAAAATGACGGTACCTGACTAAGAAGCCCCGGCTAACTACGTGCCAGCAGCCGCGGTAATACGTAGGGGGCAAGCGTTATCCGGATTTACTGGGTGTAAAGGGAGCGTAGACGGCATGGCAAGTCTGAAGTGAAAGCCCGGGGCTCAACCCCGGGACTGCTTTGGAAACTGTCAGGCTAGAGTGCTGGAGAGGTAAGTGGAATTCCTAGTGTAGCGGTGAAATGCGTAGATATTAGGAGGAACACCAGTGGCGAAGGCGGCTTACTGGACAGTGACTGACGTTGAGGCTCGAAAGCGTGGGGAGCAAA	1.62026	-23.0602	4.62649	-4.98438	6.21604e-07	4.80577e-05	Bacteria	Firmicutes	Clostridia	Clostridiales	Lachnospiraceae	Lachnoclostridium	NA
TGGGGAATCTTCCGCAATGGACGAAAGTCTGACGGAGCAACGCCGCGTGAGTGATGACGGCCTTCGGGTTGTAAAGCTCTGTTAATCGGGACGAAAGGCCTTCTTGCGAACAGTGAGAAGGATTGACGGTACCGGAATAGAAAGCCACGGCTAACTACGTGCCAGCAGCCGCGGTAATACGTAGGTGGCAAGCGTTGTCCGGAATTATTGGGCGTAAAGCGCGCGCAGGCGGATCAGTTAGTCTGTCTTAAAAGTTCGGGGCTTAACCCCGTGATGGGATGGAAACTGCTGATCTAGAGTATCGGAGAGGAAAGTGGAATTCCTAGTGTAGCGGTGAAATGCGTAGATATTAGGAAGAACACCAGTGGCGAAGGCGACTTTCTGGACGAAAACTGACGCT	1.5575	27.0418	6.10796	4.4273	9.54193e-06	0.000540003	Bacteria	Firmicutes	Negativicutes	Selenomonadales	Veillonellaceae	Veillonella	NA
TGGGGAATCTTCCGCAATGGACGAAAGTCTGACGGAGCGACGCCGCGTGAGTGATGACGGCCTTCGGGTTGTAAAGCTCTGTTAATCGGGACGAAAGGCCTTCTTGCGAATAGTTAGAAGGATTGACGGTACCGGAATAGAAAGCCACGGCTAACTACGTGCCAGCAGCCGCGGTAATACGTAGGTGGCAAGCGTTGTCCGGAATTATTGGGCGTAAAGCGCGCGCAGGCGGATTGGTCAGTCTGTCTTAAAAGTTCGGGGCTTAACCCCGTGATGGGATGGAAACTGCCAATCTAGAGTATCGGAGAGGAAAGTGGAATTCCTAGTGTAGCGGTGAAATGCGTAGATATTAGGAAGAACACCAGTGGCGAAGGCGACTTTCTGGACGAAAACTGACGCT	1.48197	28.0218	6.10796	4.58776	4.48033e-06	0.000304264	Bacteria	Firmicutes	Negativicutes	Selenomonadales	Veillonellaceae	Veillonella	NA
TGAGGAATATTGGTCAATGGGCGGAAGCCTGAACCAGCCAAGTAGCGTGCAGGATGACGGCCCTACGGGTTGTAAACTGCTTTTATGCGGGGATAAAGTTGCCCACGCGTGGGTTTTTGCAGGTACCGCATGAATAAGGACCGGCTAATTCCGTGCCAGCAGCCGCGGTAATACGGAAGGTCCGGGCGTTATCCGGATTTATTGGGTTTAAAGGGAGCGCAGGCCGCCGTGCAAGCGTGCCGTGAAAAGCAGCGGCCCAACCGCTGCCCTGCGGCGCGAACTGCTTGGCTTGAGTGCGCCGGAAGCGGGCGGAATTCGTGGTGTAGCGGTGAAATGCTTAGATATCACGAAGAACCCCGATTGCGAAGGCAGCCCGCTGTGGCGCCACTGACGCTGAGGC	1.46434	24.3952	6.10689	3.9947	6.47751e-05	0.00247441	Bacteria	Bacteroidetes	Bacteroidia	Bacteroidales	Prevotellaceae	Prevotella_7	buccae
TGGGGAATATTGCACAATGGGCGCAAGCCTGATGCAGCCATGCCGCGTGTATGAAGAAGGCCTTCGGGTTGTAAAGTACTTTCAGCGAGGAGGAAGGTGTTGTGGTTAATAACCACAGCAATTGACGTTACTCGCAGAAGAAGCACCGGCTAACTCCGTGCCAGCAGCCGCGGTAATACGGAGGGTGCAAGCGTTAATCGGAATTACTGGGCGTAAAGCGCACGCAGGCGGTCTGTCAAGTCGGATGTGAAATCCCCGGGCTCAACCTGGGAACTGCATCCGAAACTGGCAGGCTAGAGTCTTGTAGAGGGGGGTAGAATTCCAGGTGTAGCGGTGAAATGCGTAGAGATCTGGAGGAATACCGGTGGCGAAGGCGGCCCCCTGGACAAAGACTGACGCT	1.39802	-27.299	6.10786	-4.46949	7.84064e-06	0.000469823	Bacteria	Proteobacteria	Gammaproteobacteria	Enterobacteriales	Enterobacteriaceae	Citrobacter	NA
TGGGGAATATTGCACAATGGGGGAAACCCTGATGCAGCGACGCCGCGTGGAGGAAGAAGGTCTTCGGATTGTAAACTCCTGTTGTTGAGGAAGATAATGACGGTACTCAACAAGGAAGTGACGGCTAACTACGTGCCAGCAGCCGCGGTAAAACGTAGGTCACGAGCGTTGTCCGGAATTACTGGGTGTAAAGGGAGCGCAGGCGGGAGAACAAGTTGGAAGTGAAATCCATGGGCTCAACCCATGAACTGCTTTCAAAACTGTTTTTCTTGAGTAGTGCAGAGGTAGGCGGAATTCCCGGTGTAGCGGTGGAATGCGTAGATATCGGGAGGAACACCAGTGGCGAAGGCGGCCTACTGGGCACCAACTGACGCTGAGGCTCGAAAGTGTGGGTAGCAAA	1.36639	20.3561	6.10793	3.33273	0.000859975	0.0194673	Bacteria	Firmicutes	Clostridia	Clostridiales	Ruminococcaceae	Faecalibacterium	NA
TGGGGAATTTTGCGCAATGGGGGCAACCCTGACGCAGCAACGCCGCGTGCGGGACGAAGGCGTCCGCGTCGTAAACCGCTTTCAGCGGGGAACACTTAAACGAGGGTACCCGCAGAAGAAGCCCCGGCTAAATACGTGCCAGCAGCCGCGGTAATACGTATGGGGCGAGCGTTATCCGGATTCATTGGGCGTAAAGCGCGCGTAGGCGGAGCGCTAAGCGGGACCTCTAACCCGAGGGCTCAACCCCCGGCCGGGTCCCGAACTGGCGCTCTCGAGTGCGGTAGGGGAGAGCGGAATTCCCGGTGTAGCGGTGGAATGCGCAGATATCGGGAAGAACACCGACGGCGAAGGCAGCTCTCTGGGCCGAAACTGACGCTGAGGCGCGAAAGCTGGGGGAGCG	1.32944	-19.7078	6.10724	-3.22695	0.00125115	0.0273109	Bacteria	Actinobacteria	Coriobacteriia	Coriobacteriales	Eggerthellaceae	Senegalimassilia	NA
TGGGGAATATTGCACAATGGGCGCAAGCCTGATGCAGCCATGCCGCGTGTGTGAAGAAGGCCTTCGGGTTGTAAAGCACTTTCAGCGGGGAGGAAGGCGATAAGGTTAATAACCTTGTCGATTGACGTTACCCGCAGAAGAAGCACCGGCTAACTCCGTGCCAGCAGCCGCGGTAATACGGAGGGTGCAAGCGTTAATCGGAATTACTGGGCGTAAAGCGCACGCAGGCGGTCTGTCAAGTCGGATGTGAAATCCCCGGGCTTAACCTGGGAACTGCATTCGAAACTGGCAGGCTAGAGTCTTGTAGAGGGGGGTAGAATTCCAGGTGTAGCGGTGAAATGCGTAGAGATCTGGAGGAATACCGGTGGCGAAGGCGGCCCCCTGGACAAAGACTGACGCT	1.31451	48.0201	6.10433	7.86657	3.64508e-15	1.85656e-12	Bacteria	Proteobacteria	Gammaproteobacteria	Enterobacteriales	Enterobacteriaceae	Klebsiella	pneumoniae
TGGGGAATCTTCCGCAATGGGCGAAAGCCTGACGGAGCAACGCCGCGTGAGTGAAGACGGCCTTCGGGTTGTAAAGCTCTGTTATACGGGACGAATAGTCTTGTGGTTAATACCCATGAGAAGTGACGGTACCGTAAGAGAAAGCCACGGCTAACTACGTGCCAGCAGCCGCGGTAATACGTAGGTGGCAAGCGTTGTCCGGAATTATTGGGCGTAAAGGGCGCGCAGGCGGCTTCTTAAGTCTGTCTTAAAAGTGCGGGGCTTAACCCCGTGATGGGATGGAAACTGGGAAGCTCAGAGTATCGGAGAGGAAAGCGGAATTCCTAGTGTAGCGGTGAAATGCGCAGATATTAGGAGGAACACCAGTGGCGAAAGCGGCTTTCTGGACGAAAACTGACGC	1.2164	38.4947	6.10717	6.30321	2.9155e-10	5.24105e-08	Bacteria	Firmicutes	Negativicutes	Selenomonadales	Veillonellaceae	Megasphaera	NA
TGGGGAATCTTCCGCAATGGGCGAAAGCCTGACGGAGCAACGCCGCGTGAGTGAAGACGGCCTTCGGGTTGTAAAGCTCTGTTATACGGGACGAATAATCTTGTGGTTAATACCCATAAGAAATGACGGTACCGTAAGAGAAAGCCACGGCTAACTACGTGCCAGCAGCCGCGGTAATACGTAGGTGGCAAGCGTTGTCCGGAATTATTGGGCGTAAAGGGCGCGCAGGCGGCTTCTTAAGTCTGTCTTAAAAGTGCGGGGCTTAACCCCGTGATGGGATGGAAACTGGGAAGCTCAGAGTATCGGAGAGGAAAGCGGAATTCCTAGTGTAGCGGTGAAATGCGTAGATATTAGGAGGAACACCAGTGGCGAAAGCGGCTTTCTGGACGAAAACTGACGC	1.17286	-30.4551	6.10742	-4.98658	6.14578e-07	4.80577e-05	Bacteria	Firmicutes	Negativicutes	Selenomonadales	Veillonellaceae	Megasphaera	NA
TGGGGAATATTGCACAATGGGGGAAACCCTGATGCAGCGACGCCGCGTGAAGGAAGAAGTATCTCGGTATGTAAACTTCTATCAGCAGGGAAGATAGTGACGGTACCTGACTAAGAAGCCCCGGCTAACTACGTGCCAGCAGCCGCGGTAATACGTAGGGGGCAAGCGTTATCCGGATTTACTGGGTGTAAAGGGAGCGTAGACGGTGTGGCAAGTCTGATGTGAAAGGCATGGGCTCAACCTGTGGACTGCATTGGAAACTGTCATGCTTGAGTGCCGGAGGGGTAAGCGGAATTCCTAGTGTAGCGGTGAAATGCGTAGATATTAGGAGGAACACCAGTGGCGAAGGCGGCTTACTGGACGGTAACTGACGTTGAGGCTCGAAAGCGTGGGGAGCAAA	1.17261	22.4676	6.10435	3.68059	0.000232691	0.00658429	Bacteria	Firmicutes	Clostridia	Clostridiales	Lachnospiraceae	Blautia	NA
TGGGGAATATTGCACAATGGGCGCAAGCCTGATGCAGCCATGCCGCGTGTATGAAGAAGGCCTTCGGGTTGTAAAGTACTTTCAGCGGGGAGGAAGGCGGTGAGGTTAATAACCTCATCGATTGACGTTACCCGCAGAAGAAGCACCGGCTAACTCCGTGCCAGCAGCCGCGGTAATACGGAGGGTGCAAGCGTTAATCGGAATTACTGGGCGTAAAGCGCACGCAGGCGGTCTGTCAAGTCGGATGTGAAATCCCCGGGCTCAACCTGGGAACTGCATTCGAAACTGGCAGGCTAGAGTCTTGTAGAGGGGGGTAGAATTCCAGGTGTAGCGGTGAAATGCGTAGAGATCTGGAGGAATACCGGTGGCGAAGGCGGCCCCCTGGACAAAGACTGACGCT	1.05984	-19.4294	6.1076	-3.18118	0.00146677	0.0317904	Bacteria	Proteobacteria	Gammaproteobacteria	Enterobacteriales	Enterobacteriaceae	Klebsiella	NA
TGGGGAATATTGCACAATGGGCGCAAGCCTGATGCAGCCATGCCGCGTGTATGAAGAAGGCCTTCGGGTTGTAAAGTACTTTCAGCGGGGAGGAAGGGAGTAAAGTTAATACCTTTGCTCATTGACGTTACCCACAGAAGAAGCACCGGCTAACTCCGTGCCAGCAGCCGCGGTAATACGGAGGGTGCAAGCGTTAATCGGAATTACTGGGCGTAAAGCGCACGCAGGCGGTTTGTTAAGTCAGATGTGAAATCCCCGGGCTCAACCTGGGAACTGCATCTGATACTGGCAAGCTTGAGTCTCGTAGAGGGGGGTAGAATTCCAGGTGTAGCGGTGAAATGCGTAGAGATCTGGAGGAATACCGGTGGCGAAGGCGGCCCCCTGGACGAAGACTGACGCT	1.05334	-23.6498	6.10805	-3.87191	0.000107986	0.00354844	Bacteria	Proteobacteria	Gammaproteobacteria	Enterobacteriales	Enterobacteriaceae	Escherichia/Shigella	coli
TGGGGAATATTGCACAATGGGCGCAAGCCTGATGCAGCCATGCCGCGTGTATGAAGAAGGCCTTCGGGTTGTAAAGTACTTTCAGCGGGGAGGAAGGCGATGCGGTTAATAACCGTGTCGATTGACGTTACCCGCAGAAGAAGCACCGGCTAACTCCGTGCCAGCAGCCGCGGTAATACGGAGGGTGCAAGCGTTAATCGGAATTACTGGGCGTAAAGCGCACGCAGGCGGTCTGTCAAGTCGGATGTGAAATCCCCGGGCTCAACCTGGGAACTGCATCCGAAACTGGCAGGCTTGAGTCTTGTAGAGGGGGGTAGAATTCCAGGTGTAGCGGTGAAATGCGTAGAGATCTGGAGGAATACCGGTGGCGAAGGCGGCCCCCTGGACAAAGACTGACGCT	1.03366	42.2541	6.10084	6.92595	4.3307e-12	1.20315e-09	Bacteria	Proteobacteria	Gammaproteobacteria	Enterobacteriales	Enterobacteriaceae	NA	NA
TCGAGAATCATTCACAATGGGGGAAACCCTGATGGTGTGACGCCGCGTGGGGGAATGAAGGTCTTCGGATTGTAAACCCCTGTCATGTGGGAGCAAATTAAAAAGATAGTACCACAAGAGGAAGAGACGGCTAACTCTGTGCCAGCAGCCGCGGTAATACAGAGGTCTCAAGCGTTGTTCGGAATCACTGGGCGTAAAGCGTGCGTAGGCTGTTTCGTAAGTCGTGTGTGAAAGGCGCGGGCTCAACCCGCGGACGGCACATGATACTGCGAGACTAGAGTAATGGAGGGGGAACCGGAATTCTCGGTGTAGCAGTGAAATGCGTAGATATCGAGAGGAACACTCGTGGCGAAGGCGGGTTCCTGGACATTAACTGACGCTGAGGCACGAAGGCCAGGGG	1.00778	-27.6933	6.10788	-4.53402	5.7871e-06	0.000368445	Bacteria	Verrucomicrobia	Verrucomicrobiae	Verrucomicrobiales	Akkermansiaceae	Akkermansia	NA
TGGGGAATATTGCACAATGGGGGAAACCCTGATGCAGCGACGCCGCGTGAGCGAAGAAGTATTTCGGTATGTAAAGCTCTATCGGCAGGGAAGAAGAAATGACGGTACCTGACTAAGAAGCACCGGCTAAATACGTGCCAGCAGCCGCGGTAATACGTATGGTGCAAGCGTTATCCGGATTTACTGGGTGTAAAGGGAGCGCAGGCGGTACGGCAAGTCTGATGTGAAAGCCCGGGGCTCAACCCCGGTACTGCATTGGAAACTGTCGGACTAGAGTGTCGGAGGGGTAAGTGGAATTCCTAGTGTAGCGGTGAAATGCGTAGATATTAGGAGGAACACCAGTGGCGAAGGCGGCTTACTGGACGATTACTGACGCTGAGGCTCGAAAGCGTGGGGAGCA	0.97424	-24.5629	6.1069	-4.02215	5.76683e-05	0.00228185	Bacteria	Firmicutes	Clostridia	Clostridiales	Lachnospiraceae	Roseburia	NA
TGGGGAATATTGCACAATGGGGGAAACCCTGATGCAGCAACGCCGCGTGAAGGAAGACGGTTTTCGGATTGTAAACTTCTGTTCTTAGTGAAGAATTTTGACGGTAGCTAAGGAGCAAGCCACGGCTAACTACGTGCCAGCAGCCGCGGTAATACGTAGGTGGCAAGCGTTGTCCGGAATTACTGGGTGTAAAGGGAGCGCAGGCGGGAAGCCAAGTCAGCTGTGAAAACTACGGGCTTAACTTGTAGACTGCAGTTGAAACTGGTTTTCTTGAGTGAAGTAGAGGTAGGCGGAATTCCGAGTGTAGCGGTGAAATGCGTAGATATTCGGAGGAACACCGGTGGCGAAGGCGGCCTACTGGGCTTTAACTGACGCTGAGGCTCGAAAGTGTGGGGAGCAA	0.9363	-34.8733	6.10798	-5.70947	1.13331e-08	1.33208e-06	Bacteria	Firmicutes	Clostridia	Clostridiales	Ruminococcaceae	NA	NA
TGGGGAATCTTCCGCAATGGACGAAAGTCTGACGGAGCAACGCCGCGTGAGTGATGACGGCCTTCGGGTTGTAAAGCTCTGTTAATCGGGACGAATGGTTCTTGTGCGAATAGTGCGAGGATTTGACGGTACCGGAATAGAAAGCCACGGCTAACTACGTGCCAGCAGCCGCGGTAATACGTAGGTGGCAAGCGTTGTCCGGAATTATTGGGCGTAAAGCGCGCGCAGGCGGATTGGTCAGTCTGTCTTAAAAGTTCGGGGCTTAACCCCGTGATGGGATGGAAACTGCCAATCTAGAGTGTCGGAGAGGAAAGTGGAATTCCTAGTGTAGCGGTGAAATGCGTAGATATTAGGAAGAACACCAGTGGCGAAGGCGACTTTCTGGACGAAAACTGACGCT	0.92786	27.7175	6.10751	4.53827	5.67188e-06	0.000368445	Bacteria	Firmicutes	Negativicutes	Selenomonadales	Veillonellaceae	Veillonella	NA
TGGGGAATATTGCACAATGGGGGAAACCCTGATGCAGCGACGCCGCGTGAGTGAAGAAGTATTTCGGTATGTAAAGCTCTATCAGCAGGGAAGAAGAAATGACGGTACCTGACTAAGAAGCACCGGCTAAATACGTGCCAGCAGCCGCGGTAATACGTATGGTGCAAGCGTTATCCGGATTTACTGGGTGTAAAGGGAGCGCAGGCGGTACGGCAAGTCTGATGTGAAAGCCCGGGGCTCAACCCCGGTACTGCATTGGAAACTGTCGGACTAGAGTGTCGGAGGGGTAAGTGGAATTCCTAGTGTAGCGGTGAAATGCGTAGATATTAGGAGGAACACCAGTGGCGAAGGCGGCTTACTGGACGATTACTGACGCTGAGGCTCGAAAGCGTGGGGAGCA	0.924584	-26.3305	6.10793	-4.31086	1.6262e-05	0.00087187	Bacteria	Firmicutes	Clostridia	Clostridiales	Lachnospiraceae	Roseburia	NA
TGGGGAATATTGCACAATGGGGGAAACCCTGATGCAGCGACGCCGCGTGAGTGAAGAAGTATCTCGGTATGTAAAGCTCTATCAGCAGGGAAGAAAATGACGGTACCTGACTAAGAAGCCCCGGCTAACTACGTGCCAGCAGCCGCGGTAATACGTAGGGGGCAAGCGTTATCCGGAATTACTGGGTGTAAAGGGTGCGTAGGTGGTATGGCAAGTCAGAAGTGAAAACCTAGGGCTTAACTCTGGGACTGCTTTTGAAACTGTCAGACTGGAGTGCAGGAGAGGTAAGCGGAATTCCTAGTGTAGCGGTGAAATGCGTAGATATTAGGAGGAACATCAGTGGCGAAGGCGGCTTACTGGACTGAAACTGACACTGAGGCACGAAAGCGTGGGGAGCAAA	0.914113	39.7605	6.10351	6.51436	7.29988e-11	1.48723e-08	Bacteria	Firmicutes	Clostridia	Clostridiales	Lachnospiraceae	Anaerostipes	NA
TGGGGAATATTGCACAATGGGCGCAAGCCTGATGCAGCCATGCCGCGTGTATGAAGAAGGCCTTCGGGTTGTAAAGTACTTTCAGCGGGGAGGAAGGTGTTGTGGTTAATAACCGCAGCAATTGACGTTACCCGCAGAAGAAGCACCGGCTAACTCCGTGCCAGCAGCCGCGGTAATACGGAGGGTGCAAGCGTTAATCGGAATTACTGGGCGTAAAGCGCACGCAGGCGGTCTGTCAAGTCGGATGTGAAATCCCCGGGCTCAACCTGGGAACTGCATTCGAAACTGGCAGGCTAGAGTCTTGTAGAGGGGGGTAGAATTCCAGGTGTAGCGGTGAAATGCGTAGAGATCTGGAGGAATACCGGTGGCGAAGGCGGCCCCCTGGACAAAGACTGACGCT	0.894296	-20.1762	5.04561	-3.99876	6.36753e-05	0.00246319	Bacteria	Proteobacteria	Gammaproteobacteria	Enterobacteriales	Enterobacteriaceae	Enterobacter	NA
TGGGGAATCTTCCGCAATGGACGAAAGTCTGACGGAGCAACGCCGCGTGAGTGATGACGGCCTTCGGGTTGTAAAGCTCTGTTAATCGGGACGAATGGTTCTTGTGCGAATAGTGTGAGGATTTGACGGTACCGGAATAGAAAGCCACGGCTAACTACGTGCCAGCAGCCGCGGTAATACGTAGGTGGCAAGCGTTGTCCGGAATTATTGGGCGTAAAGCGCGCGCAGGCGGATTGGTCAGTCTGTCTTAAAAGTTCGGGGCTTAACCCCGTGATGGGATGGAAACTGCCAATCTAGAGTATCGGAGAGGAAAGTGGAATTCCTAGTGTAGCGGTGAAATGCGTAGATATTAGGAAGAACACCAGTGGCGAAGGCGACTTTCTGGACGAAAACTGACGCT	0.849212	42.5847	6.10518	6.97518	3.05473e-12	9.33525e-10	Bacteria	Firmicutes	Negativicutes	Selenomonadales	Veillonellaceae	Veillonella	NA
TGAGGAATATTGGTCAATGGGCGAGAGCCTGAACCAGCCAAGTAGCGTGAAGGATGAAGGCTCTATGGGTCGTAAACTTCTTTTATATGGGAATAAAGTATTCCACGTGTGGAATTTTGTATGTACCATATGAATAAGGATCGGCTAACTCCGTGCCAGCAGCCGCGGTAATACGGAGGATCCGAGCGTTATCCGGATTTATTGGGTTTAAAGGGAGCGTAGGTGGATTGTTAAGTCAGTTGTGAAAGTTTGCGGCTCAACCGTAAAATTGCAGTTGAAACTGGGAGTCTTGAGTACAGTAGAGGTGGGCGGAATTCGTGGTGTAGCGGTGAAATGCTTAGATATCACGAAGAACTCCGATTGCGAAGGCAGCTCACTAGACTGTCACTGACACTGATGC	0.84409	49.1926	6.10703	8.05507	7.94349e-16	4.85506e-13	Bacteria	Bacteroidetes	Bacteroidia	Bacteroidales	Bacteroidaceae	Bacteroides	ovatus
TGGGGAATATTGCACAATGGGGGAAACCCTGATGCAGCGACGCCGCGTGAGCGATGAAGTATTTCGGTATGTAAAGCTCTATCAGCAGGGAAGAAAATGACGGTACCTGACTAAGAAGCCCCGGCTAACTACGTGCCAGCAGCCGCGGTAATACGTAGGGGGCAAGCGTTATCCGGATTTACTGGGTGTAAAGGGAGCGTAGACGGCATGGCAAGCCAGATGTGAAAGCCCGGGGCTCAACCCAGGGACTGCATTTGGAACTGTCAGGCTAGAGTGTCGGAGAGGAAAGCGGAATTCCTAGTGTAGCGGTGAAATGCGTAGATATTAGGAGGAACACCAGTGGCGAAGGCGGCTTTCTGGACGATGACTGACGTTGAGGCTCGAAAGCGTGGGGAGCAAA	0.832154	24.8934	6.10797	4.07556	4.59042e-05	0.00184583	Bacteria	Firmicutes	Clostridia	Clostridiales	Lachnospiraceae	NA	NA
TGGGGAATTTTGGACAATGGGGGCAACCCTGATCCAGCCATGCCGCGTGCAGGATGAAGGTCTTCGGATTGTAAACTGCTTTTGTCAGGGACGAAAAGGGATGCGATAACACCGCATTCCGCTGACGGTACCTGAAGAATAAGCACCGGCTAACTACGTGCCAGCAGCCGCGGTAATACGTAGGGTGCAAGCGTTAATCGGAATTACTGGGCGTAAAGCGTGCGCAGGCGGTTCTGTAAGATAGATGTGAAATCCCCGGGCTCAACCTGGGAATTGCATATATGACTGCAGGACTTGAGTTTGTCAGAGGAGGGTGGAATTCCACGTGTAGCAGTGAAATGCGTAGATATGTGGAAGAACACCGATGGCGAAGGCAGCCCTCTGGGACATGACTGACGCT	0.810147	-25.4681	3.80287	-6.69706	2.12657e-11	5.41567e-09	Bacteria	Proteobacteria	Gammaproteobacteria	Betaproteobacteriales	Burkholderiaceae	Sutterella	wadsworthensis
TGAGGAATATTGGTCAATGGACGAGAGTCTGAACCAGCCAAGTAGCGTGAAGGATGAAGGTCCTACGGATTGTAAACTTCTTTTATAAGGGAATAAACCCTCCCACGTGTGGGAGCTTGTATGTACCTTATGAATAAGCATCGGCTAACTCCGTGCCAGCAGCCGCGGTAATACGGAGGATGCGAGCGTTATCCGGATTTATTGGGTTTAAAGGGAGCGCAGACGGGTCGTTAAGTCAGCTGTGAAAGTTTGGGGCTCAACCTTAAAATTGCAGTTGATACTGGCGTCCTTGAGTGCGGTTGAGGTGTGCGGAATTCGTGGTGTAGCGGTGAAATGCTTAGATATCACGAAGAACTCCGATTGCGAAGGCAGCACACTAATCCGTAACTGACGTTCATGC	0.787459	-23.7386	6.10824	-3.88632	0.000101776	0.00341787	Bacteria	Bacteroidetes	Bacteroidia	Bacteroidales	Bacteroidaceae	Bacteroides	plebeius
TGGGGAATCTTCCGCAATGGGCGAAAGCCTGACGGAGCAACGCCGCGTGAGTGAAGACGGTCTTCGGGTTGTAAAGCTCTGTTATACGGGACGAAAAGTCTTGTGGTTAATACCCATAAGAAGTGACGGTACCGTAAGAGAAAGCCACGGCTAACTACGTGCCAGCAGCCGCGGTAATACGTAGGTGGCAAGCGTTGTCCGGAATTATTGGGCGTAAAGGGCGCGCAGGCGGCTTCTTAAGTCTGTCTTAAAAGTGCGGGGCTTAACCCCGTGATGGGATGGAAACTGGGAAGCTCAGAGTATCGGAGAGGAAAGCGGAATTCCTAGTGTAGCGGTGAAATGCGTAGATATTAGGAGGAACACCAGTGGCGAAAGCGGCTTTCTGGACGAAAACTGACGC	0.77624	27.3021	6.10717	4.4705	7.80359e-06	0.000469823	Bacteria	Firmicutes	Negativicutes	Selenomonadales	Veillonellaceae	Megasphaera	NA
TGAGGAATATTGGTCAATGGGCGCTAGCCTGAACCAGCCAAGTAGCGTGAAGGATGAAGGCTCTATGGGTCGTAAACTTCTTTTATATAAGAATAAAGTGCAGTATGTATACTGTTTTGTATGTATTATATGAATAAGGATCGGCTAACTCCGTGCCAGCAGCCGCGGTAATACGGAGGATCCGAGCGTTATCCGGATTTATTGGGTTTAAAGGGAGCGTAGGTGGACTGGTAAGTCAGTTGTGAAAGTTTGCGGCTCAACCGTAAAATTGCAGTTGATACTGTCAGTCTTGAGTACAGTAGAGGTGGGCGGAATTCGTGGTGTAGCGGTGAAATGCTTAGATATCACGAAGAACTCCGATTGCGAAGGCAGCTCACTGGACTGCAACTGACACTGATAC	0.769236	-21.6704	6.10822	-3.54775	0.000388537	0.0099779	Bacteria	Bacteroidetes	Bacteroidia	Bacteroidales	Bacteroidaceae	Bacteroides	NA
TGGGGAATTTTGCGCAATGGGGGCAACCCTGACGCAGCAACGCCGCGTGCGGGACGAAGGCGTCCGCGTCGTAAACCGCTTTCAGCGGGGAACACCTAACGAGGGTACCCGCAGAAGAAGCCCCGGCTAAATACGTGCCAGCAGCCGCGGTAATACGTATGGGGCGAGCGTTATCCGGATTCATTGGGCGTAAAGCGCGCGTAGGCGGAGCGCTAAGCGGGACCTCTAACCCGAGGGCTCAACCCCCGGCCGGGTCCCGAACTGGCGCTCTCGAGTGCGGTAGGGGAGAGCGGAATTCCCGGTGTAGCGGTGGAATGCGCAGATATCGGGAAGAACACCGACGGCGAAGGCAGCTCTCTGGGCCGAAACTGACGCTGAGGCGCGAAAGCTGGGGGAGCGA	0.737701	-33.6214	6.10809	-5.50441	3.70416e-08	4.04283e-06	Bacteria	Actinobacteria	Coriobacteriia	Coriobacteriales	Eggerthellaceae	Senegalimassilia	anaerobia
TGGGGAATATTGCACAATGGGCGCAAGCCTGATGCAGCCATGCCGCGTGTATGAAGAAGGCCTTCGGGTTGTAAAGTACTTTCAGCGGGGAGGAAGGCGATAAGGTTAATAACCTTGTCGATTGACGTTACCCGCAGAAGAAGCACCGGCTAACTCCGTGCCAGCAGCCGCGGTAATACGGAGGGTGCAAGCGTTAATCGGAATTACTGGGCGTAAAGCGCACGCAGGCGGTCTGTCAAGTCGGATGTGAAATCCCCGGGCTCAACCTGGGAACTGCATTCGAAACTGGCAGGCTAGAGTCTTGTAGAGGGGGGTGGAATTCCAGGTGTAGCGGTGAAATGCGTAGAGATCTGGAGGAATACCGGTGGCGAAGGCGGCCCCCTGGACAAAGACTGACGCT	0.734318	26.7186	6.10717	4.37496	1.21456e-05	0.000674854	Bacteria	Proteobacteria	Gammaproteobacteria	Enterobacteriales	Enterobacteriaceae	NA	NA
TGGGGAATATTGCACAATGGGCGAAAGCCTGATGCAGCGACGCCGCGTGAGCGAAGAAGTATTTCGGTATGTAAAGCTCTATCAGCAGGGAAGATAATGACGGTACCTGACTAAGAAGCACCGGCTAAATACGTGCCAGCAGCCGCGGTAATACGTATGGTGCAAGCGTTATCCGGATTTACTGGGTGTAAAGGGAGCGCAGGCGGTGCGGCAAGTCTGATGTGAAAGCCCGGGGCTCAACCCCGGTACTGCATTGGAAACTGTCGTACTAGAGTGTTGGAGGGGTAAGCGGAATTCCTAGTGTAGCGGTGAAATGCGTAGATATTAGGAGGAACACCAGTGGCGAAGGCGGCTTACTGGACGATAACTGACGCTGAGGCTCGAAAGCGTGGGGAGCAAA	0.728389	-20.626	6.10791	-3.37693	0.000732984	0.0168421	Bacteria	Firmicutes	Clostridia	Clostridiales	Lachnospiraceae	Agathobacter	NA
TAGGGAATTTTCGTCAATGGGGGGAACCCTGAACGAGCAATGCCGCGTGAGTGAGGAAGGTCTTCGGATCGTAAAGCTCTGTTGTAAGAGAAAAACGGCACTCATAGGGAATGATGAGTGAGTGATGGTATCTTACCAGAAAGTCACGGCTAACTACGTGCCAGCAGCCGCGGTAATACGTAGGTGGCGAGCGTTATCCGGAATGATTGGGCGTAAAGGGTGCGTAGGTGGCAGATCAAGTCTGGAGTAAAAGGTATGGGCTCAACCCGTACTTGCTCTGGAAACTGATCAGCTAGAGAACAGAAGAGGACGGCGGAACTCCATGTGTAGCGGTAAAATGCGTAGATATATGGAAGAACACCGGTGGCGAAGGCGGCCGTCTGGTCTGGATTCTGACACT	0.702961	-40.2051	6.10785	-6.58253	4.62506e-11	1.00958e-08	Bacteria	Firmicutes	Erysipelotrichia	Erysipelotrichales	Erysipelotrichaceae	Holdemanella	NA
TAGGGAATCTTCGGCAATGGACGAAAGTCTGACCGAGCAACGCCGCGTGAGTGAAGAAGGTTTTCGGATCGTAAAACTCTGTTGTTAGAGAAGAACAAGGATGAGAGTAAAATGTTCATCCCTTGACGGTATCTAACCAGAAAGCCACGGCTAACTACGTGCCAGCAGCCGCGGTAATACGTAGGTGGCAAGCGTTGTCCGGATTTATTGGGCGTAAAGCGAGCGCAGGCGGTTTCTTAAGTCTGATGTGAAAGCCCCCGGCTCAACCGGGGAGGGTCATTGGAAACTGGGAGACTTGAGTGCAGAAGAGGAGAGTGGAATTCCATGTGTAGCGGTGAAATGCGTAGATATATGGAGGAACACCAGTGGCGAAGGCGGCTCTCTGGTCTGTAACTGACGC	0.689622	-33.1943	4.61738	-7.18899	6.52702e-13	2.21629e-10	Bacteria	Firmicutes	Bacilli	Lactobacillales	Enterococcaceae	Enterococcus	NA
TGGGGAATATTGCACAATGGAGGAAACTCTGATGCAGCGATGCCGCGTGAGGGAAGAAGGTTTTAGGATTGTAAACCTCTGTCTTCAGGGACGAAAAAAAGACGGTACCTGAGGAGGAAGCTCCGGCTAACTACGTGCCAGCAGCCGCGGTAATACGTAGGGAGCGAGCGTTGTCCGGAATTACTGGGTGTAAAGGGAGCGTAGGCGGGATCGCAAGTCAGATGTGAAAACTATGGGCTTAACCCATAAACTGCATTTGAAACTGTGGTTCTTGAGTGAAGTAGAGGTAAGCGGAATTCCTAGTGTAGCGGTGAAATGCGTAGATATTAGGAGGAACATCAGTGGCGAAGGCGGCTTACTGGGCTTTAACTGACGCTGAGGCTCGAAAGCGTGGGGAGCA	0.562005	19.7957	6.1064	3.24181	0.00118775	0.0261135	Bacteria	Firmicutes	Clostridia	Clostridiales	Ruminococcaceae	Ruminococcus_1	NA
TGGGGAATATTGCGCAATGGGGGCAACCCTGACGCAGCCATGCCGCGTGAATGAAGAAGGCCTTCGGGTTGTAAAGTTCTTTCGGTAGCGAGGAAGGCACTTAGTTTAATAAACTAAGTGATTGACGTTAACTACAGAAGAAGCACCGGCTAACTCCGTGCCAGCAGCCGCGGTAATACGGAGGGTGCGAGCGTTAATCGGAATAACTGGGCGTAAAGGGCACGCAGGCGGTGACTTAAGTGAGGTGTGAAAGCCCCGGGCTTAACCTGGGAATTGCATTTCATACTGGGTCGCTAGAGTACTTTAGGGAGGGGTAGAATTCCACGTGTAGCGGTGAAATGCGTAGAGATGTGGAGGAATACCGAAGGCGAAGGCAGCCCCTTGGGAATGTACTGACGCT	0.556469	26.0709	6.10685	4.26912	1.9625e-05	0.00101651	Bacteria	Proteobacteria	Gammaproteobacteria	Pasteurellales	Pasteurellaceae	Haemophilus	NA
TGGGGAATATTGCACAATGGGGGAAACCCTGATGCAGCGACGCCGCGTGAAGGAAGAAGTACCTCGGTATGTAAACTTCTATCAGCAGGGAAGAAAATGACGGTACCTGACTAAGAAGCCCCGGCTAACTACGTGCCAGCAGCCGCGGTAATACGTAGGGGGCAAGCGTTATCCGGATTTACTGGGTGTAAAGGGAGCGTAGACGGATGGACAAGTCTGATGTGAAAGGCTGGGGCTCAACCCCGGGACTGCATTGGAAACTGCCCGTCTTGAGTGCCGGAGAGGTAAGCGGAATTCCTAGTGTAGCGGTGAAATGCGTAGATATTAGGAGGAACACCAGTGGCGAAGGCGGCTTACTGGACGGTAACTGACGTTGAGGCTCGAAAGCGTGGGGAGCAAA	0.528517	-30.9928	6.10779	-5.07431	3.88902e-07	3.30135e-05	Bacteria	Firmicutes	Clostridia	Clostridiales	Lachnospiraceae	Blautia	NA
TGGGGAATATTGCACAATGGGCGAAAGCCTGATGCAGCGACGCCGCGTGAGCGAAGAAGTATTTCGGTATGTAAAGCTCTATCAGCAGGGAAGATAATGACGGTACCTGACTAAGAAGCACCGGCTAAATACGTGCCAGCAGCCGCGGTAATACGTATGGTGCAAGCGTTATCCGGATTTACTGGGTGTAAAGGGAGCGCAGGCGGTACGGCAAGTCTGATGTGAAAGCCCGGGGCTCAACCCCGGTACTGCATTGGAAACTGTCGTACTAGAGTGTCGGAGGGGTAAGCGGAATTCCTAGTGTAGCGGTGAAATGCGTAGATATTAGGAGGAACACCAGTGGCGAAGGCGGCTTACTGGACGATAACTGACGCTGAGGCTCGAAAGCGTGGGGAGCAAA	0.505879	-31.6292	6.10795	-5.17838	2.23827e-07	2.04752e-05	Bacteria	Firmicutes	Clostridia	Clostridiales	Lachnospiraceae	Agathobacter	NA
TGGGGAATATTGCACAATGGGCGCAAGCCTGATGCAGCCATGCCGCGTGTATGAAGAAGGCCTTCGGGTTGTAAAGTACTTTCAGCGGGGAGGAAGGCGATACGGTTAATAACCGTGTCGATTGACGTTACCCGCAGAAGAAGCACCGGCTAACTCCGTGCCAGCAGCCGCGGTAATACGGAGGGTGCAAGCGTTAATCGGAATTACTGGGCGTAAAGCGCACGCAGGCGGTCTGTCAAGTCGGATGTGAAATCCCCGGGCTCAACCTGGGAACTGCATCCGAAACTGGCAGGCTTGAGTCTTGTAGAGGGGGGTAGAATTCCAGGTGTAGCGGTGAAATGCGTAGAGATCTGGAGGAATACCGGTGGCGAAGGCGGCCCCCTGGACAAAGACTGACGCT	0.440029	27.9649	6.10573	4.58011	4.64734e-06	0.000308745	Bacteria	Proteobacteria	Gammaproteobacteria	Enterobacteriales	Enterobacteriaceae	NA	NA
TGAGGAATATTGGTCAATGGGCGAGAGCCTGAACCAGCCAAGTAGCGTGAAGGATGAAGGCTCTATGGGTCGTAAACTTCTTTTATATGGGAATAAAGTATTCCACGTGTGGAATTTTGTATGTACCATATGAATAAGGATCGGCTAACTCCGTGCCAGCAGCCGCGGTAATACGGAGGATCCGAGCGTTATCCGGATTTATTGGGTTTAAAGGGAGCGTAGGTGGATTGTTAAGTCAGTTGTGAAAGTTTGCGGCTCAACCGTAAAATTGCAGTTGAAACTGGCAGTCTTGAGTACAGTAGAGGTGGGCGGAATTCGTGGTGTAGCGGTGAAATGCTTAGATATCACGAAGAACTCCGATTGCGAAGGCAGCTCACTAGACTGTCACAGACACTGATGC	0.426224	-20.7343	6.10827	-3.39446	0.000687635	0.0159493	Bacteria	Bacteroidetes	Bacteroidia	Bacteroidales	Bacteroidaceae	Bacteroides	NA
TGGGGAATATTGCACAATGGAGGAAACTCTGATGCAGCGACGCCGCGTGAAGGATGAAGTATTTCGGTATGTAAACTTCTATCAGCAGGGAAGAAAATGACGGTACCTGACTAAGAAGCCCCGGCTAACTACGTGCCAGCAGCCGCGGTAATACGTAGGGGGCAAGCGTTATCCGGATTTACTGGGTGTAAAGGGAGCGTAGACGGCACAGCAAGCCAGATGTGAAAGCCCGGGGCTCAACCCCGGGACTGCATTTGGAACTGCTGAGCTAGAGTGTCGGAGAGGCAAGTGGAATTCCTAGTGTAGCGGTGAAATGCGTAGATATTAGGAGGAACACCAGTGGCGAAGGCGGCTTGCTGGACGATGACTGACGTTGAGGCTCGAAAGCGTGGGGAGCAAA	0.417314	-21.0899	6.10822	-3.4527	0.000554997	0.0133549	Bacteria	Firmicutes	Clostridia	Clostridiales	Lachnospiraceae	Dorea	NA
TGAGGAATATTGGTCAATGGGCGAGAGTCTGAACCAGCCAAGTAGCGTGAAGGATGACTGCCCTATGGGTTGTAAACTTCTTTTATAAAGGAATAAAGTCGGGTATGCATACCCGTTTGCATGTACTTTATGAATAAGGATCGGCTAACTCCGTGCCAGCAGCCGCGGTAATACGGAGGATCCGAGCGTTATCCGGATTTATTGGGTTTAAAGGGAGCGTAGATGGATGTTTAAGTCAGTTGTGAAAGTTTGCGGCTCAACCGTAAAATTGCAGTTGATACTGGATATCTTGAGTGCAGTTGAGGCAGGCGGAATTCGTGGTGTAGCGGTGAAATGCTTAGATATCACGAAGAACTCCGATTGCGAAGGCAGCCTGCTAAGCTGCAACTGACATTGAGGC	0.398795	39.1497	6.10598	6.41169	1.43912e-10	2.74872e-08	Bacteria	Bacteroidetes	Bacteroidia	Bacteroidales	Bacteroidaceae	Bacteroides	NA
TGAGGAATATTGGTCAATGGGCGAGAGCCTGAACCAGCCAAGTAGCGTGAAGGATGAAGGTCCTACGGATTGTAAACTTCTTTTATACGGGAATAAAGTATCCTACGTGTAGGATTTTGTATGTACCGTATGAATAAGCATCGGCTAACTCCGTGCCAGCAGCCGCGGTAATACGGAGGATGCGAGCGTTATCCGGATTTATTGGGTTTAAAGGGAGCGCAGACGGGAGATTAAGTCAGTTGTGAAAGTTTGCGGCTCAACCGTAAAATTGCAGTTGATACTGGTTTCCTTGAGTGCAGTTGAGGCAGGCGGAATTCGTGGTGTAGCGGTGAAATGCTTAGATATCACGAAGAACCCCGATTGCGAAGGCAGCTTGCTAAACTGTAACTGACGTTCATGC	0.385519	-22.851	6.10824	-3.74101	0.000183282	0.00544287	Bacteria	Bacteroidetes	Bacteroidia	Bacteroidales	Bacteroidaceae	Bacteroides	coprocola
TGGGGAATCTTCCGCAATGGACGAAAGTCTGACGGAGCAACGCCGCGTGAGTGATGACGGCCTTCGGGTTGTAAAGCTCTGTTAATCGGGACGAAAGGCCTTCTTGCGAATAGTGAGAAGGGTTGACGGTACCGGAATAGAAAGCCACGGCTAACTACGTGCCAGCAGCCGCGGTAATACGTAGGTGGCAAGCGTTGTCCGGAATTATTGGGCGTAAAGCGCGCGCAGGCGGATAGGTCAGTCTGTCTTAAAAGTTCGGGGCTTAACCCCGTGATGGGATGGAAACTGCCAATCTAGAGTATCGGAGAGGAAAGTGGAATTCCTAGTGTAGCGGTGAAATGCGTAGATATTAGGAAGAACACCAGTGGCGAAGGCGACTTTCTGGACGAAAACTGACGCT	0.365169	-21.9333	6.10811	-3.59085	0.000329602	0.00860909	Bacteria	Firmicutes	Negativicutes	Selenomonadales	Veillonellaceae	Veillonella	NA
TGGGGAATCTTCCGCAATGGACGAAAGTCTGACGGAGCAACGCCGCGTGAGTGAAGACGGCCTTCGGGTTGTAAAGCTCTGTGATCCGGGACGAAAGAGCCTGAGGTAAATAGCCTAAGGAAGTGACGGTACCGGAAAAGCAAGCCACGGCTAACTACGTGCCAGCAGCCGCGGTAATACGTAGGTGGCAAGCGTTGTCCGGAATTATTGGGCGTAAAGCGCGCGCAGGCGGCTTACTAAGTCCATCTTAAAAGTGCGGGGCTTAACCCCGTGAGGGGATGGAAACTGGGAAGCTGGAGTATCGGAGAGGAAAGTGGAATTCCTAGTGTAGCGGTGAAATGCGTAGAGATTAGGAAGAACACCGGTGGCGAAGGCGACTTTCTGGACGAAAACTGACGCT	0.353997	27.3971	6.10744	4.48586	7.26211e-06	0.000452919	Bacteria	Firmicutes	Negativicutes	Selenomonadales	Veillonellaceae	Dialister	NA
TGGGGAATTTTGCGCAATGGGGGAAACCCTGACGCAGCAACGCCGCGTGCGGGACGAAGGCCTTCGGGTTGTAAACCGCTTTCAGCAGGGAAGACTTTGACGGTACCTGCAGAAGAAGCTCCGGCTAACTACGTGCCAGCAGCCGCGGTAATACGTAGGGGGCGAGCGTTATCCGGATTCATTGGGCGTAAAGCGCGCGTAGGCGGCCGCCTAAGCGGAACCTCTAATCCCGGGGCTCAACCTCGGGCCGGGTTCCGGACTGGGCGGCTCGAGTGCGGTAGAGGCAGGCGGAATTCCCGGTGTAGCGGTGGAATGCGCAGATATCGGGAAGAACACCGATGGCGAAGGCAGCCTGCTGGGCCGCCACTGACGCTGAGGCGCGAAAGCTGGGGGAGCGAAC	0.351693	29.4684	6.10757	4.8249	1.40073e-06	0.000104406	Bacteria	Actinobacteria	Coriobacteriia	Coriobacteriales	Eggerthellaceae	Adlercreutzia	NA
TGGGGGATATTGCACAATGGGGGAAACCCTGATGCAGCGACGCCGCGTGGAGGAAGAAGGTTTTCGGATTGTAAACTCCTGTCGTTAGGGACGATAATGACGGTACCTAACAAGAAAGCACCGGCTAACTACGTGCCAGCAGCCGCGGTAAAACGTAGGGTGCAAGTGTTGTCCGGAATTACTGGGTGTAAAGGGAGCGCAGGCGGACCGGCAAGTTGGAAGTGAAAACTATGGGCTCAACCCATAAATTGCTTTCAAAACTGCTGGCCTTGAGTAGTGCAGAGGTAGGTGGAATTCCCGGTGTAGCGGTGGAATGCGTAGATATCGGGAGGAACACCAGTGGCGAAGGCGACCTACTGGGCACCAACTGACGCTGAGGCTCGAAAGCATGGGTAGCAAA	0.350446	-22.1708	6.10805	-3.62976	0.000283681	0.0075385	Bacteria	Firmicutes	Clostridia	Clostridiales	Ruminococcaceae	Subdoligranulum	NA
TCGGGAATATTGCGCAATGGAGGAAACTCTGACGCAGTGACGCCGCGTGCAGGAAGAAGGTTTTCGGATTGTAAACTGCTTTAGACAGGGAAGAAAAAAGACAGTACCTGTAGAATAAGCTCCGGCTAACTACGTGCCAGCAGCCGCGGTAATACGTAGGGAGCGAGCGTTATCCGGATTTATTGGGTGTAAAGGGTGCGTAGACGGGAAGTCAAGTTAGTTGTGAAATCCCTCGGCTTAACTGAGGAACTGCAACTAAAACTGATTTTCTTGAGTACTGGAGAGGAAAGTGGAATTCCTAGTGTAGCGGTGAAATGCGTAGATATTAGGAGGAACACCGGTGGCGAAGGCGACTTTCTGGACAGAAACTGACGTTGAGGCACGAAAGTGTGGGGAGCAA	0.346761	26.0374	6.10718	4.26341	2.01328e-05	0.00102543	Bacteria	Firmicutes	Clostridia	Clostridiales	Ruminococcaceae	Ruminococcaceae_UCG-014	NA
TGGGGAATCTTCCGCAATGGACGAAAGTCTGACGGAGCAACGCCGCGTGAGTGATGACGGCCTTCGGGTTGTAAAGCTCTGTTAATCGGGACGAATGGTTCTTGTGTGAATAGTGCGAGGATTTGACGGTACCGGAATAGAAAGCCACGGCTAACTACGTGCCAGCAGCCGCGGTAATACGTAGGTGGCAAGCGTTGTCCGGAATTATTGGGCGTAAAGCGCGCGCAGGCGGATTGGTCAGTCTGTCTTAAAAGTTCGGGGCTTAACCCCGTGATGGGATGGAAACTGCCAATCTAGAGTATCGGAGAGGAAAGTGGAATTCCTAGTGTAGCGGTGAAATGCGTAGATATTAGGAAGAACACCAGTGGCGAAGGCGACTTTCTGGACGAAAACTGACGCT	0.330415	-19.2018	6.10771	-3.14386	0.00166736	0.0356326	Bacteria	Firmicutes	Negativicutes	Selenomonadales	Veillonellaceae	Veillonella	NA
TGGGGAATATTGCACAATGGGGGAAACCCTGATGCAGCAACGCCGCGTGAAGGATGACGGTTTTCGGATTGTAAACTTCTTTTCTTAGTGACGAAGACAGTGACGGTAGCTAAGGAATAAGCATCGGCTAACTACGTGCCAGCAGCCGCGGTAATACGTAGGATGCAAGCGTTATCCGGATTTACTGGGTGTAAAGGGAGCGCAGGCTGGACTGCAAGTTGGATGTGAAATACCGTGGCTTAACCACGGAACTGCATCCAAAACTGTAGTTCTTGAGTGAAGTAGAGGCAAGCGGAATTCCGAGTGTAGCGGTGAAATGCGTAGATATTCGGAGGAACACCAGTGGCGAAGGCGGCTTGCTGGGCTTTAACTGACGCTGAGGCTCGAAAGTGTGGGGAGC	0.327059	-22.522	6.10771	-3.68747	0.000226491	0.00650835	Bacteria	Firmicutes	Clostridia	Clostridiales	Ruminococcaceae	NA	NA
TGGGGAATTTTCCGCAATGGGCGAAAGCCTGACGGAGCAACGCCGCGTGAACGATGAAGGTCTTAGGATCGTAAAGTTCTGTTGTTAGGGACGAAGGATAAGGATTATAATACAGTCTTTGTTTGACGGTACCTAACGAGGAAGCCACGGCTAACTACGTGCCAGCAGCCGCGGTAATACGTAGGCGGCAAGCGTTGTCCGGAATTATTGGGCGTAAAGGGAGCGCAGGCGGGAAACTAAGCGGATCTTAAAAGTGCGGGGCTCAACCCCGTGATGGGGTCCGAACTGGTTTTCTTGAGTGCAGGAGAGGAAAGCGGAATTCCCAGTGTAGCGGTGAAATGCGTAGATATTGGGAAGAACACCAGTGGCGAAGGCGGCTTTCTGGACTGTAACTGACGCT	0.301628	25.7123	6.10789	4.20968	2.55729e-05	0.0012211	Bacteria	Firmicutes	Negativicutes	Selenomonadales	Veillonellaceae	Megamonas	NA
TGGGGAATCTTCCGCAATGGACGAAAGTCTGACGGAGCAACGCCGCGTGAGTGATGACGGCCTTCGGGTTGTAAAGCTCTGTTAATCGGGACGAAAGGTCTTCTTGCGAATAGTTAGAAGAATTGACGGTACCGGAATAGAAAGCCACGGCTAACTACGTGCCAGCAGCCGCGGTAATACGTAGGTGGCAAGCGTTGTCCGGAATTATTGGGCGTAAAGCGCGCGCAGGTGGATTGGTCAGTCTGTCTTAAAAGTTCGGGGCTTAACCCCGTGATGGGATGGAAACTGCCAATCTAGAGTATCGGAGAGGAAAGTGGAATTCCTAGTGTAGCGGTGAAATGCGTAGATATTAGGAAGAACACCAGTGGCGAAGGCGACTTTCTGGACGAAAACTGACGCT	0.296264	-23.1229	6.10771	-3.78586	0.00015318	0.00468119	Bacteria	Firmicutes	Negativicutes	Selenomonadales	Veillonellaceae	Veillonella	NA
TGAGGAATATTGGTCAATGGGCGAGAGCCTGAACCAGCCAAGTAGCGTGAAGGATGACGGCCCTACGGGTTGTAAACTTCTTTTGTGCGGGAATAAAGGAGCCTACGTGTAGGCTTTTGCATGTACCGTAACGAATAAGCATCGGCTAACTCCGTGCCAGCAGCCGCGGTAATACGGAGGATGCGAGCGTTATCCGGATTTATTGGGTTTAAAGGGAGCGTAGACGGGTTTTTAAGTCAGCTGTGAAAGTTTGGGGCTCAACCTTAAAATTGCAGTTGAAACTGGAGACCTTGAGTACGGTTGAGGCAGGCGGAATTCGTGGTGTAGCGGTGAAATGCTTAGATATCACGAAGAACCCCGATTGCGAAGGCAGCCTGCTAAGCCGCCACTGACGTTGAGG	0.289005	-22.5553	6.10824	-3.6926	0.000221973	0.00646046	Bacteria	Bacteroidetes	Bacteroidia	Bacteroidales	Bacteroidaceae	Bacteroides	NA
TGGGGAATCTTCCGCAATGGACGAAAGTCTGACGGAGCAACGCCGCGTGAGTGAAGACGGCCTTCGGGTTGTAAAGCTCTGTGATCCGGGACGAAAGAGCCTTGGGTAAATAGCCTAAGGAAGTGACGGTACCGGAAAAGCAAGCCACGGCTAACTACGTGCCAGCAGCCGCGGTAATACGTAGGTGGCAAGCGTTGTCCGGAATTATTGGGCGTAAAGCGCGCGCAGGCGGCTTTCTAAGTCCATCTTAAAAGTGCGGGGCTTAACCCCGTGATGGGATGGAAACTGGGAAGCTGGAGTATCGGAGAGGAAAGTGGAATTCCTAGTGTAGCGGTGAAATGCGTAGAGATTAGGAAGAACACCGGTGGCGAAGGCGACTTTCTGGACGAAAACTGACGCT	0.268161	33.0374	6.10482	5.41169	6.24311e-08	6.57894e-06	Bacteria	Firmicutes	Negativicutes	Selenomonadales	Veillonellaceae	Dialister	NA
TGGGGAATATTGCACAATGGGGGAAACCCTGATGCAGCAACGCCGCGTGAGTGAAGAAGTATTTCGGTATGTAAAGCTCTATCAGCAGGGAAGATAATGACAGTACCTGACTAAGAAGCTCCGGCTAAATACGTGCCAGCAGCCGCGGTAATACGTATGGAGCAAGCGTTATCCGGATTTACTGGGTGTAAAGGGTGCGTAGGTGGCAGTGCAAGTCAGATGTGAAAGGCCGGGGCTCAACCCCGGAGCTGCATTTGAAACTGCTCGGCTAGAGTACAGGAGAGGCAGGCGGAATTCCTAGTGTAGCGGTGAAATGCGTAGATATTAGGAGGAACACCAGTGGCGAAGGCGGCCTGCTGGACTGTTACTGACACTGAGGCACGAAAGCGTGGGGAGCAAA	0.264494	-22.2323	6.10806	-3.63983	0.000272817	0.00731341	Bacteria	Firmicutes	Clostridia	Clostridiales	Lachnospiraceae	NA	NA
TGGGGAATATTGCACAATGGGGGAAACCTTGATGCAGCGACGCCGCGTGGAGGAAGAAGGTCTTCGGATTGTAAACTCCTGTTGTTGGGGAAGATAATGACGGTACCCAACAAGGAAGTGACGGCTAACTACGTGCCAGCAGCCGCGGTAAAACGTAGGTCACAAGCGTTGTCCGGAATTACTGGGTGTAAAGGGAGCGCAGGCGGGAAGACAAGTTGGAAGTGAAATCTATGGGCTCAACCCATAAACTGCTTTCAAAACTGTTTTTCTTGAGTAGTGCAGAGGTAGGCGGAATTCCCGGTGTAGCGGTGGAATGCGTAGATATCGGGAGGAACACCAGTGGCGAAGGCGGCCTACTGGGCACCAACTGACGCTGAGGCTCGAAAGTGTGGGTAGCAAA	0.261042	54.0077	6.10484	8.8467	9.01432e-19	6.88694e-16	Bacteria	Firmicutes	Clostridia	Clostridiales	Ruminococcaceae	Faecalibacterium	NA
TGGGGAATATTGCACAATGGGGGAAACCCTGATGCAGCAACGCCGCGTGAGTGAAGAAGTATTTCGGTATGTAAAGCTCTATCAGCAGGGAAGATAATGACGGTACCTGACTAAGAAGCTCCGGCTAAATACGTGCCAGCAGCCGCGGTAATACGTATGGAGCAAGCGTTATCCGGATTTACTGGGTGTAAAGGGTGCGTAGGTGGCAGTGCAAGTCAGATGTGAAAGGTCGGGGCTCAACCCCGGAGCTGCATTTGAAACTGCATAGCTAGAGTACAGGAGAGGCAGGCGGAATTCCTAGTGTAGCGGTGAAATGCGTAGATATTAGGAGGAACACCAGTGGCGAAGGCGGCCTGCTGGACTGTTACTGACACTGAGGCACGAAAGCGTGGGGAGCAAA	0.259707	28.7135	6.10752	4.70133	2.58472e-06	0.000183695	Bacteria	Firmicutes	Clostridia	Clostridiales	Lachnospiraceae	NA	NA
TGGGGAATATTGCGCAATGGGGGGAACCCTGACGCAGCAACGCCGCGTGAAGGATGAAGGCCTTCGGGTTGTAAACTTCTGTCTTTGGGGAAGAAAAAAATGACGGTACCCAAGGAGGAAGCCACGGCTAACTACGTGCCAGCAGCCGCGGTAATACGTAGGTGGCGAGCGTTGTCCGGATTTACTGGGTGTAAAGGGCGCGTAGGCGGATGAGCAAGTCAGATGTGAAATACCGGGGCTTAACCCCGGGGCTGCATTTGAAACTGTTCACCTTGAGTGTCGGAGAGGAAAGCGGAATTCCTAGTGTAGCGGTGAAATGCGTAGATATTAGGAGGAACACCAGTGGCGAAGGCGGCTTTCTGGACGATAACTGACGCTGAGGCGCGAAAGTGTGGGGAGC	0.249324	25.5604	6.10718	4.18531	2.8478e-05	0.00129375	Bacteria	Firmicutes	Clostridia	Clostridiales	Ruminococcaceae	Ruminococcaceae_UCG-013	NA
TGGGGAATATTGCACAATGGGGGAAACCCTGATGCAGCAACGCCGCGTGAGTGATGACGGTCTTCGGATTGTAAAGCTCTGTCTTTGGGGACGATAATGACGGTACCCAAGGAGGAAGCCACGGCTAACTACGTGCCAGCAGCCGCGGTAATACGTAGGTGGCGAGCGTTATCCGGAATTATTGGGCGTAAAGGGAGCGTAGGCGGATAATTAAGTGGGATGTGAAATACTCAGGCTCAACCTGGGGGCTGCATTCCAAACTGATTATCTAGAGTGCAGGAGAGGAGAGTGGAATTCCTAGTGTAGCGGTGAAATGCGTAGAGATTAGGAAGAACACCAGTGGCGAAGGCGACTCTCTGGACTGTAACTGACGCTGAGGCTCGAAAGCGTGGGGAGCAAA	0.247668	-22.8477	6.10774	-3.74078	0.000183447	0.00544287	Bacteria	Firmicutes	Clostridia	Clostridiales	Clostridiaceae_1	Clostridium_sensu_stricto_1	NA
TCGGGAATATTGCGCAATGGAGGAAACTCTGACGCAGTGACGCCGCGTGCAGGAAGAAGGTTTTCGGATTGTAAACTGCTTTAGACAGGGAAGATACAAGACAGTACCTGTAGAATAAGCTCCGGCTAACTACGTGCCAGCAGCCGCGGTAATACGTAGGGAGCAAGCGTTATCCGGATTTATTGGGTGTAAAGGGTGCGTAGACGGGAAAACAAGTTAGTTGTGAAATCCCTCGGCTTAACTGAGGAACTGCAACTAAAACTATTTTTCTTGAGTGCTGGAGAGGAAAGTGGAATTCCTAGTGTAGCGGTGAAATGCGTAGATATTAGGAGGAACACCAGTGGCGAAGGCGACTTTCTGGACAGTAACTGACGTTGAGGCACGAAAGTGTGGGGAGCAA	0.23873	37.6171	6.10602	6.16067	7.24376e-10	1.05608e-07	Bacteria	Firmicutes	Clostridia	Clostridiales	Ruminococcaceae	Ruminococcaceae_UCG-014	NA
TAGGGAATCTTCCACAATGGACGCAAGTCTGATGGAGCAACGCCGCGTGAGTGAAGAAGGGTTTCGGCTCGTAAAGCTCTGTTGTTAAAGAAGAACGTGGGTGAGAGTAACTGTTCACCCAGTGACGGTATTTAACCAGAAAGCCACGGCTAACTACGTGCCAGCAGCCGCGGTAATACGTAGGTGGCAAGCGTTATCCGGATTTATTGGGCGTAAAGCGAGCGCAGGCGGTCTTTTAAGTCTAATGTGAAAGCCTTCGGCTCAACCGAAGAAGTGCATTGGAAACTGGGAGACTTGAGTGCAGAAGAGGACAGTGGAACTCCATGTGTAGCGGTGAAATGCGTAGATATATGGAAGAACACCAGTGGCGAAGGCGGCTGTCTGGTCTGTAACTGACGCT	0.231067	25.425	6.10718	4.16313	3.1391e-05	0.00137044	Bacteria	Firmicutes	Bacilli	Lactobacillales	Lactobacillaceae	Pediococcus	NA
TGGGGAATATTGCACAATGGGCGCAAGCCTGATGCAGCGACGCCGCGTGCGGGATGGAGGCCTTCGGGTTGTAAACCGCTTTTGTTCAAGGGCAAGGCACGGCTTTGGGCCGTGTTGAGTGGATTGTTCGAATAAGCACCGGCTAACTACGTGCCAGCAGCCGCGGTAATACGTAGGGTGCGAGCGTTATCCGGATTTATTGGGCGTAAAGGGCTCGTAGGCGGTTCGTCGCGTCCGGTGTGAAAGTCCATCGCCTAACGGTGGATCTGCGCCGGGTACGGGCGGGCTGGAGTGCGGTAGGGGAGACTGGAATTCCCGGTGTAACGGTGGAATGTGTAGATATCGGGAAGAACACCAATGGCGAAGGCAGGTCTCTGGGCCGTCACTGACGCTGAGGAGC	0.220236	25.808	6.10719	4.22584	2.3805e-05	0.00117336	Bacteria	Actinobacteria	Actinobacteria	Bifidobacteriales	Bifidobacteriaceae	Bifidobacterium	NA
TGGGGAATATTGCACAATGGAGGAAACTCTGATGCAGCGACGCCGCGTGAGTGAAGAAGTAATTCGTTATGTAAAGCTCTATCAGCAGGGAAGATAGTGACGGTACCTGACTAAGAAGCTCCGGCTAAATACGTGCCAGCAGCCGCGGTAATACGTATGGAGCAAGCGTTATCCGGATTTACTGGGTGTAAAGGGAGTGTAGGTGGCCATGCAAGTCAGAAGTGAAAATCCGGGGCTTAACCCCGGAACTGCTTTTGAAACTGTAAGGCTGGAGTGCAGGAGGGGTGAGTGGAATTCCTAGTGTAGCGGTGAAATGCGTAGATATTAGGAGGAACACCAGTGGCGAAGGCGGCTCACTGGACTGTAACTGACACTGAGGCTCGAAAGCGTGGGGAGCAAA	0.219832	-22.5126	6.10773	-3.68592	0.000227877	0.00650835	Bacteria	Firmicutes	Clostridia	Clostridiales	Lachnospiraceae	Lachnospira	NA
TGGGGAATATTGCACAATGGGCGAAAGCCTGATGCAGCGACGCCGCGTGAGGGATGGAGGCCTTCGGGTTGTAAACCTCTTTCGCTCATGGTCAAGCCGCAACTGTGGGTTGTGGTGAGGGTAGTGGGTAAAGAAGCGCCGGCTAACTACGTGCCAGCAGCCGCGGTAATACGTAGGGCGCGAGCGTTGTCCGGAATTATTGGGCGTAAAGGGCTTGTAGGCGGTTGGTCGCGTCTGCCGTGAAATTCTCTGGCTTAACTGGGGGCGTGCGGTGGGTACGGGCTGACTTGAGTGCGGTAGGGGAGACTGGAACTCCTGGTGTAGCGGTGGAATGCGCAGATATCAGGAAGAACACCGGTGGCGAAGGCGGGTCTCTGGGCCGTTACTGACGCTGAGGAGC	0.218589	-28.6632	4.65284	-6.16038	7.25711e-10	1.05608e-07	Bacteria	Actinobacteria	Actinobacteria	Actinomycetales	Actinomycetaceae	Actinomyces	odontolyticus
TGAGGAATATTGGTCAATGGGCGCAGGCCTGAACCAGCCAAGTAGCGTGAAAGATGACTGCCCTATGGGTTGTAAACTTCTTTTATAAAGGAATAAAGTCGGGTATGTATACCCGTTTGCATGTACTTTATGAATAAGGATCGGCTAACTCCGTGCCAGCAGCCGCGGTAATACGGAGGATCCGAGCGTTATCCGGATTTATTGGGTTTAAAGGGAGCGTAGATGGATGTTTAAGTCAGTTGTGAAAGTTTGCGGCTCAACCGTAAAATTGCAGTTGATACTGGATATCTTGAGTGCAGTTGAGGCAGGCGGAATTCGTGGTGTAGCGGTGAAATGCTTAGATATCACGAAGAACTCCGATTGCGAAGGCAGCCTGCTAAGCTGCAACTGACATTGAGGC	0.215968	36.5718	6.10639	5.9891	2.11011e-09	2.8037e-07	Bacteria	Bacteroidetes	Bacteroidia	Bacteroidales	Bacteroidaceae	Bacteroides	NA
TGGGGAATATTGCACAATGGGCGCAAGCCTGATGCAGCCATGCCGCGTGTATGAAGAAGGCCTTCGGGTTGTAAAGTACTTTCAGCGGGGAGGAAGGCGATACGGTTAATAACCGCGTCGATTGACGTTACCCGCAGAAGAAGCACCGGCTAACTCCGTGCCAGCAGCCGCGGTAATACGGAGGGTGCAAGCGTTAATCGGAATTACTGGGCGTAAAGCGCACGCAGGCGGTCTGTCAAGTCGGATGTGAAATCCCCGGGCTCAACCTGGGAACTGCATCCGAAACTGGCAGGCTTGAGTCTTGTAGAGGGGGGTAGAATTCCAGGTGTAGCGGTGAAATGCGTAGAGATCTGGAGGAATACCGGTGGCGAAGGCGGCCCCCTGGACAAAGACTGACGCT	0.206244	25.201	6.10719	4.12645	3.684e-05	0.00158568	Bacteria	Proteobacteria	Gammaproteobacteria	Enterobacteriales	Enterobacteriaceae	NA	NA
TGGGGAATATTGCACAATGGGGGAAACCCTGATGCAGCGACGCCGCGTGAGCGAAGAAGTATTTCGGTATGTAAAGCTCTATCAGCAGGGAAGATAATGACGGTACCTGACTAAGAAGCCCCGGCTAACTACGTGCCAGCAGCCGCGGTAATACGTAGGGGGCAAGCGTTATCCGGATTTACTGGGTGTAAAGGGAGCGTAGACGGCAAGGCAAGTCTGATGTGAAAACCCAGGGCTTAACCCTGGGAGTGCATTGGAAACTGTCTGGCTCGAGTGCCGGAGAGGTAAGCGGAATTCCTAGTGTAGCGGTGAAATGCGTAGATATTAGGAAGAACACCAGTGGCGAAGGCGGCTTACTGGACGGTAACTGACGTTGAGGCTCGAAAGCGTGGGGAGCAAA	0.205951	-22.3327	6.10806	-3.65627	0.000255916	0.00704577	Bacteria	Firmicutes	Clostridia	Clostridiales	Lachnospiraceae	Fusicatenibacter	NA
TGGGGAATCTTCCGCAATGGACGAAAGTCTGACGGAGCAACGCCGCGTGAGTGATGACGGCCTTCGGGTTGTAAAGCTCTGTTAATCGGGACGAATGGTCCTTGTGTGAATAATGCAAGGATTTGACGGTACCGGAATAGAAAGCCACGGCTAACTACGTGCCAGCAGCCGCGGTAATACGTAGGTGGCAAGCGTTGTCCGGAATTATTGGGCGTAAAGCGCGCGCAGGCGGTTTCATAAGTCTGTCTTAAAAGTGCGGGGCTTAACCCCGTGAGGGGATGGAAACTATGGAACTGGAGTATCGGAGAGGAAAGCGGAATTCCTAGTGTAGCGGTGAAATGCGTAGATATTAGGAAGAACACCAGTGGCGAAGGCGGCTTTCTGGACGACAACTGACGCT	0.199494	25.608	6.10751	4.19287	2.75446e-05	0.0012754	Bacteria	Firmicutes	Negativicutes	Selenomonadales	Veillonellaceae	Veillonella	NA
TGGGGAATATTGCACAATGGAGGGAACTCTGATGCAGCAACGCCGCGTGAAGGAAGAAGTATTTCGGTATGTAAACTTCTATCAGTAGGGAAGAAAAGAATGACGGTACCTAACTAAGAAGAACCGGCTAAATACGTGCCAGCAGCCGCGGTAATACGTATGGTTCAAGCGTTATCCGGATTTACTGGGTGTAAAGGGTGAGTAGGCGGTTATGCAAGTCATATGTGAAATGTCGGGGCTCAACTCCGGCCTGCATAAGAAACTGTATAACTAGAGTGCAGGAGAGGCAAGCGGAATTCCTAGTGTAGCGGTGAAATGCGTAGATATTAGGAAGAACACCGGTGGCGAAGGCGGCTTGCTGGACTGTTACTGACGCTGAGTCACGAAAGCGTGGGGAGCA	0.195885	23.0604	6.10761	3.77568	0.000159573	0.00482827	Bacteria	Firmicutes	Clostridia	Clostridiales	Lachnospiraceae	Tyzzerella_3	NA
TGAGGAATATTGGTCAATGGACGAGAGTCTGAACCAGCCAAGTAGCGTGAAGGATGACTGCCCTATGGGTTGTAAACTTCTTTTATACGGGAATAAAGTTAGCCACGTGTGGTTTTTTGCATGTACCGTATGAATAAGGATCGGCTAACTCCGTGCCAGCAGCCGCGGTAATACGGAGGATCCGAGCGTTATCCGGATTTATTGGGTTTAAAGGGAGCGTAGGCGGGGTATTAAGTCAGTTGTGAAAGTTTGCGGCTCAACCGTAAAATTGCAGTTGATACTGGTATCCTTGAGTGCAGCAGAGGTGGGCGGAATTCGTGGTGTAGCGGTGAAATGCTTAGATATCACGAAGAACTCCGATTGCGAAGGCAGCTCACTGGAGTGTAACTGACGCTGATGC	0.175752	40.812	6.10593	6.68399	2.32524e-11	5.4661e-09	Bacteria	Bacteroidetes	Bacteroidia	Bacteroidales	Bacteroidaceae	Bacteroides	clarus
TGGGGAATATTGCGCAATGGGGGCAACCCTGACGCAGCCATGCCGCGTGAATGAAGAAGGCCTTCGGGTTGTAAAGTTCTTTCGGTAGCGAGGAAGGCACTTAGTTTAATAGACTAGGTGATTGACGTTAACTACAGAAGAAGCACCGGCTAACTCCGTGCCAGCAGCCGCGGTAATACGGAGGGTGCGAGCGTTAATCGGAATAACTGGGCGTAAAGGGCACGCAGGCGGTGACTTAAGTGAGGTGTGAAAGCCCCGGGCTTAACCTGGGAATTGCATTTCATACTGGGTCGCTAGAGTACTTTAGGGAGGGGTAGAATTCCACGTGTAGCGGTGAAATGCGTAGAGATGTGGAGGAATACCGAAGGCGAAGGCAGCCCCTTGGGAATGTACTGACGCT	0.174614	-31.8954	6.10762	-5.22222	1.7679e-07	1.68835e-05	Bacteria	Proteobacteria	Gammaproteobacteria	Pasteurellales	Pasteurellaceae	Haemophilus	parainfluenzae
TGGGGAATATTGCACAATGGGGGAAACCCTGATGCAGCAACGCCGCGTGAGTGAAGAAGTATTTCGGTATGTAAAGCTCTATCAGCAGGGAAGATAATGACGGTACCTGACTAAGAAGCTCCGGCTAAATACGTGCCAGCAGCCGCGGTAATACGTATGGAGCAAGCGTTATCCGGATTTACTGGGTGTAAAGGGTGCGTAGGTGGCAATGCAAGTCAGATGTGAAAGGCCGGGGCTCAACCTCGGAGCTGCATTTGAAACTGCATAGCTAGAGTACAGGAGAGGCAGGCGGAATTCCTAGTGTAGCGGTGAAATGCGTAGATATTAGGAGGAACACCAGTGGCGAAGGCGGCCTGCTGGACTGTTACTGACACTGAGGCACGAAAGCGTGGGGAGCAAA	0.16151	-21.6467	6.10807	-3.54395	0.000394173	0.0100383	Bacteria	Firmicutes	Clostridia	Clostridiales	Lachnospiraceae	NA	NA
TGGGGAATATTGGGCAATGGGCGAAAGCCTGACCCAGCAACGCCGCGTGAGGGAAGAAGGGTTTCGGCTCGTAAACCTCTGTCCTATGGGACGAAGGAAGTGACGGTACCATAGGAGGAAGCCCCGGCTAACTACGTGCCAGCAGCCGCGGTAATACGTAGGGGGCGAGCGTTGTCCGGAATGATTGGGCGTAAAGGGCGCGTAGGCGGCCTGCTAAGTCTGAAGTGAAAGTCCTGCTTTCAAGGTGGGAAGTGCTTTGGATACTGGTGGGCTGGAGTGCAGGAGAGGAAAGCGGAATTACCGGTGTAGCGGTGAAATGCGTAGAGATCGGTAGGAACACCAGTGGCGAAGGCGGCTTTCTGGACTGAAACTGACGCTGAGGCGCGAAAGCGTGGGGAGC	0.152462	-22.2646	6.10814	-3.64507	0.000267324	0.00722956	Bacteria	Firmicutes	Clostridia	Clostridiales	Christensenellaceae	Christensenellaceae_R-7_group	NA
TGGGGAATATTGCACAATGGGCGCAAGCCTGATGCAGCAACGCCGCGTGAAGGAAGACGGTTTTCGGATTGTAAACTTCTGTTCTTAGTGAAGAATAATGACGGTAGCTAAGGAGCAAGCCACGGCTAACTACGTGCCAGCAGCCGCGGTAATACGTAGGTGGCAAGCGTTGTCCGGAATTACTGGGTGTAAAGGGAGCGCAGGCGGGTGATCAAGTCAGCTGTGAAAACTACGGGCTTAACCCGTAGACTGCAGTTGAAACTGTTCATCTTGAGTGAAGTAGAGGCTGGCGGAATTCCGAGTGTAGCGGTGAAATGCGTAGATATTCGGAGGAACACCGGTGGCGAAGGCGGCCAACTGGGCTTTAACTGACGCTGAGGCTCGAAAGTGTGGGGAGCAA	0.15048	20.3929	6.10627	3.33966	0.00083882	0.0191301	Bacteria	Firmicutes	Clostridia	Clostridiales	Ruminococcaceae	NA	NA
TGGTGAATATTGCACAATGGGGGAAACCCTGATGCAGCGACGCCGCGTGAGCGAAGAAGTATTTCGGTATGTAAAGCTCTATCAGCAGGGAAGATAATGACGGTACCTGACTAAGAAGCCCCGGCTAACTACGTGCCAGCAGCCGCGGTAATACGTAGGGGGCAAGCGTTATCCGGATTTACTGGGTGTAAAGGGAGCGTAGACGGCAAGGCAAGTCTGATGTGAAAACCCAGGGCTTAACCCTGGGACTGCATTGGAAACTGTCTGGCTCGAGTGCCGGAGAGGTAAGCGGAATTCCTAGTGTAGCGGTGAAATGCGTAGATATTAGGAAGAACACCAGTGGCGAAGGCGGCTTACTGGACGGTAACTGACGTTGAGGCTCGAAAGCGTGGGGAGCAAA	0.147399	-21.4602	6.10807	-3.51342	0.000442373	0.010991	Bacteria	Firmicutes	Clostridia	Clostridiales	Lachnospiraceae	Fusicatenibacter	NA
TCGGGAATATTGCGCAATGGAGGAAACTCTGACGCAGTGACGCCGCGTGCAGGAAGAAGGTTTTCGGATTGTAAACTGCTTTAGACAGGGAAGAACAAAGACAGTACCTGTAGAATAAGCTCCGGCTAACTACGTGCCAGCAGCCGCGGTAATACGTAGGGAGCAAGCGTTATCCGGATTTATTGGGTGTAAAGGGTGCGTAGACGGTAATGCAAGTTAGTTGTGAAATCCCTCGGCTTAACTGAGGAACTGCAACTAAAACTACATTTCTTGAGTATTGGAGGGGAAAGTGGAATTCCTAGTGTAGCGGTGAAATGCGTAGATATTAGGAGGAACACCGGTGGCGAAGGCGACTTTCTGGACAATTACTGACGTTGAGGCACGAAAGTGTGGGGAGCAA	0.139468	37.021	6.1047	6.06434	1.32496e-09	1.84049e-07	Bacteria	Firmicutes	Clostridia	Clostridiales	Ruminococcaceae	Ruminococcaceae_UCG-014	NA
TGGGGAATATTGCACAATGGGCGAAAGCCTGATGCAGCAACGCCGCGTGAGTGATGAAGGCCTTCGGGTCGTAAAACTCTGTCCTCAAGGAAGATAATGACGGTACTTGAGGAGGAAGCCCCGGCTAACTACGTGCCAGCAGCCGCGGTAATACGTAGGGGGCTAGCGTTATCCGGATTTACTGGGCGTAAAGGGTGCGTAGGTGGTTTTTTAAGTCAGGAGTGAAAGGCTACGGCTCAACCGTAGTAAGCTCTTGAAACTGGAAAACTTGAGTGCAGGAGAGGAAAGTGGAATTCCTAGTGTAGCGGTGAAATGCGTAGATATTAGGAGGAACACCAGTAGCGAAGGCGGCTTTCTGGACTGTAACTGACACTGAGGCACGAAAGCGTGGGGAGCAAAC	0.137942	-21.7627	6.10824	-3.56285	0.00036685	0.00950078	Bacteria	Firmicutes	Clostridia	Clostridiales	Peptostreptococcaceae	Terrisporobacter	mayombei
TGGGGAATATTGCACAATGGGGGGAACCCTGATGCAGCGACGCCGCGTGGAGGAAGAAGGTCTTCGGATTGTAAACTCCTGTTGTTGAGGAAGATAATGACGGTACTCAACAAGGAAGTGACGGCTAACTACGTGCCAGCAGCCGCGGTAAAACGTAGGTCACAAGCGTTGTCCGGAATTACTGGGTGTAAAGGGAGCGCAGGCGGGAAGACAAGTTGGAAGTGAAATCTATGGGCTCAACCCATAAACTGCTTTCAAAACTGTTTTTCTTGAGTAGTGCAGAGGTAGGCGGAATTCCCGGTGTAGCGGTGGAATGCGTAGATATCGGGAGGAACACCAGTGGCGAAGGCGGCCTACTGGGCACCAACTGACGCTGAGGCTCGAAAGTGTGGGTAGCAAA	0.136193	-21.1596	6.10807	-3.4642	0.000531808	0.0128985	Bacteria	Firmicutes	Clostridia	Clostridiales	Ruminococcaceae	Faecalibacterium	NA
TGGGGAATATTGCACAATGGGCGCAAGCCTGATGCAGCGACGCCGCGTGCGGGATGGAGGCCTTCGGGTTGTAAACCGCTTTTGTTCAAGGGCAAGGCACGGTCTTTTGGCCGTGTTGAGTGGATTGTTCGAATAAGCACCGGCTAACTACGTGCCAGCAGCCGCGGTAATACGTAGGGTGCGAGCGTTATCCGGATTTATTGGGCGTAAAGGGCTCGTAGGCGGTTCGTCGCGTCCGGTGTGAAAGTCCATCGCCTAACGGTGGATCTGCGCCGGGTACGGGCGGGCTGGAGTGCGGTAGGGGAGACTGGAATTCCCGGTGTAACGGTGGAATGTGTAGATATCGGGAAGAACACCAATGGCGAAGGCAGGTCTCTGGGCCGTCACTGACGCTGAGGAG	0.129975	25.1553	6.1072	4.11895	3.80598e-05	0.00161543	Bacteria	Actinobacteria	Actinobacteria	Bifidobacteriales	Bifidobacteriaceae	Bifidobacterium	NA
TCGGGAATATTGCGCAATGGAGGAAACTCTGACGCAGTGACGCCGCGTATAGGAAGAAGGTTTTCGGATTGTAAACTATTGTCGTTAGGGAAGATAAAAGACAGTACCTAAGGAGGAAGCTCCGGCTAACTACGTGCCAGCAGCCGCGGTAATACGTAGGGAGCAAGCGTTATCCGGATTTATTGGGTGTAAAGGGTGCGTAGACGGGACAACAAGTTAGTTGTGAAATCCCTCGGCTTAACTGAGGAACTGCAACTAAAACTATTGTTCTTGAGTGTTGGAGAGGAAAGTGGAATTCCTAGTGTAGCGGTGAAATGCGTAGATATTAGGAGGAACACCGGTGGCGAAGGCGACTTTCTGGACAATAACTGACGTTGAGGCACGAAAGTGTGGGGAGCAA	0.129919	46.5746	6.10387	7.63034	2.34138e-14	8.94407e-12	Bacteria	Firmicutes	Clostridia	Clostridiales	Ruminococcaceae	Ruminococcaceae_UCG-014	NA
TGGGGAATCTTCCGCAATGGACGAAAGTCTGACGGAGCAACGCCGCGTGAGTGAAGACGGCCTTCGGGTTGTAAAGCTCTGTGATCCGGGACGAAAGAGCCTGAGGTAAATAGCCTAAGGAAGTGACGGTACCGGAAAAGCAAGCCACGGCTAACTACGTGCCAGCAGCCGCGGTAATACGTAGGTGGCAAGCGTTGTCCGGAATTATTGGGCGTAAAGCGCGCGCAGGCGGCTTCCTAAGTCCATCTTAAAAGTGCGGGGCTTAACCCCGTGAGGGGATGGAAACCGGGAAGCTGGAGTATCGGAGAGGAAAGTGGAATTCCTAGTGTAGCGGTGAAATGCGTAGAGATTAGGAAGAACACCGGTGGCGAAGGCGACTTTCTGGACGAAAACTGACGCT	0.12517	26.2537	6.10745	4.29863	1.71854e-05	0.000905494	Bacteria	Firmicutes	Negativicutes	Selenomonadales	Veillonellaceae	Dialister	NA
TGGGGAATATTGCACAATGGGGGAAACCTTGATGCAGCGACGCCGCGTGAAGGATGAAGTATTTCGGTATGTAAACTTCTATCAGCAGGGAAGAAAATGACGGTACCTGACTAAGAAGCCCCGGCTAACTACGTGCCAGCAGCCGCGGTAATACGTAGGGGGCAAGCGTTATCCGGATTTACTGGGTGTAAAGGGAGCGTAGACGGCAGTGCAAGTCTGAAGTGAAAGCCCGGGGCTCAACCCCGGGACTGCTTTGGAAACTGTGCAGCTAGAGTGTCGGAGAGGCAAGCGGAATTCCTAGTGTAGCGGTGAAATGCGTAGATATTAGGAGGAACACCAGTGGCGAAGGCGGCTTGCTGGACGATGACTGACGTTGAGGCTCGAAAGCGTGGGGAGCAAA	0.120646	-20.9908	6.10807	-3.43656	0.000589142	0.0139567	Bacteria	Firmicutes	Clostridia	Clostridiales	Lachnospiraceae	NA	NA
TGGGGAATATTGCACAATGGGGGAAACCCTGATGCAGCGACGCCGCGTGGAGGAAGAAGGTCTTCGGATTGTAAACTCCTGTTGTTGAGGAAGATAATGACGGTACTCAACAAGGAAGTGACGGCTAACTACGTGCCAGCAGCCGCGGTAAAACGTAGGTCACAAGCGTTGTCCGGAATTACTGGGTGTAAAGGGAGCGCAGGCGGGAAGACAAGTTGGAAGTGAAATCTGTGGGCTCAACCCATAAACTGCTTTCAAAACTGTTTTTCTTGAGTAGTGCAGAGGTAGGCGGAATTCCCGGTGTAGCGGTGGAATGCGTAGATATCGGGAGGAACACCAGTGGCGAAGGCGGCCTACTGGGCACCAACTGACGCTGAGGCTCGAAAGTGTGGGTAGCAAA	0.1158	-20.9992	6.10807	-3.43794	0.000586153	0.0139567	Bacteria	Firmicutes	Clostridia	Clostridiales	Ruminococcaceae	Faecalibacterium	NA
TGGGGAATTTTGCGCAATGGGGGAAACCCTGACGCAGCAACGCCGCGTGCGGGACGACGGCCTTCGGGTTGTAAACCGCTTTCAGCAGGGAAGAAATTCGACGGTACCTGCAGAAGAAGCTCCGGCTAACTACGTGCCAGCAGCCGCGGTAATACGTAGGGAGCGAGCGTTATCCGGATTCATTGGGCGTAAAGAGCGCGTAGGCGGCCTCTCAAGCGGGATCTCTAATCCGAGGGCTCAACCCCCGGCCGGATCCCGAACTGGGAGGCTCGAGTTCGGTAGAGGCAGGCGGAATTCCCGGTGTAGCGGTGGAATGCGCAGATATCGGGAAGAAGACCGATGGCGAAGGCAGCCTGCTGGGCCGCAACTGACGCTGAGGCGCGAAAGCTAGGGGAGCGAA	0.108442	-20.9028	6.10808	-3.42215	0.000621279	0.0146048	Bacteria	Actinobacteria	Coriobacteriia	Coriobacteriales	Eggerthellaceae	Eggerthella	NA
TGGGGAATATTGCACAATGGGGGAAACCCTGATGCAGCGACGCCGCGTGGAGGAAGAAGGTCTTCGGATTGTAAACTCCTGTTGTTGGGGAAGATAATGACGGTACCCAACAAGGAAGTGACGGCTAACTACGTGCCAGCAGCCGCGGTAAAACGTAGGTCACAAGCGTTGTCCGGAATTACTGGGTGTAAAGGGAGCGCAGGCGGGAAGACAAGTTGGAAGTGAAATCTATGGGCTCAACCCATAAACTGCTTTCAAAACTGTTTTTCTTGAGTAGTGCAGAGGTAGGCGGAATTCCCGGTGTAGCGGTGGAATGCGTAGATATCGGGAGGAACACTAGTGGCGAAGGCGGCCTACTGGGCACCAACTGACGCTGAGGCTCGAAAGTGTGGGTAGCAAA	0.102516	25.0664	6.10754	4.10418	4.05745e-05	0.00167685	Bacteria	Firmicutes	Clostridia	Clostridiales	Ruminococcaceae	Faecalibacterium	NA
TGGGGAATCTTCCGCAATGGACGAAAGTCTGACGGAGCAACGCCGCGTGAGTGATGACGGCCTTCGGGTTGTAAAGCTCTGTTAATCGGGAGGAATGGTCTTTGTGTGAATAATGCAAAGATTTGACGGTACCGGAATAGAAAGCCACGGCTAACTACGTGCCAGCAGCCGCGGTAATACGTAGGTGGCAAGCGTTGTCCGGAATTATTGGGCGTAAAGCGCGCGCAGGCGGTTTCATAAGTCTGTCTTAAAAGTGCGGGGCTTAACCCCGTGAGGGGATGGAAACTATGGAACTGGAGTATCGGAGAGGAAAGCGGAATTCCTAGTGTAGCGGTGAAATGCGTAGATATTAGGAAGAACACCAGTGGCGAAGGCGGCTTTCTGGACGACAACTGACGCT	0.0997472	24.0692	6.10752	3.94091	8.11715e-05	0.00281886	Bacteria	Firmicutes	Negativicutes	Selenomonadales	Veillonellaceae	Veillonella	NA
TGGGGAATATTGCACAATGGGGGAAACCCTGATGCAGCAACGCCGCGTGAGTGAAGAAGTATTTCGGTATGTAAAGCTCTATCAGCAGGGAAGATAATGACGGTACCTGACTAAGAAGCTCCGGCTAAATACGTGCCAGCAGCCGCGGTAATACGTATGGAGCAAGCGTTATCCGGATTTACTGGGTGTAAAGGGTGCGTAGGTGGCAGTGCAAGTCAGATGTGAAAGGCCGGGGCTCAACCCCGGAGCTGCATTTGAAACTGCTCGGCTAGAGTACAGGAGAGGCAGACGGAATTCCTAGTGTAGCGGTGAAATGCGTAGATATTAGGAGGAACACCAGTGGCGAAGGCGGCCTGCTGGACTGTTACTGACACTGAGGCACGAAAGCGTGGGGAGCAAA	0.0996536	-20.7305	6.10808	-3.39395	0.000688911	0.0159493	Bacteria	Firmicutes	Clostridia	Clostridiales	Lachnospiraceae	NA	NA
TGGGGAATCTTCCGCAATGGACGAAAGTCTGACGGAGCAACGCCGCGTGAGTGATGACGGCCTTCGGGTTGTAAAGCTCTGTTAATCGGGACGAAAGGTCTTCTTGCGAACAGTTAGAAGGATTGACGGTACCGGAATAGAAAGCCACGGCTAACTACGTGCCAGCAGCCGCGGTAATACGTAGGTGGCAAGCGTTGTCCGGAATTATTGGGCGTAAAGCGCGCGCAGGCGGATCAGTCAGTCTGTCTTAAAAGTTCGGGGCTTAACCCCGTGAGGGGATGGAAACTGCTGATCTAGAGTATCGGAGAGGAAAGTGGAATTCCTAGTGTAGCGGTGAAATGCGTAGATATTAGGAAGAACACCAGTGGCGAAGGCGACTTTCTGGACGAAAACTGACGCT	0.0934966	24.0773	6.10721	3.94244	8.06572e-05	0.00281886	Bacteria	Firmicutes	Negativicutes	Selenomonadales	Veillonellaceae	Veillonella	NA
TGGGGGATATTGCACAATGGGGGAAACCCTGATGCAGCGACGCCGCGTGAGTGAAGAAGTATTTCGGTATGTAAAGCTCTATCAGCAGGGAAGAAGAAAGACGGTACCTGACTAAGAAGCCCCGGCTAACTACGTGCCAGCAGCCGCGGTAATACGTAGGGGGCAAGCGTTATCCGGATTTACTGGGTGTAAAGGGAGCGTAGACGGCGATGCAAGTCTGAAGTGAAAGCCCAGGGCTCAACCCTGGGACTGCTTTGGAAACTGTGTTGCTAGAGTGCTGGAGAGGTAAGTGGAATTCCTAGTGTAGCGGTGAAATGCGTAGATATTAGGAGGAACACCAGTGGCGAAGGCGGCTTACTGGACAGTAACTGACGTTGAGGCTCGAAAGCGTGGGGAGCAA	0.0888471	25.5206	6.10754	4.17854	2.93382e-05	0.00129938	Bacteria	Firmicutes	Clostridia	Clostridiales	Lachnospiraceae	Lachnoclostridium	NA
TGGGGAATATTGCACAATGGGCGCAAGCCTGATGCAGCCATGCCGCGTGTATGAAGAAGGCCTTCGGGTTGTAAAGTACTTTCAGCGGGGAGGAAGGCGATAAGGCTAATAACCTTGTCGATTGACGTTACCCGCAGAAGAAGCACCGGCTAACTCCGTGCCAGCAGCCGCGGTAATACGGAGGGTGCAAGCGTTAATCGGAATTACTGGGCGTAAAGCGCACGCAGGCGGTCTGTCAAGTCGGATGTGAAATCCCCGGGCTCAACCTGGGAACTGCATTCGAAACTGGCAGGCTAGAGTCTTGTAGAGGGGGGTAGAATTCCAGGTGTAGCGGTGAAATGCGTAGAGATCTGGAGGAATACCGGTGGCGAAGGCGGCCCCCTGGACAAAGACTGACGCT	0.0803518	31.5962	6.10544	5.17509	2.278e-07	2.04752e-05	Bacteria	Proteobacteria	Gammaproteobacteria	Enterobacteriales	Enterobacteriaceae	Enterobacter	NA
TGAGGAATATTGGTCAATGGGCGTAAGCCTGAACCAGCCAAGTCGCGTGAGGGATGAAGGTTCTATGGATCGTAAACCTCTTTTATAAGGGAATAAAGTGTGGGACGTGTCCTATTTTGTATGTACCTTATGAATAAGGATCGGCTAACTCCGTGCCAGCAGCCGCGGTAATACGGAGGATCCGAGCGTTATCCGGATTTATTGGGTTTAAAGGGTGCGTAGGCGGCCTTTTAAGTCAGCGGTGAAAGTCTGTGGCTCAACCATAGAATTGCCGTTGAAACTGGGGGGCTTGAGTATGTTTGAGGCAGGCGGAATGCGTGGTGTAGCGGTGAAATGCATAGATATCACGCAGAACCCCGATTGCGAAGGCAGCCTGCCAAGCCATTACTGACGCTGATGC	0.072074	30.5383	6.10632	5.0011	5.70042e-07	4.70824e-05	Bacteria	Bacteroidetes	Bacteroidia	Bacteroidales	Tannerellaceae	Parabacteroides	NA
TAGGGAATCTTCGGCAATGGGGGCAACCCTGACCGAGCAACGCCGCGTGAGTGAAGAAGGTTTTCGGATCGTAAAGCTCTGTTGTAAGTCAAGAACGAGTGTGAGAGTGGAAAGTTCACACTGTGACGGTAGCTTACCAGAAAGGGACGGCTAACTACGTGCCAGCAGCCGCGGTAATACGTAGGTCCCGAGCGTTGTCCGGATTTATTGGGCGTAAAGCGAGCGCAGGTGGTTTGATAAGTCTGAAGTTAAAGGCTGTGGCTCAACCATAGTTTGCTTTGGAAACTGTCAAACTTGAGTGCAGAAGGGGAGAGTGGAATTCCATGTGTAGCGGTGAAATGCGTAGATATATGGAGGAACACCGGTGGCGAAAGCGGCTCTCTGGTCTGTAACTGACGCT	0.0703268	25.547	6.10755	4.18285	2.87875e-05	0.00129375	Bacteria	Firmicutes	Bacilli	Lactobacillales	Streptococcaceae	Streptococcus	NA
TGGGGAATATTGGGCAATGGAGGAAACTCTGACCCAGCAACGCCGCGTGGAGGAAGAAGGTTTTCGGATCGTAAACTCCTGTCCTTGGAGACGAGTAGAAGACGGTATCCAAGGAGGAAGCCCCGGCTAACTACGTGCCAGCAGCCGCGGTAATACGTAGGGGGCAAGCGTTGTCCGGAATAATTGGGCGTAAAGGGCGCGTAGGCGGTTCGGTAAGTCTGGAGTGAAAGTCCTGCTTTTAAGGTGGGAATTGCTTTGGATACTGTCGGGCTTGAGTGCAGGAGAGGTTAGTGGAATTCCCAGTGTAGCGGTGAAATGCGTAGAGATTGGGAGGAACACCAGTGGCGAAGGCGACTAACTGGACTGTAACTGACGCTGAGGCGCGAAAGTGTGGGGAGCA	0.0702588	24.1682	6.10723	3.95732	7.57968e-05	0.00274129	Bacteria	Firmicutes	Clostridia	Clostridiales	Christensenellaceae	Christensenellaceae_R-7_group	NA
TGAGGAATATTGGTCAATGGACGAGAGTCTGAACCAGCCAAGTAGCGTGAAGGATGACTGCCCTATGGGTTGTAAACTTCTTTTATATGGGAATAAAGTGAGCCACGTGTGGCTTTTTGTATGTACCATACGAATAAGGATCGGCTAACTCCGTGCCAGCAGCCGCGGTAATACGGAGGATCCAAGCGTTATCCGGATTTATTGGGTTTAAAGGGAGCGTAGGCGGATTATTAAGTCAGTTGTGAAAGTTTGCGGCTCAACCGTAAAATTGCAGTTGATACTGGTAGTCTTGAGTGCAGCAGAGGTAGGCGGAATTCGTGGTGTAGCGGTGAAATGCTTAGATATCACGAAGAACTCCGATTGCGAAGGCAGCTTACTGGACTGTAACTGACGCTGATGC	0.0702135	24.1608	6.10752	3.9559	7.62465e-05	0.00274129	Bacteria	Bacteroidetes	Bacteroidia	Bacteroidales	Bacteroidaceae	Bacteroides	intestinalis
TAGGGAATCTTCCACAATGGACGCAAGTCTGATGGAGCAACGCCGCGTGAGTGAAGAAGGGTTTCGGCTCGTAAAGCTCTGTTGTTAAAGAAGAACGTGGGTGAGAGTAACTGTTCACCCAGTGACGGTATTTAACCAGAAAGCCACGGCTAACTACGTGCCAGCAGCCGCGGTAATACGTAGGTGGCAAGCGTTATCCGGATTTATTGGGCGTAAAGCGAGCGCAGGCGGTCTTTTAAGTCTAATGTGAAAGCCTTCGGCTCAACCGAAGAAGTGCATTGGAAACTGGGAGACTTGAGTGCAGAAGAGGATAGTGGAACTCCATGTGTAGCGGTGAAATGCGTAGATATATGGAAGAACACCAGTGGCGAAGGCGGCTGTCTGGTCTGTAACTGACGCT	0.0649876	24.2121	6.10724	3.96449	7.35544e-05	0.00270822	Bacteria	Firmicutes	Bacilli	Lactobacillales	Lactobacillaceae	Pediococcus	acidilactici
TGGGGAATATTGCACAATGGGGGAAACCCTGATGCAGCGACGCCGCGTGAGCGAAGAAGTATTTCGGTATGTAAAGCTCTATCAGCAGGGAAGAAAATGACGGTACCTGACTAAGAAGCACCGGCTAAATACGTGCCAGCAGCCGCGGTAATACGTATGGTGCAAGCGTTATCCGGATTTACTGGGTGTAAAGGGAGCGTAGACGGTTGTGTAAGTCTGATGTGAAAGCCCGGGGCTCAACCTCGGGACTGCATTGGAAACTATGTAACTAGAGTGTCGGAGAGGTAAGTGGAATTCCTAGTGTAGCGGTGAAATGCGTAGATATTAGGAGGAACACCAGTGGCGAAGGCGGCTTACTGGACGATCACTGACGTTGAGGCTCGAAAGCGTGGGGAGCAAA	0.0619211	25.0552	6.10747	4.1024	4.08894e-05	0.00167685	Bacteria	Firmicutes	Clostridia	Clostridiales	Lachnospiraceae	Tyzzerella_4	NA
TGGGGAATATTGCACAATGGGGGAAACCCTGATGCAGCGACGCCGCGTGAGTGATGAAGTATTTCGGTATGTAAAGCTCTATCAGCAGGGAAGATAATGACGGTACCTGACTAAGAAGCACCGGCTAAATACGTGCCAGCAGCCGCGGTAATACGTATGGTGCAAGCGTTATCCGGATTTACTGGGTGTAAAGGGTGCGTAGGTGGTGAGACAAGTCTGAAGTGAAAATCCGGGGCTTAACCCCGGAACTGCTTTGGAAACTGCCTGACTAGAGTACAGGAGAGGTAAGTGGAATTCCTAGTGTAGCGGTGAAATGCGTAGATATTAGGAGGAACACCAGTGGCGAAGGCGACTTACTGGACTGCTACTGACACTGAGGCACGAAAGCGTGGGGAGCAAA	0.0594659	25.611	6.10536	4.19484	2.73061e-05	0.0012754	Bacteria	Firmicutes	Clostridia	Clostridiales	Lachnospiraceae	Coprococcus_2	NA
TGGGGAATCTTCCGCAATGGACGAAAGTCTGACGGAGCAACGCCGCGTGAGTGATGACGGCCTTCGGGTTGTAAAGCTCTGTTAATCGAGACGAATGGTTCTTGTGCGAATAGTGCGAGGATTTGACGGTACCGGAATAGAAAGCCACGGCTAACTACGTGCCAGCAGCCGCGGTAATACGTAGGTGGCAAGCGTTGTCCGGAATTATTGGGCGTAAAGCGCGCGCAGGCGGATTGGTCAGTCTGTCTTAAAAGTTCGGGGCTTAACCCCGTGATGGGATGGAAACTGCCAATCTAGAGTATCGGAGAGGAAAGTGGAATTCCTAGTGTAGCGGTGAAATGCGTAGATATTAGGAAGAACACCAGTGGCGAAGGCGACTTTCTGGACGAAAACTGACGCT	0.0589838	24.5513	6.10755	4.01983	5.82408e-05	0.00228185	Bacteria	Firmicutes	Negativicutes	Selenomonadales	Veillonellaceae	Veillonella	NA
TGGGGAATATTGCACAATGGGGGAAACCCTGATGCAGCGACGCCGCGTGAAGGAAGAAGTATCTCGGTATGTAAACTTCTATCAGCAGGGAAGAAAATGACGGTACCTGACTAAGAAGCCCCGGCTAACTACGTGCCAGCAGCCGCGGTAATACGTAGGGGGCAAGCGTTATCCGGATTTACTGGGTGTAAAGGGAGCGTAGACGGATGGACAAGTCTGATGTGAAAGGCTGGGGCTCAACCCCGGGACTGCATTGGAAACTGCCCGTCTTGAGTGCTGGAGAGGTAAGCGGAATTCCTAGTGTAGCGGTGAAATGCGTAGATATTAGGAGGAACACCAGTGGCGAAGGCGGCTTACTGGACGGTAACTGACGTTGAGGCTCGAAAGCGTGGGGAGCAAA	0.0546752	24.329	6.10756	3.98342	6.79302e-05	0.00255447	Bacteria	Firmicutes	Clostridia	Clostridiales	Lachnospiraceae	Blautia	NA
TGGGGAATATTGCACAATGGGGGAAACCCTGATGCAGCGACGCCGCGTGAGCGATGAAGTATTTCGGTATGTAAAGCTCTATCAGCAGGGAAGAAAATGACGGTACCTGACTAAGAAGCACCGGCTAAATACGTGCCAGCAGCCGCGGTAATACGTATGGTGCAAGCGTTATCCGGATTTACTGGGTGTAAAGGGAGCGTAGACGGAGTGGCAAGTCTGATGTGAAAACCCGGGGCTCAACCCCGGGACTGCATTGGAAACTGTCAATCTAGAGTACCGGAGAGGTAAGCGGAATTCCTAGTGTAGTGGTGAAATGCGTAGATATTAGGAGGAACACCAGTGGCGAAGGCGGCTTACTGGACGGTAACTGACGTTGAGGCTCGAAAGCGTGGGGAGCAAA	0.0508504	24.3156	6.10747	3.98129	6.85427e-05	0.00255447	Bacteria	Firmicutes	Clostridia	Clostridiales	Lachnospiraceae	NA	NA
TGAGGAATATTGGTCAATGGGCGGGAGCCTGAACCAGCCAAGCCGCGTGAGGGAAGAAGGCCCTATGGGTCGTAAACCTCTTTTGTCAGGGAACAAAAGCCGATATGTATATTGGTCTGAGTGTACCTGAAGAAAAAGCATCGGCTAACTCCGTGCCAGCAGCCGCGGTAATACGGAGGATGCGAGCGTTATCCGGATTTATTGGGTTTAAAGGGTGCGTAGGCGGCGATGCAAGTCAGCGGTAAAAGCCCGGGGCTCAACCCCGGCGAGCCGTTGAAACTGCAGTGCTAGAGAAGGCGAGAGGTACGCGGAATGCGCAGTGTAGCGGTGAAATGCTTAGATATTGCGCAGAACTCCGATTGCGAAGGCAGCGTACTGGCGCCTGACTGACGCTGAGGCA	0.0505459	23.5882	6.10726	3.86233	0.000112312	0.00364753	Bacteria	Bacteroidetes	Bacteroidia	Bacteroidales	Muribaculaceae	NA	NA
TGAGGAATATTGGTCAATGGGCGAGAGCCTGAACCAGCCAAGTCGCGTGAAGGAAGACTGCCCGCAAGGGTTGTAAACTTCTTTTGTATGGGATTAAAGTCGTCTACGTGTAGGCGTTTGCAGTTACCATACGAATAAGCATCGGCTAACTCCGTGCCAGCAGCCGCGGTAATACGGAGGATGCGAGCGTTATCCGGAATTATTGGGTTTAAAGGGTGCGTAGGTTGCAAGGGAAGTCAGGGGTGAAAAGCTGTAGCTCAACTATGGTCTTGCCTTTGAAACTCTCTAGCTAGAGTGTACTGGAGGTACGTGGAACGTGTGGTGTAGCGGTGAAATGCATAGATATCACACAGAACTCCGATTGCGCAGGCAGCGTACTACATTACAACTGACACTGAAG	0.044983	24.1186	6.10748	3.94903	7.84693e-05	0.0027884	Bacteria	Bacteroidetes	Bacteroidia	Bacteroidales	Porphyromonadaceae	Porphyromonas	NA
TGAGGAATATTGGTCAATGGGCGAGAGCCTGAACCAGCCAAGTAGCGTGCAGGATGACGGCCCTATGGGTTGTAAACTGCTTTTATAGGGGAATAAAGTGAGCCACGTGTGGTTTTTTGCATGTACCCTATGAATAAGGACCGGCTAATTCCGTGCCAGCAGCCGCGGTAATACGGAAGGTCCGGGCGTTATCCGGATTTATTGGGTTTAAAGGGAGCGTAGGCCGGAGATTAAGCGTGTTGTGAAATGTAGATGCTCAACATCTGCACTGCAGCGCGAACTGGTTTCCTTGAGTACGCATAAAGTGGGCGGAATTCGTGGTGTAGCGGTGAAATGCTTAGATATCACGAAGAACTCCGATTGCGAAGGCAGCTCACTGGGGCGCAACTGACGCTGAAGC	0.0397146	23.3196	6.10728	3.81833	0.00013436	0.00423303	Bacteria	Bacteroidetes	Bacteroidia	Bacteroidales	Prevotellaceae	Prevotella_9	NA
TGGGGAATCTTCCGCAATGGACGAAAGTCTGACGGAGCAACGCCGCGTGAGTGATGACGGCCTTCGGGTTGTAAAGCTCTGTTAATCGGGACGAATGGCTACCATGCGAATAGTGTGGCAGTTTGACGGTACCGGAATAGAAAGCCACGGCTAACTACGTGCCAGCAGCCGCGGTAATACGTAGGTGGCAAGCGTTGTCCGGAATTATTGGGCGTAAAGCGCGCGCAGGCGGATCTGCCAGTCTGTCTTAAAAGTTCGGGGCTCAACCCCGTGATGGGATGGAAACTACAGATCTAGAGTATCGGAGGGGAAAGTGGAATTCCTAGTGTAGCGGTGAAATGCGTAGATATTAGGAGGAACACCAGTGGCGAAGGCGACTTTCTGGACGATCACTGACGCT	0.0372597	26.6847	6.1055	4.37059	1.2391e-05	0.000676197	Bacteria	Firmicutes	Negativicutes	Selenomonadales	Veillonellaceae	Veillonella	NA
TGAGGAATATTGGTCAATGGGCGAGAGCCTGAACCAGCCAAGTAGCGTGAAGGATGACTGCCCTATGGGTTGTAAACTTCTTTTATAAAGGAATAAAGTCGGGTATGGATACCCGTTTGCATGTACTTTATGAATAAGGATCGGCTAACTCCGTGCCAGCAGCCGCGGTAATACGGAGGATCCGAGCGTTATCCGGATTTATTGGGTTTAAAGGGAGCGTAGATGGATGTTTAAGTCAGTTGTGAAAGTTTGCGGCTCAACCGTAAAATTGCAGTTGATACTGGATATCTTGAGTGCAGTTGAGGCAGGCGGAATTCGTGGTGTAGCGGTGAAATGCTTAGATATCACGAGGAACTCCGATTGCGAAGGTAGCCTGCTAAGCTGCAACTGACATTGAGGC	0.0371599	23.8915	6.10749	3.91184	9.15972e-05	0.00314518	Bacteria	Bacteroidetes	Bacteroidia	Bacteroidales	Bacteroidaceae	Bacteroides	NA
TGGGGAATATTGCACAATGGGGGAAACCCTGATGCAGCAACGCCGCGTGAGTGATGACGGCCTTCGGGTTGTAAAGCTCTGTCTTCAGGGACGATAATGACGGTACCTGAGGAGGAAGCCACGGCTAACTACGTGCCAGCAGCCGCGGTAATACGTAGGTGGCGAGCGTTGTCCGGATTTACTGGGCGTAAAGGGAGCGTAGGCGGATTTTTAAGTGAGATGTGAAATACTCGGGCTTAAACTGAGTGCTGCATTTCAAACTGGAAGTCTAGAGTGCAGGAGAGGAGAAGGGAATTCCTAGTGTAGCGGTGAAATGCGTAGAGATTAGGAAGAACACCAGTGGCGAAGGCGCTTCTCTGGACTGTAACTGACGCTGAGGCTCGAAAGCGTGGGGAGCAAA	0.0366886	23.5651	6.10755	3.85837	0.000114148	0.00364753	Bacteria	Firmicutes	Clostridia	Clostridiales	Clostridiaceae_1	Clostridium_sensu_stricto_1	NA
TGAGGAATATTGGTCAATGGACGAGAGTCTGAACCAGCCAAGTAGCGTGAAGGATGAAGGTTCTATGGATTGTAAACTTCTTTTATACGGGAATAAACGGATCCACGTGTGGATTTTTGCATGTACCGTATGAATAAGGATCGGCTAACTCCGTGCCAGCAGCCGCGGTAATACGGAGGATCCGAGCGTTATCCGGATTTATTGGGTTTAAAGGGAGCGTAGATGGGTTGTTAAGTCAGTTGTGAAAGTTTGCGGCTCAACCGTAAAATTGCAATTGATACTGGCAGTCTTGAGTACAGTTGAGGTAGGCGGAATTCGTGGTGTAGCGGTGAAATGCTTAGATATCACGAAGAACTCCGATTGCGAAGGTAGCTTACTAACCTGTAACTGACATTGATGC	0.0332483	23.6904	6.10749	3.87892	0.000104923	0.00348528	Bacteria	Bacteroidetes	Bacteroidia	Bacteroidales	Bacteroidaceae	Bacteroides	NA
TGAGGAATATTGGTCAATGGGCGAGAGCCTGAACCAGCCAAGTAGCGTGAAGGATGACTGCCCTATGGGTTGTAAACTTCTTTTATAAAGGAATAAAGTCGGGTATGCATACCCGTTTGCATGTACTTTATGAATAAGGATCGGCTAACTCCGTGCCAGCAGCCGCGGTAATACGGAGGATCCGAGCGTTATCCGGATTTATTGGGTTTAAAGGGAGCGTAGATGGATGTTTAAGTCAGTTGTGAAAGTTTGCGGCTCAACCATAAAATTGCAGTTGATACTGGATATCTTGAGTGCAGTTGAGGCAGGCGGAATTCGTGGTGTAGCGGTGAAATGCTTAGATATCACGAAGAACTCCGATTGCGAAGGCAGCCTGCTAAGCTGCAACTGACATTGAGGC	0.0300915	23.5595	6.10755	3.85744	0.000114582	0.00364753	Bacteria	Bacteroidetes	Bacteroidia	Bacteroidales	Bacteroidaceae	Bacteroides	NA
TGAGGAATATTGGTCAATGGGCGAGAGCCTGAACCAGCCAAGTAGCGTGAAGGATGACCGCCCTATGGGTTGTAAACTTCTTTTATATGGGAATAAAGTCTGCCACGTGTGGCATTTTGTATGTACCATATGAATAAGGATCGGCTAACTCCGTGCCAGCAGCCGCGGTAATACGGAGGATCCGAGCGTTATCCGGATTTATTGGGTTTAAAGGGAGCGTAGGTGGACATGTAAGTCAGTTGTGAAAGTTTGCGGCTCAACCGTAAAATTGCAGTTGATACTGCGTGTCTTGAGTACAGTAGAGGTGGGCGGAATTCGTGGTGTAGCGGTGAAATGCTTAGATATCACGAAGAACTCCGATTGCGAAGGCAGCTCACTGGACTGCAACTGACACTGATGC	0.0276119	32.0266	6.10719	5.24409	1.57056e-07	1.54827e-05	Bacteria	Bacteroidetes	Bacteroidia	Bacteroidales	Bacteroidaceae	Bacteroides	NA
TGAGGAATATTGGTCAATGGGCGAGAGCCTGAACCAGCCAAGTAGCGTGCAGGATGACGGCCCTATGGGTTGTAAACTGCTTTTATGCGGGGATAAAGTGCGCGACGTGTCGTGCATTGCAGGTACCGCATGAATAAGGACCGGCTAATTCCGTGCCAGCAGCCGCGGTAATACGGAAGGTCCGGGCGTTATCCGGATTTATTGGGTTTAAAGGGAGCGCAGGCCGCCAGGTAAGCGTGTTGTGAAATGTACCGGCTCAACCGGTGAATTGCAGCGCGAACTGTCTGGCTTGAGTGCACGGTAAGCAGGCGGAATTCATGGTGTAGCGGTGAAATGCTTAGATATCATGAAGAACTCCGATTGCGAAGGCAGCTTGCTGCAGTGCGACTGACGCTGATGC	0.0181739	21.5925	6.10796	3.53514	0.000407561	0.0102934	Bacteria	Bacteroidetes	Bacteroidia	Bacteroidales	Prevotellaceae	Prevotella	NA

## Sheet: Table_2_High_vs._Neutr_DESeq2
	baseMean	log2FoldChange	lfcSE	stat	pvalue	padj	Kingdom	Phylum	Class	Order	Family	Genus	Species
TGGGGAATATTGCACAATGGGCGAAAGCCTGATGCAGCAACGCCGCGTGAGCGATGAAGGCCTTCGGGTCGTAAAGCTCTGTCCTCAAGGAAGATAATGACGGTACTTGAGGAGGAAGCCCCGGCTAACTACGTGCCAGCAGCCGCGGTAATACGTAGGGGGCTAGCGTTATCCGGAATTACTGGGCGTAAAGGGTGCGTAGGTGGTTTCTTAAGTCAGAGGTGAAAGGCTACGGCTCAACCGTAGTAAGCCTTTGAAACTGGGAAACTTGAGTGCAGGAGAGGAGAGTGGAATTCCTAGTGTAGCGGTGAAATGCGTAGATATTAGGAGGAACACCAGTTGCGAAGGCGGCTCTCTGGACTGTAACTGACACTGAGGCACGAAAGCGTGGGGAGCAAAC	68.4028	-2.87632	0.844841	-3.40457	0.000662681	0.0219513	Bacteria	Firmicutes	Clostridia	Clostridiales	Peptostreptococcaceae	Romboutsia	NA
TGGGGAATCTTCCGCAATGGACGAAAGTCTGACGGAGCAACGCCGCGTGAGTGATGACGGCCTTCGGGTTGTAAAGCTCTGTTAATCGGGACGAATGGTCTTTGTGTGAATAATGCAAAGATTTGACGGTACCGGAATAGAAAGCCACGGCTAACTACGTGCCAGCAGCCGCGGTAATACGTAGGTGGCAAGCGTTGTCCGGAATTATTGGGCGTAAAGCGCGCGCAGGCGGTTTCATAAGTCTGTCTTAAAAGTGCGGGGCTTAACCCCGTGAGGGGATGGAAACTATGGAACTGGAGTATCGGAGAGGAAAGCGGAATTCCTAGTGTAGCGGTGAAATGCGTAGATATTAGGAAGAACACCAGTGGCGAAGGCGGCTTTCTGGACGACAACTGACGCT	91.9506	19.791	5.84304	3.38712	0.000706316	0.0232034	Bacteria	Firmicutes	Negativicutes	Selenomonadales	Veillonellaceae	Veillonella	NA
TGGGGAATATTGCACAATGGGCGAAAGCCTGATGCAGCAACGCCGCGTGAGCGATGAAGGCCTTCGGGTCGTAAAGCTCTGTCCTCAAGGAAGATAATGACGGTACTTGAGGAGGAAGCCCCGGCTAACTACGTGCCAGCAGCCGCGGTAATACGTAGGGGGCTAGCGTTATCCGGATTTACTGGGCGTAAAGGGTGCGTAGGCGGTCTTTTAAGTCAGGAGTGAAAGGCTACGGCTCAACCGTAGTAAGCTCTTGAAACTGGAGGACTTGAGTGCAGGAGAGGAGAGTGGAATTCCTAGTGTAGCGGTGAAATGCGTAGATATTAGGAGGAACACCAGTAGCGAAGGCGGCTCTCTGGACTGTAACTGACGCTGAGGCACGAAAGCGTGGGGAGCAAAC	36.7994	-3.85848	0.75687	-5.09795	3.43354e-07	4.40268e-05	Bacteria	Firmicutes	Clostridia	Clostridiales	Peptostreptococcaceae	Intestinibacter	bartlettii
TAGGGAATCTTCGGCAATGGACGAAAGTCTGACCGAGCAACGCCGCGTGAGTGAAGAAGGTTTTCGGATCGTAAAACTCTGTTGTTAGAGAAGAACAAGGACGTTAGTAACTGAACGTCCCCTGACGGTATCTAACCAGAAAGCCACGGCTAACTACGTGCCAGCAGCCGCGGTAATACGTAGGTGGCAAGCGTTGTCCGGATTTATTGGGCGTAAAGCGAGCGCAGGCGGTTTCTTAAGTCTGATGTGAAAGCCCCCGGCTCAACCGGGGAGGGTCATTGGAAACTGGGAGACTTGAGTGCAGAAGAGGAGAGTGGAATTCCATGTGTAGCGGTGAAATGCGTAGATATATGGAGGAACACCAGTGGCGAAGGCGGCTCTCTGGTCTGTAACTGACGCT	40.175	-4.41706	1.24571	-3.54582	0.00039139	0.0139168	Bacteria	Firmicutes	Bacilli	Lactobacillales	Enterococcaceae	Enterococcus	NA
TGGGGAATCTTCCGCAATGGGCGAAAGCCTGACGGAGCAACGCCGCGTGAACGATGAAGGTCTTAGGATCGTAAAGTTCTGTTGTTAGGGACGAAGGGTAAGAATCATAATAAGGTTTTTATTTGACGGTACCTAACGAGGAAGCCACGGCTAACTACGTGCCAGCAGCCGCGGTAATACGTAGGCGGCAAGCGTTGTCCGGAATTATTGGGCGTAAAGGGAGCGCAGGCGGGAAACTAAGCGGATCTTAAAAGTGCGGGGCTCAACCCCGTGATGGGGTCCGAACTGGTTTTCTTGAGTGCAGGAGAGGAAAGCGGAATTCCCAGTGTAGCGGTGAAATGCGTAGATATTGGGAAGAACACCAGTGGCGAAGGCGGCTTTCTGGACTGTAACTGACGCT	1.95355	20.0343	5.96509	3.35859	0.000783403	0.0251131	Bacteria	Firmicutes	Negativicutes	Selenomonadales	Veillonellaceae	Megamonas	NA
TAGGGAATTTTCGGCAATGGGGGAAACCCTGACCGAGCAACGCCGCGTGAAGGAAGAAGGTTTTCGGATTGTAAACTTCTGTTATAAAGGAAGAACGGCGGCTACAGGAAATGGTAGCCGAGTGACGGTACTTTATTAGAAAGCCACGGCTAACTACGTGCCAGCAGCCGCGGTAATACGTAGGTGGCAAGCGTTATCCGGAATTATTGGGCGTAAAGAGGGAGCAGGCGGCAGCAAGGGTCTGTGGTGAAAGCCTGAAGCTTAACTTCAGTAAGCCATAGAAACCAGGCAGCTAGAGTGCAGGAGAGGATCGTGGAATTCCATGTGTAGCGGTGAAATGCGTAGATATATGGAGGAACACCAGTGGCGAAGGCGACGATCTGGCCTGCAACTGACGCTC	17.5461	-2.55092	0.613917	-4.15516	3.25059e-05	0.00187262	Bacteria	Firmicutes	Erysipelotrichia	Erysipelotrichales	Erysipelotrichaceae	Erysipelatoclostridium	ramosum
TGGGGAATATTGCACAATGGGCGCAAGCCTGATGCAGCCATGCCGCGTGTATGAAGAAGGCCTTCGGGTTGTAAAGTACTTTCAGCGGGGAGGAAGGCGATAAGGTTAATAACCTTGTCGATTGACGTTACCCGCAGAAGAAGCACCGGCTAACTCCGTGCCAGCAGCCGCGGTAATACGGAGGGTGCAAGCGTTAATCGGAATTACTGGGCGTAAAGCGCACGCAGGCGGTCTGTCAAGTCGGATGTGAAATCCCCGGGCTCAACCTGGGAACTGCATTCGAAACTGGCAGGCTAGAGTCTTGTAGAGGGGGGTAGAATTCCAGGTGTAGCGGTGAAATGCGTAGAGATCTGGAGGAATACCGGTGGCGAAGGCGGCCCCCTGGACAAAGACTGACGCT	33.8951	9.68786	2.87492	3.36978	0.000752284	0.0243116	Bacteria	Proteobacteria	Gammaproteobacteria	Enterobacteriales	Enterobacteriaceae	Klebsiella	NA
TGGGGAATATTGCACAATGGGGGAAACCCTGATGCAGCGACGCCGCGTGAGCGATGAAGTATTTCGGTATGTAAAGCTCTATCAGCAGGGAAGAAAATGACGGTACCTGACTAAGAAGCCCTGGCTAACTACGTGCCAGCAGCCGCGGTAATACGTAGGGGGCAAGCGTTATCCGGATTTACTGGGTGTAAAGGGAGCGTAGACGGCATGGCAAGCCAGATGTGAAAGCCCGGGGCTCAACCCCGGGACTGCATTTGGAACTGTCAGGCTAGAGTGTCGGAGAGGAAAGCGGAATTCCTAGTGTAGCGGTGAAATGCGTAGATATTAGGAGGAACACCAGTGGCGAAGGCGGCTTTCTGGACGATGACTGACGTTGAGGCTCGAAAGCGTGGGGAGCAAA	15.4903	-12.1749	2.36103	-5.1566	2.51471e-07	3.33757e-05	Bacteria	Firmicutes	Clostridia	Clostridiales	Lachnospiraceae	NA	NA
TGGGGAATCTTCCGCAATGGGCGAAAGCCTGACGGAGCAACGCCGCGTGAGTGAAGACGGCCTTCGGGTTGTAAAGCTCTGTTATACGGGACGAATAATCTTGTGGTTAATACCCATGAGAAGTGACGGTACCGTAAGAGAAAGCCACGGCTAACTACGTGCCAGCAGCCGCGGTAATACGTAGGTGGCAAGCGTTGTCCGGAATTATTGGGCGTAAAGGGCGCGCAGGCGGCTTCTTAAGTCTGTCTTAAAAGTGCGGGGCTTAACCCCGTGATGGGATGGAAACTGGGAAGCTCAGAGTATCGGAGAGGAAAGCGGAATTCCTAGTGTAGCGGTGAAATGCGTAGATATTAGGAGGAACACCAGTGGCGAAAGCGGCTTTCTGGACGAAAACTGACGC	23.6154	-6.27267	1.85828	-3.37552	0.000736764	0.0240052	Bacteria	Firmicutes	Negativicutes	Selenomonadales	Veillonellaceae	Megasphaera	NA
TAGGGAATTTTCGTCAATGGGGGAAACCCTGAACGAGCAATGCCGCGTGAGTGAAGAAGGTCTTCGGATCGTAAAGCTCTGTTGTAAGTGAAGAACGGCTCATAGAGGAAATGCTATGGGAGTGACGGTAGCTTACCAGAAAGCCACGGCTAACTACGTGCCAGCAGCCGCGGTAATACGTAGGTGGCAAGCGTTATCCGGAATCATTGGGCGTAAAGGGTGCGTAGGTGGCGTACTAAGTCTGTAGTAAAAGGCAATGGCTCAACCATTGTAAGCTATGGAAACTGGTATGCTGGAGTGCAGAAGAGGGCGATGGAATTCCATGTGTAGCGGTAAAATGCGTAGATATATGGAGGAACACCAGTGGCGAAGGCGGTCGCCTGGTCTGTAACTGACACTG	14.1428	-2.25522	0.695194	-3.24401	0.00117859	0.036889	Bacteria	Firmicutes	Erysipelotrichia	Erysipelotrichales	Erysipelotrichaceae	NA	NA
TGGGGAATCTTCCGCAATGGACGAAAGTCTGACGGAGCAACGCCGCGTGAGTGATGACGGCCTTCGGGTTGTAAAGCTCTGTTAATCGGGACGAATGGTCTTTATGTGAATAATGTAAAGATTTGACGGTACCGGAATAGAAAGCCACGGCTAACTACGTGCCAGCAGCCGCGGTAATACGTAGGTGGCAAGCGTTGTCCGGAATTATTGGGCGTAAAGCGCGCGCAGGCGGTTTCATAAGTCTGTCTTAAAAGTGCGGGGCTTAACCCCGTGAGGGGATGGAAACTATGGAACTGGAGTATCGGAGAGGAAAGCGGAATTCCTAGTGTAGCGGTGAAATGCGTAGATATTAGGAAGAACACCAGTGGCGAAGGCGGCTTTCTGGACGACAACTGACGCT	19.7482	-26.9431	5.9671	-4.51529	6.32315e-06	0.000523636	Bacteria	Firmicutes	Negativicutes	Selenomonadales	Veillonellaceae	Veillonella	NA
TGGGGAATATTGCACAATGGGCGCAAGCCTGATGCAGCCATGCCGCGTGTATGAAGAAGGCCTTCGGGTTGTAAAGTACTTTCAGCGGGGAGGAAGGGAGTAAAGTTAATACCTTTGCTCATTGACGTTACCCGCAGAAGAAGCACCGGCTAACTCCGTGCCAGCAGCCGCGGTAATACGGAGGGTGCAAGCGTTAATCGGAATTACTGGGCGTAAAGCGCACGCAGGCGGTTTGTTAAGTCAGATGTGAAATCCCCGGGCTCAACCTGGGAGCTGCATCTGATACTGGCAAGCTTGAGTCTCGTAGAGGGGGGTAGAATTCCAGGTGTAGCGGTGAAATGCGTAGAGATCTGGAGGAATACCGGTGGCGAAGGCGGCCCCCTGGACGAAGACTGACGCT	13.1443	-25.1561	2.7911	-9.01294	2.00596e-19	2.6579e-16	Bacteria	Proteobacteria	Gammaproteobacteria	Enterobacteriales	Enterobacteriaceae	Escherichia/Shigella	NA
TGGGGAATTTTGCGCAATGGGGGCAACCCTGACGCAGCAACGCCGCGTGCGGGACGAAGGCGTCCGCGTCGTAAACCGCTTTCAGCGGGGAACACTTAAACGAGGGTACCCGCAGAAGAAGCCCCGGCTAAATACGTGCCAGCAGCCGCGGTAATACGTATGGGGCGAGCGTTATCCGGATTCATTGGGCGTAAAGCGCGCGTAGGCGGAGCGCTAAGCGGGACCTCTAACCCGAGGGCTCAACCCCCGGCCGGGTCCCGAACTGGCGCTCTCGAGTGCGGTAGGGGAGAGCGGAATTCCCGGTGTAGCGGTGGAATGCGCAGATATCGGGAAGAACACCGACGGCGAAGGCAGCTCTCTGGGCCGAAACTGACGCTGAGGCGCGAAAGCTGGGGGAGCG	1.32944	-19.3286	5.96733	-3.23908	0.00119917	0.03724	Bacteria	Actinobacteria	Coriobacteriia	Coriobacteriales	Eggerthellaceae	Senegalimassilia	NA
TGGGGAATATTGGACAATGGGCGAAAGCCTGATCCAGCGACGCCGCGTGAGTGAAGAAGTATTTCGGTATGTAAAGCTCTATCAGCAGGGAAGAAAATGACGGTACCTGACTAAGAAGCCCCGGCTAACTACGTGCCAGCAGCCGCGGTAATACGTAGGGGGCAAGCGTTATCCGGATTTACTGGGTGTAAAGGGAGCGTAGACGGTTAAGCAAGTCTGAAGTGAAAGCCCGGGGCTCAACCCCGGTACTGCTTTGGAAACTGTTTGACTTGAGTGCAGGAGAGGTAAGTGGAATTCCTAGTGTAGCGGTGAAATGCGTAGATATTAGGAGGAACACCAGTGGCGAAGGCGGCTTACTGGACTGTAACTGACGTTGAGGCTCGAAAGCGTGGGGAGCAAA	7.21778	-2.72685	0.824459	-3.30744	0.000941529	0.029703	Bacteria	Firmicutes	Clostridia	Clostridiales	Lachnospiraceae	Hungatella	hathewayi
TGGGGAATATTGCACAATGGGCGAAAGCCTGATGCAGCAACGCCGCGTGAGCGATGAAGGCCTTCGGGTCGTAAAGCTCTGTCCTCAAGGAAGATAATGACGGTACTTGAGGAGGAAGCCCCGGCTAACTACGTGCCAGCAGCCGCGGTAATACGTAGGGGGCTAGCGTTATCCGGATTTACTGGGCGTAAAGGGTGCGTAGGTGGTTTCTTAAGTCAGGAGTGAAAGGCTACGGCTCAACCGTAGTAAGCTCTTGAAACTGGGAAACTTGAGTGCAGGAGAGGAAAGTGGAATTCCTAGTGTAGCGGTGAAATGCGTAGATATTAGGAGGAACACCAGTAGCGAAGGCGGCTTTCTGGACTGTAACTGACACTGAGGCACGAAAGCGTGGGGAGCAAAC	7.83621	-3.35738	1.06322	-3.15775	0.00158992	0.0482438	Bacteria	Firmicutes	Clostridia	Clostridiales	Peptostreptococcaceae	Terrisporobacter	NA
TGAGGAATATTGGTCAATGGGCGAGAGCCTGAACCAGCCAAGTAGCGTGAAGGATGAAGGCTCTATGGGTCGTAAACTTCTTTTATATGGGAATAAAGTTTTCCACGTGTGGAATTTTGTATGTACCATATGAATAAGGATCGGCTAACTCCGTGCCAGCAGCCGCGGTAATACGGAGGATCCGAGCGTTATCCGGATTTATTGGGTTTAAAGGGAGCGTAGGTGGATTGTTAAGTCAGTTGTGAAAGTTTGCGGCTCAACCGTAAAATTGCAGTTGAAACTGGCAGTCTTGAGTACAGTAGAGGTGGGCGGAATTCGTGGTGTAGCGGTGAAATGCTTAGATATCACGAAGAACTCCGATTGCGAAGGCAGCTCACTAGACTGTCACTGACACTGATGC	10.8063	-11.4914	3.24342	-3.54299	0.000395623	0.0139168	Bacteria	Bacteroidetes	Bacteroidia	Bacteroidales	Bacteroidaceae	Bacteroides	NA
TGGGGAATATTGCACAATGGGGGAAACCCTGATGCAGCGACGCCGCGTGAGTGAAGAAGTATTTCGGTATGTAAAGCTCTATCAGCAGGGAAGAAAATGACGGTACCTGACTAAGAAGCCCCGGCTAACTACGTGCCAGCAGCCGCGGTAATACGTAGGGGGCAAGCGTTATCCGGATTTACTGGGTGTAAAGGGAGCGTAGACGGCATGACAAGCCAGATGTGAAAACCCAGGGCTCAACCCTGGGACTGCATTTGGAACTGCCAGGCTGGAGTGCAGGAGAGGTAAGCGGAATTCCTAGTGTAGCGGTGAAATGCGTAGATATTAGGAGGAACACCAGTGGCGAAGGCGGCTTACTGGACTGTAACTGACGTTGAGGCTCGAAAGCGTGGGGAGCAAA	7.06909	-7.29439	1.72829	-4.22058	2.43674e-05	0.00153746	Bacteria	Firmicutes	Clostridia	Clostridiales	Lachnospiraceae	Eisenbergiella	massiliensis
TGGGGAATATTGCACAATGGGCGCAAGCCTGATGCAGCCATGCCGCGTGTATGAAGAAGGCCTTCGGGTTGTAAAGTACTTTCAGCGAGGAGGAAGGTGTTGAGGTTAATAACCTCAGCAATTGACGTTACTCGCAGAAGAAGCACCGGCTAACTCCGTGCCAGCAGCCGCGGTAATACGGAGGGTGCAAGCGTTAATCGGAATTACTGGGCGTAAAGCGCACGCAGGCGGTCTGTCAAGTCGGATGTGAAATCCCCGGGCTCAACCTGGGAACTGCATCCGAAACTGGCAGGCTAGAGTCTTGTAGAGGGGGGTAGAATTCCAGGTGTAGCGGTGAAATGCGTAGAGATCTGGAGGAATACCGGTGGCGAAGGCGGCCCCCTGGACAAAGACTGACGCT	3.04637	14.8403	4.68734	3.16603	0.00154533	0.0472513	Bacteria	Proteobacteria	Gammaproteobacteria	Enterobacteriales	Enterobacteriaceae	Citrobacter	NA
TGGGGAATATTGCACAATGGGCGCAAGCCTGATGCAGCCATGCCGCGTGTATGAAGAAGGCCTTCGGGTTGTAAAGTACTTTCAGCGAGGAGGAAGGTGTTGTGGTTAATAACCACAGCAATTGACGTTACTCGCAGAAGAAGCACCGGCTAACTCCGTGCCAGCAGCCGCGGTAATACGGAGGGTGCAAGCGTTAATCGGAATTACTGGGCGTAAAGCGCACGCAGGCGGTCTGTCAAGTCGGATGTGAAATCCCCGGGCTCAACCTGGGAACTGCATCCGAAACTGGCAGGCTAGAGTCTTGTAGAGGGGGGTAGAATTCCAGGTGTAGCGGTGAAATGCGTAGAGATCTGGAGGAATACCGGTGGCGAAGGCGGCCCCCTGGACAAAGACTGACGCT	1.39802	-20.9972	5.96795	-3.51833	0.000434268	0.0151423	Bacteria	Proteobacteria	Gammaproteobacteria	Enterobacteriales	Enterobacteriaceae	Citrobacter	NA
TGAGGAATATTGGTCAATGGGCGAGAGCCTGAACCAGCCAAGTAGCGTGCAGGAAGACGGCCCTATGGGTTGTAAACTGCTTTTATAAGGGAATAAAGTGAGTCTCGTGAGACTTTTTGCATGTACCTTATGAATAAGGACCGGCTAATTCCGTGCCAGCAGCCGCGGTAATACGGAAGGTCCGGGCGTTATCCGGATTTATTGGGTTTAAAGGGAGCGTAGGCCGGAGATTAAGCGTGTTGTGAAATGTAGACGCTCAACGTCTGCACTGCAGCGCGAACTGGTTTCCTTGAGTACGCACAAAGTGGGCGGAATTCGTGGTGTAGCGGTGAAATGCTTAGATATCACGAAGAACTCCGATTGCGAAGGCAGCTCACTGGAGCGCAACTGACGCTGAAGC	2.25782	-24.5935	5.96741	-4.1213	3.76738e-05	0.00205142	Bacteria	Bacteroidetes	Bacteroidia	Bacteroidales	Prevotellaceae	Prevotella_9	NA
TGAGGAATATTGGTCAATGGACGAGAGTCTGAACCAGCCAAGTAGCGTGAAGGATGACTGCCCTATGGGTTGTAAACTTCTTTTATACGGGAATAAAGTGGAGTATGCATACTCCTTTGTATGTACCGTATGAATAAGGATCGGCTAACTCCGTGCCAGCAGCCGCGGTAATACGGAGGATCCGAGCGTTATCCGGATTTATTGGGTTTAAAGGGAGCGTAGGCGGGTGCTTAAGTCAGTTGTGAAAGTTTGCGGCTCAACCGTAAAATTGCAGTTGATACTGGGCGCCTTGAGTGCAGCATAGGTAGGCGGAATTCGTGGTGTAGCGGTGAAATGCTTAGATATCACGAAGAACTCCGATTGCGAAGGCAGCTTACTGGACTGTAACTGACGCTGATGC	1.13403	24.2414	5.96716	4.06247	4.85553e-05	0.00253957	Bacteria	Bacteroidetes	Bacteroidia	Bacteroidales	Bacteroidaceae	Bacteroides	eggerthii
TGGGGGATATTGCACAATGGGGGAAACCCTGATGCAGCGACGCCGCGTGAAGGAAGAAGTATCTCGGTATGTAAACTTCTATCAGCAGGGAAGATAGTGACGGTACCTGACTAAGAAGCCCCGGCTAACTACGTGCCAGCAGCCGCGGTAATACGTAGGGGGCAAGCGTTATCCGGATTTACTGGGTGTAAAGGGAGCGTAGACGGTGTGGCAAGTCTGATGTGAAAGGCATGGGCTCAACCTGTGGACTGCATTGGAAACTGTCATACTTGAGTGCCGGAGGGGTAAGCGGAATTCCTAGTGTAGCGGTGAAATGCGTAGATATTAGGAGGAACACCAGTGGCGAAGGCGGCTTACTGGACGGTAACTGACGTTGAGGCTCGAAAGCGTGGGGAGCAAA	1.5576	-20.9217	5.96776	-3.5058	0.00045524	0.0157355	Bacteria	Firmicutes	Clostridia	Clostridiales	Lachnospiraceae	Blautia	NA
TGGGGAATATTGCACAATGGGGGAAACCCTGATGCAGCGACGCCGCGTGAGTGAAGAAGTATCTCGGTATGTAAAGCTCTATCAGCAGGGAAGAAAATGACGGTACCTGACTAAGAAGCCCCGGCTAACTACGTGCCAGCAGCCGCGGTAATACGTAGGGGGCAAGCGTTATCCGGATTTACTGGGTGTAAAGGGAGCGTAGACGGCGGAGCAAGTCTGAAGTGAAAGCCCGGGGCTCAACCCCGGGACTGCTTTGGAAACTGTTCTGCTAGAGTGCTGGAGAGGTAAGTGGAATTCCTAGTGTAGCGGTGAAATGCGTAGATATTAGGAGGAACACCAGTGGCGAAGGCGGCTTACTGGACAGTAACTGACGTTGAGGCTCGAAAGCGTGGGGAGCAAA	3.50481	-30.4856	1.74428	-17.4775	2.12646e-68	8.45266e-65	Bacteria	Firmicutes	Clostridia	Clostridiales	Lachnospiraceae	Lachnoclostridium	NA
TGGGGAATATTGCACAATGGGGGAAACCCTGATGCAGCGACGCCGCGTGAAGGAAGAAATATCTCGGTATGTAAACTTCTATCAGCAGGGAAGATAGTGACGGTACCTGACTAAGAAGCCCCGGCTAACTACGTGCCAGCAGCCGCGGTAATACGTAGGGGGCAAGCGTTATCCGGATTTACTGGGTGTAAAGGGAGCGTAGACGGTGTGGCAAGTCTGATGTGAAAGGCATGGGCTCAACCTGTGGACTGCATTGGAAACTGTCATACTTGAGTGCCGGAGGGGTAAGCGGAATTCCTAGTGTAGCGGTGAAATGCGTAGATATTAGGAGGAACACCAGTGGCGAAGGCGGCTTACTGGACGGTAACTGACGTTGAGGCTCGAAAGCGTGGGGAGCAAA	5.80364	-22.3687	3.82464	-5.84858	4.95799e-09	8.95819e-07	Bacteria	Firmicutes	Clostridia	Clostridiales	Lachnospiraceae	Blautia	NA
TGGGGAATCTTCCGCAATGGACGAAAGTCTGACGGAGCAACGCCGCGTGAGTGATGACGGCCTTCGGGTTGTAAAGCTCTGTTAATCGGGACGAATGGTCTTTATGTGAATAATGTAAAGATTTGACGGTACCGGAATAGAAAGCCACGGCTAACTACGTGCCAGCAGCCGCGGTAATACGTAGGTGGCAAGCGTTGTCCGGAATTATTGGGCGTAAAGCGCGCGCAGGCGGTTTCATAAGTCTGTCTTAAAAGTGCGGGGCTTAACCCCGTGAGGGGATGGAAACTATGAAACTGGAGTATCGGAGAGGAAAGCGGAATTCCTAGTGTAGCGGTGAAATGCGTAGATATTAGGAAGAACACCAGTGGCGAAGGCGGCTTTCTGGACGACAACTGACGCT	16.1643	35.3402	5.96561	5.92399	3.14226e-09	5.94785e-07	Bacteria	Firmicutes	Negativicutes	Selenomonadales	Veillonellaceae	Veillonella	NA
TGGGGAATATTGCACAATGGGCGCAAGCCTGATGCAGCCATGCCGCGTGTATGAAGAAGGCCTTAGGGTTGTAAAGTACTTTCAGCGGGGAGGAAGGGAGTAAAGTTAATACCTTTGCTCATTGACGTTACCCGCAGAAGAAGCACCGGCTAACTCCGTGCCAGCAGCCGCGGTAATACGGAGGGTGCAAGCGTTAATCGGAATTACTGGGCGTAAAGCGCACGCAGGCGGTTTGTTAAGTCAGATGTGAAATCCCCGGGCTCAACCTGGGAACTGCATCTGATACTGGCAAGCTTGAGTCTCGTAGAGGGGGGTAGAATTCCAGGTGTAGCGGTGAAATGCGTAGAGATCTGGAGGAATACCGGTGGCGAAGGCGGCCCCCTGGACGAAGACTGACGCT	6.85596	-32.5802	5.96751	-5.45959	4.77231e-08	7.29613e-06	Bacteria	Proteobacteria	Gammaproteobacteria	Enterobacteriales	Enterobacteriaceae	Escherichia/Shigella	coli
TGGGGAATTTTGCGCAATGGGGGGAACCCTGACGCAGCAACGCCGCGTGCGGGACGAAGGCCTTCGGGTTGTAAACCGCTTTCAGCAGGGAAGACATAGACGGTACCTGCAGAAGAAGCTCCGGCTAACTACGTGCCAGCAGCCGCGGTAATACGTAGGGGGCGAGCGTTATCCGGATTCATTGGGCGTAAAGCGCGCGTAGGCGGCCGCCTAAGCGGAACCTCTAATCCCGGGGCTCAACCTCGGGCCGGGTTCCGGACTGGGCGGCTCGAGTGCGGTAGAGGCAGGCGGAATTCCCGGTGTAGCGGTGGAATGCGCAGATATCGGGAAGAACACCGATGGCGAAGGCAGCCTGCTGGGCCGCCACTGACGCTGAGGCGCGAAAGCTGGGGGAGCGAAC	2.47522	-30.9327	3.04435	-10.1607	2.97021e-24	5.9033e-21	Bacteria	Actinobacteria	Coriobacteriia	Coriobacteriales	Eggerthellaceae	Adlercreutzia	NA
TGGGGAATATTGCACAATGGGGGAAACCCTGATGCAGCGACGCCGCGTGAAGGAAGAAGTATCTCGGTATGTAAACTTCTATCAGCAGGGAAGATAGTGACGGTACCTGACTAAGAAGCCCTGGCTAACTACGTGCCAGCAGCCGCGGTAATACGTAGGGGGCAAGCGTTATCCGGATTTACTGGGTGTAAAGGGAGCGTAGACGGTGTGGCAAGTCTGATGTGAAAGGCATGGGCTCAACCTGTGGACTGCATTGGAAACTGTCATACTTGAGTGCCGGAGGGGTAAGCGGAATTCCTAGTGTAGCGGTGAAATGCGTAGATATTAGGAGGAACACCAGTGGCGAAGGCGGCTTACTGGACGGTAACTGACGTTGAGGCTCGAAAGCGTGGGGAGCAAA	4.28015	-20.4592	5.96696	-3.42876	0.000606352	0.0204258	Bacteria	Firmicutes	Clostridia	Clostridiales	Lachnospiraceae	Blautia	NA
TGGGGAATATTGCACAATGGGCGCAAGCCTGATGCAGCCATGCCGCGTGTATGAAGAAGGCCTTCGGGTTGTAAAGTACTTTCAGCGGGGAGGAAGGTGCTGAGGTTAATAACCTCAGCAATTGACGTTACCCGCAGAAGAAGCACCGGCTAACTCCGTGCCAGCAGCCGCGGTAATACGGAGGGTGCAAGCGTTAATCGGAATTACTGGGCGTAAAGCGCACGCAGGCGGTCTGTCAAGTCGGATGTGAAATCCCCGGGCTCAACCTGGGAACTGCATTCGAAACTGGCAGGCTAGAGTCTTGTAGAGGGGGGTAGAATTCCAGGTGTAGCGGTGAAATGCGTAGAGATCTGGAGGAATACCGGTGGCGAAGGCGGCCCCCTGGACAAAGACTGACGCT	5.94004	-23.6727	4.84522	-4.88579	1.03015e-06	0.000110671	Bacteria	Proteobacteria	Gammaproteobacteria	Enterobacteriales	Enterobacteriaceae	Enterobacter	NA
TAGGGAATTTTCGTCAATGGGGGGAACCCTGAACGAGCAATGCCGCGTGAGTGAGGAAGGTCTTCGGATCGTAAAGCTCTGTTGTAAGAGAAAAACGGCACTCATAGGGAATGATGAGTGAGTGATGGTATCTTACCAGAAAGTCACGGCTAACTACGTGCCAGCAGCCGCGGTAATACGTAGGTGGCGAGCGTTATCCGGAATGATTGGGCGTAAAGGGTGCGTAGGTGGCAGATCAAGTCTGGAGTAAAAGGTATGGGCTCAACCCGTACTTGCTCTGGAAACTGATCAGCTAGAGAACAGAAGAGGACGGCGGAACTCCATGTGTAGCGGTAAAATGCGTAGATATATGGAAGAACACCGGTGGCGAAGGCGGCCGTCTGGTCTGGATTCTGACACT	0.702961	-32.0079	5.96792	-5.36333	8.17016e-08	1.20283e-05	Bacteria	Firmicutes	Erysipelotrichia	Erysipelotrichales	Erysipelotrichaceae	Holdemanella	NA
TGAGGAATATTGGTCAATGGGCGCGAGCCTGAACCAGCCAAGTAGCGTGAAGGATGAAGGCTCTATGGGTCGTAAACTTCTTTTATATGGGAATAAAGTTTTCCACGTGTGGAATTTTGTATGTACCATATGAATAAGGATCGGCTAACTCCGTGCCAGCAGCCGCGGTAATACGGAGGATCCGAGCGTTATCCGGATTTATTGGGTTTAAAGGGAGCGTAGGTGGATTGTTAAGTCAGTTGTGAAAGTTTGCGGCTCAACCGTAAAATTGCAGTTGAAACTGGGAGTCTTGAGTACAGTAGAGGTGGGCGGAATTCGTGGTGTAGCGGTGAAATGCTTAGATATCACGAAGAACTCCGATTGCGAAGGCAGCTCACTAGACTGTCACTGACACTGATGC	2.03607	-23.7364	5.96717	-3.97784	6.95435e-05	0.00321436	Bacteria	Bacteroidetes	Bacteroidia	Bacteroidales	Bacteroidaceae	Bacteroides	NA
TGGGGAATATTGCACAATGGGCGCAAGCCTGATGCAGCCATGCCGCGTGTATGAAGAAGGCCTTCGGGTTGTAAAGTACTTTCAGCGGGGAGGAAGGTGTTGTGGTTAATAACCGCAGCAATTGACGTTACCCGCAGAAGAAGCACCGGCTAACTCCGTGCCAGCAGCCGCGGTAATACGGAGGGTGCAAGCGTTAATCGGAATTACTGGGCGTAAAGCGCACGCAGGCGGTCTGTCAAGTCGGATGTGAAATCCCCGGGCTCAACCTGGGAACTGCATTCGAAACTGGCAGGCTAGAGTCTTGTAGAGGGGGGTAGAATTCCAGGTGTAGCGGTGAAATGCGTAGAGATCTGGAGGAATACCGGTGGCGAAGGCGGCCCCCTGGACAAAGACTGACGCT	0.894296	-20.2193	4.93001	-4.10127	4.1088e-05	0.00220709	Bacteria	Proteobacteria	Gammaproteobacteria	Enterobacteriales	Enterobacteriaceae	Enterobacter	NA
TGAGGAATATTGGTCAATGGGCGAGAGCCTGAACCAGCCAAGTAGCGTGAAGGATGAAGGTCCTACGGATTGTAAACTTCTTTTATACGGGAATAAAGTATCCTACGTGTAGGATTTTGTATGTACCGTATGAATAAGCATCGGCTAACTCCGTGCCAGCAGCCGCGGTAATACGGAGGATGCGAGCGTTATCCGGATTTATTGGGTTTAAAGGGAGCGCAGACGGGAGATTAAGTCAGTTGTGAAAGTTTGCGGCTCAACCGTAAAATTGCAGTTGATACTGGTTTCCTTGAGTGCAGTTGAGGCAGGCGGAATTCGTGGTGTAGCGGTGAAATGCTTAGATATCACGAAGAACCCCGATTGCGAAGGCAGCTTGCTAAACTGTAACTGACGTTCATGC	0.385519	-26.7394	5.96794	-4.48051	7.44655e-06	0.000592001	Bacteria	Bacteroidetes	Bacteroidia	Bacteroidales	Bacteroidaceae	Bacteroides	coprocola
TGGGGAATCTTCCGCAATGGACGAAAGTCTGACGGAGCAACGCCGCGTGAGTGATGACGGCCTTCGGGTTGTAAAGCTCTGTTAATCGGGACGAAAGGCCTTCTTGCGAATAGTGAGAAGGATTGACGGTACCGGAATAGAAAGCCACGGCTAACTACGTGCCAGCAGCCGCGGTAATACGTAGGTGGCAAGCGTTGTCCGGAATTATTGGGCGTAAAGCGCGCGCAGGCGGATAGGTCAGTCTATCTTAAAAGTTCGGGGCTTAACCCCGTGATGGGATGGAAACTGCCAATCTAGAGTATCGGAGAGGAAAGTGGAATTCCTAGTGTAGCGGTGAAATGCGTAGATATTAGGAAGAACACCAGTGGCGAAGGCGACTTTCTGGACGAAAACTGACGCT	1.45408	42.0375	5.96534	7.04695	1.82876e-12	1.03847e-09	Bacteria	Firmicutes	Negativicutes	Selenomonadales	Veillonellaceae	Veillonella	NA
TGGGGAATCTTCCGCAATGGACGAAAGTCTGACGGAGCAACGCCGCGTGAGTGATGACGGCCTTCGGGTTGTAAAGCTCTGTTAATCGGGACGAAAGGCCTTCTTGCGAATAGTTAGGAGGATTGACGGTACCGGAATAGAAAGCCACGGCTAACTACGTGCCAGCAGCCGCGGTAATACGTAGGTGGCAAGCGTTGTCCGGAATTATTGGGCGTAAAGCGCGCGCAGGCGGATCAGTCAGTCTGTCTTAAAAGTTCGGGGCTTAACCCCGTGAGGGGATGGAAACTGCTGATCTAGAGTATCGGAGAGGAAAGTGGAATTCCTAGTGTAGCGGTGAAATGCGTAGATATTAGGAAGAACACCAGTGGCGAAGGCGACTTTCTGGACGAAAACTGACGCT	1.85065	-29.1122	5.96777	-4.87823	1.07042e-06	0.000111971	Bacteria	Firmicutes	Negativicutes	Selenomonadales	Veillonellaceae	Veillonella	NA
TGGGGAATATTGCACAATGGGGGAAACCCTGATGCAGCGACGCCGCGTGAGCGATGAAGTATTTCGGTATGTAAAGCTCTATCAGCAGGGAAGAAAATGACGGTACCTGACTAAGAAGCCCCGGCTAACTACGTGCCAGCAGCCGCGGTAATACGTAGGGGGCAAGCGTTATCCGGATTTACTGGGTGTAAAGGGAGCGTAGACGGCATGGCAAGCCAGATGTGAAAGCCCGGGGCTCAACCCAGGGACTGCATTTGGAACTGTCAGGCTAGAGTGTCGGAGAGGAAAGCGGAATTCCTAGTGTAGCGGTGAAATGCGTAGATATTAGGAGGAACACCAGTGGCGAAGGCGGCTTTCTGGACGATGACTGACGTTGAGGCTCGAAAGCGTGGGGAGCAAA	0.832154	27.0708	5.96767	4.53624	5.72655e-06	0.00048432	Bacteria	Firmicutes	Clostridia	Clostridiales	Lachnospiraceae	NA	NA
TCGAGAATCATTCACAATGGGGGAAACCCTGATGGTGTGACGCCGCGTGGGGGAATGAAGGTCTTCGGATTGTAAACCCCTGTCATGTGGGAGCAAATTAAAAAGATAGTACCACAAGAGGAAGAGACGGCTAACTCTGTGCCAGCAGCCGCGGTAATACAGAGGTCTCAAGCGTTGTTCGGAATCACTGGGCGTAAAGCGTGCGTAGGCTGTTTCGTAAGTCGTGTGTGAAAGGCGCGGGCTCAACCCGCGGACGGCACATGATACTGCGAGACTAGAGTAATGGAGGGGGAACCGGAATTCTCGGTGTAGCAGTGAAATGCGTAGATATCGAGAGGAACACTCGTGGCGAAGGCGGGTTCCTGGACATTAACTGACGCTGAGGCACGAAGGCCAGGGG	1.00778	-23.481	5.96795	-3.93452	8.33617e-05	0.00373033	Bacteria	Verrucomicrobia	Verrucomicrobiae	Verrucomicrobiales	Akkermansiaceae	Akkermansia	NA
TTGGGAATATTGGACAATGGAGGAAACTCTGATCCAGTGACGCCGCGTGAAGGAAGAAGGTCTTCGGATTGTAAACTTATTTTATCAGGGAAGAAGAAAGTGACAGTACCTGAAGAAAAAGGACCGGCAAACTACGTGCCAGCAGCCGCGGTAATACGTAGGGTCCAAGCGTTATCCGGATTTACTGGGTGTAAAGGGCGAGTAGACGGCGCTGTAAGTCAGCTGTGAAAACTTAGGGCTCAACCTTAAGCCTGCAGCTGAAACTGTAGTGCTAGAGTGCAGGAGAGGTAAGCGGAATTCCTAGTGTAGCGGTGAAATGCGTAGATATTAGGAGGAACACCAGTGGCGAAGGCGGCTTACTGGACTGTAACTGACGTTGAGGCGCGAAAGTGTGGGGAGC	1.25324	-24.6542	5.96792	-4.13112	3.61001e-05	0.00199303	Bacteria	Firmicutes	Clostridia	Clostridiales	Ruminococcaceae	Ruminococcaceae_UCG-014	NA
TGGGGAATCTTCCGCAATGGGCGAAAGCCTGACGGAGCAACGCCGCGTGAGTGAAGACGGCCTTCGGGTTGTAAAGCTCTGTTACACGGGACGAACGGGTTTTGTGCGAACAGCATAAGACCGTGACGGTACCGTAGAAGAAAGCCACGGCTAACTACGTGCCAGCAGCCGCGGTAATACGTAGGTGGCAAGCGTTGTCCGGAATGATTGGGCGTAAAGGGCGCGCAGGCGGCCGGCCAAGTCTGTCTAAAAAGTGCGGGGCTTAACCCCGTGAGGGGAGAGAAACTGGTTGGCTGAGAGTATCGGAGAGGAAAGCGGAATTCCTAGTGTAGCGGTGAAATGCGTAGATATTAGGAGGAACACCGGTGGCGAAAGCGGCTTTCTGGACGACAACTGACGC	2.94174	-22.1676	5.96781	-3.71453	0.000203584	0.00785677	Bacteria	Firmicutes	Negativicutes	Selenomonadales	Veillonellaceae	Anaeroglobus	NA
TAGGGAATCTTCGGCAATGGACGAAAGTCTGACCGAGCAACGCCGCGTGAGTGAAGAAGGTTTTCGGATCGTAAAACTCTGTTGTTAGAGAAGAACAAGGATGAGAGTAAAATGTTCATCCCTTGACGGTATCTAACCAGAAAGCCACGGCTAACTACGTGCCAGCAGCCGCGGTAATACGTAGGTGGCAAGCGTTGTCCGGATTTATTGGGCGTAAAGCGAGCGCAGGCGGTTTCTTAAGTCTGATGTGAAAGCCCCCGGCTCAACCGGGGAGGGTCATTGGAAACTGGGAGACTTGAGTGCAGAAGAGGAGAGTGGAATTCCATGTGTAGCGGTGAAATGCGTAGATATATGGAGGAACACCAGTGGCGAAGGCGGCTCTCTGGTCTGTAACTGACGC	0.689622	-31.0651	4.51278	-6.88381	5.82736e-12	2.31637e-09	Bacteria	Firmicutes	Bacilli	Lactobacillales	Enterococcaceae	Enterococcus	NA
TGGGGAATCTTCCGCAATGGACGAAAGTCTGACGGAGCAACGCCGCGTGAGTGATGACGGCCTTCGGGTTGTAAAGCTCTGTTAATCGGGACGAAAGGCCTTCTTGCGAACAGTTAGAAGGATTGACGGTACCGGAATAGAAAGCCACGGCTAACTACGTGCCAGCAGCCGCGGTAATACGTAGGTGGCAAGCGTTGTCCGGAATTATTGGGCGTAAAGCGCGCGCAGGCGGATCAGTCAGTCTGTCTTAAAAGTTCGGGGCTTAACCCCGTGATGGGATGGAAACTGCTGATCTAGAGTATCGGAGAGGAAAGTGGAATTCCTAGTGTAGCGGTGAAATGCGTAGATATTAGGAAGAACACCAGTGGCGAAGGCGACTTTCTGGACGAACACTGACGCT	2.59341	50.979	5.96717	8.54325	1.30502e-17	1.03749e-14	Bacteria	Firmicutes	Negativicutes	Selenomonadales	Veillonellaceae	Veillonella	NA
TGGGGAATATTGCACAATGGGCGCAAGCCTGATGCAGCCATGCCGCGTGTGTGAAGAAGGCCTTCGGGTTGTAAAGCACTTTCAGCGGGGAGGAAGGCGATAAGGTTAATAACCTTGGCGATTGACGTTACCCGCAGAAGAAGCACCGGCTAACTCCGTGCCAGCAGCCGCGGTAATACGGAGGGTGCAAGCGTTAATCGGAATTACTGGGCGTAAAGCGCACGCAGGCGGTCTGTCAAGTCGGATGTGAAATCCCCGGGCTCAACCTGGGAACTGCATTCGAAACTGGCAGGCTAGAGTCTTGTAGAGGGGGGTAGAATTCCAGGTGTAGCGGTGAAATGCGTAGAGATCTGGAGGAATACCGGTGGCGAAGGCGGCCCCCTGGACAAAGACTGACGCT	2.95994	-21.5409	5.96773	-3.60956	0.000306714	0.0112888	Bacteria	Proteobacteria	Gammaproteobacteria	Enterobacteriales	Enterobacteriaceae	Klebsiella	NA
TGGGGAATCTTCCGCAATGGGCGAAAGCCTGACGGAGCAACGCCGCGTGAGTGAAGACGGCCTTCGGGTTGTAAAGCTCTGTTATAGGGGACGAACGGCCGGGTAGCGAAGAGGTAGCCGGCATGACGGTACCGTAAGAGAAAGCCACGGCTAACTACGTGCCAGCAGCCGCGGTAATACGTAGGTGGCAAGCGTTGTCCGGAATGATTGGGCGTAAAGGGCGCGCAGGCGGCTGTGTAAGTCTGTCCAGAAAGTGCGGGGCTAAACCCCGTGAGAGGATGGAAACTGGACAGCTGAGAGTGTCGGAGAGGAAAGCGGAATTCCTAGTGTAGCGGTGAAATGCGTAGATATTAGGAGGAACACCGGTGGCGAAAGCGGCTTTCTGGACGACAACTGACGC	1.66568	18.9905	5.96095	3.18581	0.00144348	0.0444794	Bacteria	Firmicutes	Negativicutes	Selenomonadales	Veillonellaceae	Anaeroglobus	geminatus
TGGGGGATATTGCGCAATGGGGGGAACCCTGACGCAGCAACGCCGCGTGAAGGATGAAGGTCTTCGGATTGTAAACTTCTTTTATTAAGGACGAAGAAAGTGACGGTACTTAATGAATAAGCTCCGGCTAACTACGTGCCAGCAGCCGCGGTAATACGTAGGGAGCAAGCGTTGTCCGGATTTACTGGGTGTAAAGGGTGCGTAGGCGGCTTTGCAAGTCAGATGTGAAATCTATGGGCTCAACCCATAGCCTGCATTTGAAACTGCAGAGCTTGAGTGAAGTAGAGGCAGGCGGAATTCCCCGTGTAGCGGTGAAATGCGTAGAGATGGGGAGGAACACCAGTGGCGAAGGCGGCCTGCTGGGCTTTAACTGACGCTGAGGCACGAAAGCGTGGGTAGC	3.95444	-33.6101	5.96759	-5.63211	1.78022e-08	2.94849e-06	Bacteria	Firmicutes	Clostridia	Clostridiales	Ruminococcaceae	Ruminococcus_2	NA
TGGGGAATATTGCACAATGGGGGAAACCCTGATGCAGCGACGCCGCGTGAAGGAAGAAGTATCTCGGTATGTAAACTTCTATCAGCAGGGAAGATAGTGACGGTACCTGACTAAGAAGCCCCGGCTAACTACGTGCCAGCAGCCGCGGTAATACGTAGGGGGCAAGCGTTATCCGGATTTACTGGGTGTAAAGGGAGCGTAGACGGTGTGGCAAGTCTGATGTGAAAGGCATGGGCTCAACCTGTGGACTGCATTGGAAACTGTCATGCTTGAGTGCCGGAGGGGTAAGCGGAATTCCTAGTGTAGCGGTGAAATGCGTAGATATTAGGAGGAACACCAGTGGCGAAGGCGGCTTACTGGACGGTAACTGACGTTGAGGCTCGAAAGCGTGGGGAGCAAA	1.17261	22.216	5.96399	3.72503	0.000195294	0.00761071	Bacteria	Firmicutes	Clostridia	Clostridiales	Lachnospiraceae	Blautia	NA
TGGGGAATATTGCACAATGGGGGAAACCCTGATGCAGCGACGCCGCGTGAAGGATGAAGTATTTCGGTATGTAAACTTCTATCAGCAGGGAAGAAAATGACGGTACCTGACTAAGAAGCCCCGGCTAACTACGTGCCAGCAGCCGCGGTAATACGTAGGGGGCAAGCGTTATCCGGATTTACTGGGTGTAAAGGGAGCGTAGACGGCATGGCAAGTCTGAAGTGAAAGCCCGGGGCTCAACCCCGGGACTGCTTTGGAAACTGTCAGGCTAGAGTGCTGGAGAGGTAAGTGGAATTCCTAGTGTAGCGGTGAAATGCGTAGATATTAGGAGGAACACCAGTGGCGAAGGCGGCTTACTGGACAGTGACTGACGTTGAGGCTCGAAAGCGTGGGGAGCAAA	1.62026	-15.5472	4.52271	-3.43759	0.000586906	0.0199397	Bacteria	Firmicutes	Clostridia	Clostridiales	Lachnospiraceae	Lachnoclostridium	NA
TGGGGAATCTTCCGCAATGGGCGAAAGCCTGACGGAGCAACGCCGCGTGAGTGAAGACGGCCTTCGGGTTGTAAAGCTCTGTTATACGGGACGAATAATCTTGTGGTTAATACCCATAAGAAATGACGGTACCGTAAGAGAAAGCCACGGCTAACTACGTGCCAGCAGCCGCGGTAATACGTAGGTGGCAAGCGTTGTCCGGAATTATTGGGCGTAAAGGGCGCGCAGGCGGCTTCTTAAGTCTGTCTTAAAAGTGCGGGGCTTAACCCCGTGATGGGATGGAAACTGGGAAGCTCAGAGTATCGGAGAGGAAAGCGGAATTCCTAGTGTAGCGGTGAAATGCGTAGATATTAGGAGGAACACCAGTGGCGAAAGCGGCTTTCTGGACGAAAACTGACGC	1.17286	-22.0258	5.96785	-3.69074	0.000223602	0.00846494	Bacteria	Firmicutes	Negativicutes	Selenomonadales	Veillonellaceae	Megasphaera	NA
TGGGGAATATTGCACAATGGGCGAAAGCCTGATGCAGCGACGCCGCGTGAGCGAAGAAGTATTTCGGTATGTAAAGCTCTATCAGCAGGGAAGATAATGACGGTACCTGACTAAGAAGCACCGGCTAAATACGTGCCAGCAGCCGCGGTAATACGTATGGTGCAAGCGTTATCCGGATTTACTGGGTGTAAAGGGAGCGCAGGTGGTGCGGCAAGTCTGATGTGAAAGCCCGGGGCTCAACCCCGGTACTGCATTGGAAACTGTCGTACTAGAGTGTCGGAGGGGTAAGCGGAATTCCTAGTGTAGCGGTGAAATGCGTAGATATTAGGAGGAACACCAGTGGCGAAGGCGGCTTACTGGACGATAACTGACGCTGAGGCTCGAAAGCGTGGGGAGCAAA	1.55316	45.6717	5.96575	7.65566	1.92323e-14	1.27414e-11	Bacteria	Firmicutes	Clostridia	Clostridiales	Lachnospiraceae	Agathobacter	NA
TGGGGAATTTTGGACAATGGGGGCAACCCTGATCCAGCCATGCCGCGTGCAGGATGAAGGTCTTCGGATTGTAAACTGCTTTTGTCAGGGACGAAAAGGGATGCGATAACACCGCATTCCGCTGACGGTACCTGAAGAATAAGCACCGGCTAACTACGTGCCAGCAGCCGCGGTAATACGTAGGGTGCAAGCGTTAATCGGAATTACTGGGCGTAAAGCGTGCGCAGGCGGTTCTGTAAGATAGATGTGAAATCCCCGGGCTCAACCTGGGAATTGCATATATGACTGCAGGACTTGAGTTTGTCAGAGGAGGGTGGAATTCCACGTGTAGCAGTGAAATGCGTAGATATGTGGAAGAACACCGATGGCGAAGGCAGCCCTCTGGGACATGACTGACGCT	0.810147	-20.9536	3.71798	-5.63575	1.74302e-08	2.94849e-06	Bacteria	Proteobacteria	Gammaproteobacteria	Betaproteobacteriales	Burkholderiaceae	Sutterella	wadsworthensis
TGGGGAATCTTCCGCAATGGACGAAAGTCTGACGGAGCAACGCCGCGTGAGTGATGACGGCCTTCGGGTTGTAAAGCTCTGTTAATCGGGACGAATGGTCCTTGTGTGAATAATGCAAGGATTTGACGGTACCGGAATAGAAAGCCACGGCTAACTACGTGCCAGCAGCCGCGGTAATACGTAGGTGGCAAGCGTTGTCCGGAATTATTGGGCGTAAAGCGCGCGCAGGCGGTTTCATAAGTCTGTCTTAAAAGTGCGGGGCTTAACCCCGTGAGGGGATGGAAACTATGGAACTGGAGTATCGGAGAGGAAAGCGGAATTCCTAGTGTAGCGGTGAAATGCGTAGATATTAGGAAGAACACCAGTGGCGAAGGCGGCTTTCTGGACGACAACTGACGCT	0.199494	25.9361	5.96724	4.34642	1.38377e-05	0.00100009	Bacteria	Firmicutes	Negativicutes	Selenomonadales	Veillonellaceae	Veillonella	NA
TGGGGAATCTTCCGCAATGGGCGAAAGCCTGACGGAGCAACGCCGCGTGAGTGAAGACGGCCTTCGGGTTGTAAAGCTCTGTTATACGGGACGAATAGTCTTGTGGTTAATACCCATGAGAAGTGACGGTACCGTAAGAGAAAGCCACGGCTAACTACGTGCCAGCAGCCGCGGTAATACGTAGGTGGCAAGCGTTGTCCGGAATTATTGGGCGTAAAGGGCGCGCAGGCGGCTTCTTAAGTCTGTCTTAAAAGTGCGGGGCTTAACCCCGTGATGGGATGGAAACTGGGAAGCTCAGAGTATCGGAGAGGAAAGCGGAATTCCTAGTGTAGCGGTGAAATGCGCAGATATTAGGAGGAACACCAGTGGCGAAAGCGGCTTTCTGGACGAAAACTGACGC	1.2164	41.5474	5.96701	6.96286	3.33425e-12	1.65671e-09	Bacteria	Firmicutes	Negativicutes	Selenomonadales	Veillonellaceae	Megasphaera	NA
TGGGGAATTTTGCGCAATGGGGGCAACCCTGACGCAGCAACGCCGCGTGCGGGACGAAGGCGTCCGCGTCGTAAACCGCTTTCAGCGGGGAACACCTAACGAGGGTACCCGCAGAAGAAGCCCCGGCTAAATACGTGCCAGCAGCCGCGGTAATACGTATGGGGCGAGCGTTATCCGGATTCATTGGGCGTAAAGCGCGCGTAGGCGGAGCGCTAAGCGGGACCTCTAACCCGAGGGCTCAACCCCCGGCCGGGTCCCGAACTGGCGCTCTCGAGTGCGGTAGGGGAGAGCGGAATTCCCGGTGTAGCGGTGGAATGCGCAGATATCGGGAAGAACACCGACGGCGAAGGCAGCTCTCTGGGCCGAAACTGACGCTGAGGCGCGAAAGCTGGGGGAGCGA	0.737701	-24.032	5.968	-4.0268	5.65403e-05	0.00284491	Bacteria	Actinobacteria	Coriobacteriia	Coriobacteriales	Eggerthellaceae	Senegalimassilia	anaerobia
TGGGGAATCTTGCGCAATGGGGGGAACCCTGACGCAGCGACGCCGCGTGCGGGACGGAGGCCTTCGGGTCGTAAACCGCTTTCAGCAGGGAAGAGTCGAGACTGTACCTGCAGAAGAAGCCCCGGCTAACTACGTGCCAGCAGCCGCGGTAATACGTAGGGGGCGAGCGTTATCCGGATTCATTGGGCGTAAAGCGCGCGTAGGCGGCCCGGCAGGCCGGGGGTCGAAGCGGGGGGCTCAACCCCCCGAAGCCCCCGGAACCTCCGCGGCTTGGGTCCGGTAGGGGAGGGTGGAACACCCGGTGTAGCGGTGGAATGCGCAGATATCGGGTGGAACACCGGTGGCGAAGGCGGCCCTCTGGGCCGAGACCGACGCTGAGGCGCGAAAGCTGGGGGAGCGA	2.01775	28.3168	5.96562	4.74666	2.06807e-06	0.000200502	Bacteria	Actinobacteria	Coriobacteriia	Coriobacteriales	Coriobacteriaceae	Collinsella	NA
TGAGGAATATTGGTCAATGGACGAGAGTCTGAACCAGCCAAGTAGCGTGAAGGATGAAGGTTCTATGGATTGTAAACTTCTTTTATACGGGAATAAACGGATCCACGTGTGGATTTTTGCATGTACCGTATGAATAAGGATCGGCTAACTCCGTGCCAGCAGCCGCGGTAATACGGAGGATCCGAGCGTTATCCGGATTTATTGGGTTTAAAGGGAGCGTAGATGGGTTGTTAAGTCAGTTGTGAAAGTTTGCGGCTCAACCGTAAAATTGCAATTGATACTGGCAGTCTTGAGTACAGTTGAGGTAGGCGGAATTCGTGGTGTAGCGGTGAAATGCTTAGATATCACGAAGAACTCCGATTGCGAAGGCAGCTTACTAACCTGTAACTGACATTGATGC	0.199924	37.4013	5.96641	6.26864	3.64213e-10	8.51615e-08	Bacteria	Bacteroidetes	Bacteroidia	Bacteroidales	Bacteroidaceae	Bacteroides	massiliensis
TGGGGAATCTTCCGCAATGGGCGAAAGCCTGACGGAGCAACGCCGCGTGAGTGAAGACGGCCTTCGGGTTGTAAAGCTCTGTTATACGGGACGAATAGTCTTATGGTTAATACCCATGAGAAGTGACGGTACCGTAAGAGAAAGCCACGGCTAACTACGTGCCAGCAGCCGCGGTAATACGTAGGTGGCAAGCGTTGTCCGGAATTATTGGGCGTAAAGGGCGCGCAGGCGGCTTCTTAAGTCTGTCTTAAAAGTGCGGGGCTTAACCCCGTGATGGGATGGAAACTGGGAAGCTCAGAGTATCGGAGAGGAAAGCGGAATTCCTAGTGTAGCGGTGAAATGCGTAGATATTAGGAGGAACACCAGTGGCGAAAGCGGCTTTCTGGACGAAAACTGACGC	0.827169	40.3226	5.96463	6.76029	1.37719e-11	4.21103e-09	Bacteria	Firmicutes	Negativicutes	Selenomonadales	Veillonellaceae	Megasphaera	NA
TGGGGAATATTGCACAATGGAGGAAACTCTGATGCAGCGATGCCGCGTGAGGGAAGAAGGTTTTAGGATTGTAAACCTCTGTCTTCAGGGACGAAAAAAAGACGGTACCTGAGGAGGAAGCTCCGGCTAACTACGTGCCAGCAGCCGCGGTAATACGTAGGGAGCGAGCGTTGTCCGGAATTACTGGGTGTAAAGGGAGCGTAGGCGGGATCGCAAGTCAGATGTGAAAACTATGGGCTTAACCCATAAACTGCATTTGAAACTGTGGTTCTTGAGTGAAGTAGAGGTAAGCGGAATTCCTAGTGTAGCGGTGAAATGCGTAGATATTAGGAGGAACATCAGTGGCGAAGGCGGCTTACTGGGCTTTAACTGACGCTGAGGCTCGAAAGCGTGGGGAGCA	0.562005	40.4714	5.96615	6.78351	1.17294e-11	3.88537e-09	Bacteria	Firmicutes	Clostridia	Clostridiales	Ruminococcaceae	Ruminococcus_1	NA
TGGGGAATATTGCACAATGGGCGAAAGCCTGATGCAGCGACGCCGCGTGAGCGAAGAAGTATTTCGGTATGTAAAGCTCTATCAGCAGGGAAGATAATGACGGTACCTGACTAAGAAGCACCGGCTAAATACGTGCCAGCAGCCGCGGTAATACGTATGGTGCAAGCGTTATCCGGATTTACTGGGTGTAAAGGGAGCGCAGGCGGTGCGGCAAGTCTGATGTGAAAGCCCGGGGCTCAACCCTGGTACTGCATTGGAAACTGTCGTACTAGAGTGTCGGAGGGGTAAGCGGAATTCCTAGTGTAGCGGTGAAATGCGTAGATATTAGGAGGAACACCAGTGGCGAAGGCGGCTTACTGGACGATAACTGACGCTGAGGCTCGAAAGCGTGGGGAGCAAA	2.43331	-21.7656	5.96804	-3.64702	0.0002653	0.00994876	Bacteria	Firmicutes	Clostridia	Clostridiales	Lachnospiraceae	Agathobacter	NA
TGAGGAATATTGGTCAATGGACGCGAGTCTGAACCAGCCAAGTAGCGTGAAGGATGACTGCCCTATGGGTTGTAAACTTCTTTTATATGGGAATAAAGTTTTCCACGTGTGGAATTTTGTATGTACCATATGAATAAGGATCGGCTAACTCCGTGCCAGCAGCCGCGGTAATACGGAGGATCCGAGCGTTATCCGGATTTATTGGGTTTAAAGGGAGCGTAGGTGGACAGTTAAGTCAGTTGTGAAAGTTTGCGGCTCAACCGTAAAATTGCAGTTGATACTGGCTGTCTTGAGTACAGTAGAGGTGGGCGGAATTCGTGGTGTAGCGGTGAAATGCTTAGATATCACGAAGAACTCCGATTGCGAAGGCAGCTCACTGGACTGCAACTGACACTGATGC	0.411379	20.4154	5.96454	3.4228	0.000619799	0.0207034	Bacteria	Bacteroidetes	Bacteroidia	Bacteroidales	Bacteroidaceae	Bacteroides	NA
TAGGGAATCTTCGGCAATGGACGCAAGTCTGACCGAGCAACGCCGCGTGAGTGAAGAAGGTTTTCGGATCGTAAAACTCTGTTGTTAGAGAAGAACAAGGATGAGAGTAAAATGTTCATCCCTTGACGGTATCTAACCAGAAAGCCACGGCTAACTACGTGCCAGCAGCCGCGGTAATACGTAGGTGGCAAGCGTTGTCCGGATTTATTGGGCGTAAAGCGAGCGCAGGCGGTTTCTTAAGTCTGATGTGAAAGCCCCCGGCTCAACCGGGGAGGGTCATTGGAAACTGGGGAACTTGAGTGCAGAAGAGGAGAGTGGAATTCCATGTGTAGCGGTGAAATGCGTAGATATATGGAGGAACACCAGTGGCGAAGGCGGCTCTCTGGTCTGTAACTGACGC	0.159652	36.723	5.9666	6.15476	7.51905e-10	1.57306e-07	Bacteria	Firmicutes	Bacilli	Lactobacillales	Enterococcaceae	Enterococcus	NA
TGGGGAATATTGCACAATGGGCGCAAGCCTGATGCAGCCATGCCGCGTGTATGAAGAAGGCCTTCGGGTTGTAAAGTACTTTCAGCGGGGAGGAAGGGAGTAAAGTTAATACCTTTGCTCATTGACGTTACCCGCAGAAGAAGCACCGGCTAACTCCGTGCCAGCAGCCGCGGTAATACGGAGGGTGCAAGCGTTAATCGGAATTACTGGGCGTAAAGCGCACGCAGGCGGTTTGTTAAGTCAGATGTGAAATCCCCGGGCTCAACCTGGGAACTGCATCTGATACTGGCAAGCTTGAGTCTCGTAGAGGGGGGTAGAATTCTAGGTGTAGCGGTGAAATGCGTAGAGATCTGGAGGAATACCGGTGGCGAAGGCGGCCCCCTGGACGAAGACTGACGCT	1.08799	22.1005	5.96563	3.70464	0.000211688	0.00809095	Bacteria	Proteobacteria	Gammaproteobacteria	Enterobacteriales	Enterobacteriaceae	Escherichia/Shigella	coli
TGGGGAATATTGCACAATGGGCGAAAGCCTGATGCAGCGACGCCGCGTGAGCGAAGAAGTATTTCGGTATGTAAAGCTCTATCAGCAGGGAAGATAATGACGGTACCTGACTAAGAAGCACCGGCTAAATACGTGCCAGCAGCCGCGGTAATACGTATGGTGCAAGCGTTATCCGGATTTACTGGGTGTAAAGGGAGCGCAGGCGGTGCGGCAAGTCTGATGTGAAAGCCCGGGGCTCAACCCCGGTACTGCATTGGAAACTGTCGTACTAGAGTGTTGGAGGGGTAAGCGGAATTCCTAGTGTAGCGGTGAAATGCGTAGATATTAGGAGGAACACCAGTGGCGAAGGCGGCTTACTGGACGATAACTGACGCTGAGGCTCGAAAGCGTGGGGAGCAAA	0.728389	-28.1946	5.96679	-4.72526	2.2982e-06	0.000217508	Bacteria	Firmicutes	Clostridia	Clostridiales	Lachnospiraceae	Agathobacter	NA
TGGGGAATATTGCACAATGGGCGCAAGCCTGATGCAGCCATGCCGCGTGTATGAAGAAGGCCTTCGGGTTGTAAAGTACTTTCAGCGGGGAGGAAGGCGATACGGTTAATAACCGTGTCGATTGACGTTACCCGCAGAAGAAGCACCGGCTAACTCCGTGCCAGCAGCCGCGGTAATACGGAGGGTGCAAGCGTTAATCGGAATTACTGGGCGTAAAGCGCACGCAGGCGGTCTGTCAAGTCGGATGTGAAATCCCCGGGCTCAACCTGGGAACTGCATCCGAAACTGGCAGGCTTGAGTCTTGTAGAGGGGGGTAGAATTCCAGGTGTAGCGGTGAAATGCGTAGAGATCTGGAGGAATACCGGTGGCGAAGGCGGCCCCCTGGACAAAGACTGACGCT	0.440029	29.8505	5.96553	5.00384	5.62004e-07	6.98114e-05	Bacteria	Proteobacteria	Gammaproteobacteria	Enterobacteriales	Enterobacteriaceae	NA	NA
TGGGGAATATTGCACAATGGGGGAAACCCTGATGCAGCGACGCCGCGTGGAGGAAGAAGGTCTTCGGATTGTAAACTCCTGTTGTTGGGGAAGATAATGACGGTACCCAACAAGGAAGTGACGGCTAACTACGTGCCAGCAGCCGCGGTAAAACGTAGGTCACAAGCGTTGTCCGGAATTACTGGGTGTAAAGGGAGCGCAGGCGGGAAGACAAGTTGGAAGTGAAATCCATGGGCTCAACCCATGAACTGCTTTCAAAACTGTTTTTCTTGAGTAGTGCAGAGGTAGGCGGAATTCCCGGTGTAGCGGTGGAATGCGTAGATATCGGGAGGAACACCAGTGGCGAAGGCGGCCTACTGGGCACCAACTGACGCTGAGGCTCGAAAGTGTGGGTAGCAAA	0.393058	-21.2288	5.968	-3.5571	0.000374967	0.0135792	Bacteria	Firmicutes	Clostridia	Clostridiales	Ruminococcaceae	Faecalibacterium	NA
TGGGGAATATTGCACAATGGGGGAAACCCTGATGCAGCGACGCCGCGTGGAGGAAGAAGGTCTTCGGATTGTAAACTCCTGTTGTTGGGGAAGATAATGACGGTACCCAACAAGGAAGTGACGGCTAACTACGTGCCAGCAGCCGCGGTAAAACGTAGGTCACAAGCGTTGTCCGGAATTACTGGGTGTAAAGGGAGCGCAGGCGGGAAGACAAGTTGGAAGTGAAATCTATGGGCTCAACCCATAAACTGCTTTCAAAACTGTTTTTCTTGAGTAGTGCAGAGGTAGGCGGAATTCCCGGTGTAGCGGTGGAATGCGTAGATATCGGGAGGAACACTAGTGGCGAAGGCGGCCTACTGGGCACCAACTGACGCTGAGGCTCGAAAGTGTGGGTAGCAAA	0.102516	25.6944	5.96721	4.30594	1.66277e-05	0.00113332	Bacteria	Firmicutes	Clostridia	Clostridiales	Ruminococcaceae	Faecalibacterium	NA
TGGGGAATATTGCACAATGGGCGCAAGCCTGATGCAGCCATGCCGCGTGTATGAAGAAGGCCTTCGGGTTGTAAAGTACTTTCAGCGGGGAGGAAGGGGTTAAGGTTAATAACCTTAGTCATTGACGTTACCCGCAGAAGAAGCACCGGCTAACTCCGTGCCAGCAGCCGCGGTAATACGGAGGGTGCAAGCGTTAATCGGAATTACTGGGCGTAAAGCGCACGCAGGCGGTCTGTCAAGTCGGATGTGAAATCCCCGGGCTCAACCTGGGAACTGCATTCGAAACTGGCAGGCTTGAGTCTCGTAGAGGGGGGTAGAATTCCAGGTGTAGCGGTGAAATGCGTAGAGATCTGGAGGAATACCGGTGGCGAAGGCGGCCCCCTGGACGAAGACTGACGCT	1.77626	24.2998	5.96754	4.072	4.66122e-05	0.00247044	Bacteria	Proteobacteria	Gammaproteobacteria	Enterobacteriales	Enterobacteriaceae	Citrobacter	NA
TGGGGAATATTGCACAATGGGGGAAACCCTGATGCAGCAACGCCGCGTGAAGGAAGACGGTTTTCGGATTGTAAACTTCTGTTCTTAGTGAAGAATTTTGACGGTAGCTAAGGAGCAAGCCACGGCTAACTACGTGCCAGCAGCCGCGGTAATACGTAGGTGGCAAGCGTTGTCCGGAATTACTGGGTGTAAAGGGAGCGCAGGCGGGAAGCCAAGTCAGCTGTGAAAACTACGGGCTTAACTTGTAGACTGCAGTTGAAACTGGTTTTCTTGAGTGAAGTAGAGGTAGGCGGAATTCCGAGTGTAGCGGTGAAATGCGTAGATATTCGGAGGAACACCGGTGGCGAAGGCGGCCTACTGGGCTTTAACTGACGCTGAGGCTCGAAAGTGTGGGGAGCAA	0.9363	-23.1996	5.96799	-3.88733	0.000101352	0.00442718	Bacteria	Firmicutes	Clostridia	Clostridiales	Ruminococcaceae	NA	NA
TAGGGAATCTTCCACAATGGGCGCAAGCCTGATGGAGCAACACCGCGTGAGTGAAGAAGGGTTTCGGCTCGTAAAGCTCTGTTGTTAAAGAAGAACACGTATAAGAGTAACTGTTCATACGTTGACGGTATTTAACCAGAAAGTCACGGCTAACTACGTGCCAGCAGCCGCGGTAATACGTAGGTGGCAAGCGTTATCCGGATTTATTGGGCGTAAAGAGAGTGCAGGCGGTTTTCTAAGTCTGATGTGAAAGCCTTCGGCTTAACCGGAGAAGTGCATCGGAAACTGGATAACTTGAGTGCAGAAGAGGGTAGTGGAACTCCATGTGTAGCGGTGGAATGCGTAGATATATGGAAGAACACCAGTGGCGAAGGCGGCTACCTGGTCTGCAACTGACGCT	2.04015	-23.1225	5.96787	-3.8745	0.000106843	0.00456669	Bacteria	Firmicutes	Bacilli	Lactobacillales	Lactobacillaceae	Lactobacillus	fermentum
TGGGGAATCTTGCGCAATGGGGGGAACCCTGACGCAGCGACGCCGCGTGCGGGACGAAGGCCCTCGGGTCGTAAACCGCTTTCAGCAGGGAAGAGGCCGAAAGGTGACGGTACCTGCAGAAGAAGCCCCGGCTAAATACGTGCCAGCAGCCGCGGTAATACGTATGGGGCGAGCGTTATCCGGATTCATTGGGCGTAAAGCGCGCGTAGGCGGCCTCGTAGGCCGGGAGTCAAATCCGGGGGCTCAACCCCCGCCCGCTCCCGGAACCCCGAGGCTTGAGTCTGGCAGGGGAGGGTGGAATTCCCAGTGTAGCGGTGGAATGCGCAGATATTGGGAAGAACACCGGTGGCGAAGGCGGCCCTCTGGGCCACGACTGACGCTGAGGCGCGAAAGCTGGGGG	0.837912	-23.4785	5.968	-3.93406	8.35218e-05	0.00373033	Bacteria	Actinobacteria	Coriobacteriia	Coriobacteriales	Atopobiaceae	Libanicoccus	NA
TGAGGAATATTGGTCAATGGACGAGAGTCTGAACCAGCCAAGTAGCGTGAAGGATGACTGCCCTATGGGTTGTAAACTTCTTTTATATGGGAATAAAGTGAGCCACGTGTGGCTTTTTGTATGTACCATACGAATAAGGATCGGCTAACTCCGTGCCAGCAGCCGCGGTAATACGGAGGATCCAAGCGTTATCCGGATTTATTGGGTTTAAAGGGAGCGTAGGCGGATTATTAAGTCAGTTGTGAAAGTTTGCGGCTCAACCGTAAAATTGCAGTTGATACTGGTAGTCTTGAGTGCAGCAGAGGTAGGCGGAATTCGTGGTGTAGCGGTGAAATGCTTAGATATCACGAAGAACTCCGATTGCGAAGGCAGCTTACTGGACTGTAACTGACGCTGATGC	0.0702135	24.6774	5.96726	4.13546	3.54242e-05	0.00198325	Bacteria	Bacteroidetes	Bacteroidia	Bacteroidales	Bacteroidaceae	Bacteroides	intestinalis
TGGGGAATCTTCCGCAATGGACGAAAGTCTGACGGAGCAACGCCGCGTGAGTGATGACGGCCTTCGGGTTGTAAAGCTCTGTTAATCGAGACGAATGGTTCTTGTGCGAATAGTGCGAGGATTTGACGGTACCGGAATAGAAAGCCACGGCTAACTACGTGCCAGCAGCCGCGGTAATACGTAGGTGGCAAGCGTTGTCCGGAATTATTGGGCGTAAAGCGCGCGCAGGCGGATTGGTCAGTCTGTCTTAAAAGTTCGGGGCTTAACCCCGTGATGGGATGGAAACTGCCAATCTAGAGTATCGGAGAGGAAAGTGGAATTCCTAGTGTAGCGGTGAAATGCGTAGATATTAGGAAGAACACCAGTGGCGAAGGCGACTTTCTGGACGAAAACTGACGCT	0.0589838	25.0164	5.96723	4.19231	2.76133e-05	0.00166307	Bacteria	Firmicutes	Negativicutes	Selenomonadales	Veillonellaceae	Veillonella	NA
TGGGGAATCTTCCGCAATGGACGAAAGTCTGACGGAGCAACGCCGCGTGAGTGATGACGGCCTTCGGGTTGTAAAGCTCTGTTAATCGGGACGAATGGTTCTTGTGCGAATAGTGCGAGGATTTGACGGTACCGGAATAGAAAGCCACGGCTAACTACGTGCCAGCAGCCGCGGTAATACGTAGGTGGCAAGCGTTGTCCGGAATTATTGGGCGTAAAGCGCGCGCAGGCGGATTGGTCAGTCTGTCTTAAAAGTTCGGGGCTTAACCCCGTGATGGGATGGAAACTGCCAATCTAGAGTGTCGGAGAGGAAAGTGGAATTCCTAGTGTAGCGGTGAAATGCGTAGATATTAGGAAGAACACCAGTGGCGAAGGCGACTTTCTGGACGAAAACTGACGCT	0.92786	27.9302	5.96718	4.68064	2.8598e-06	0.000264365	Bacteria	Firmicutes	Negativicutes	Selenomonadales	Veillonellaceae	Veillonella	NA
TGGGGAATATTGCACAATGGGCGCAAGCCTGATGCAGCCATGCCGCGTGTATGAAGAAGGCCTTCGGGTTGTAAAGTACTTTCAGTGGGGAGGAAGGGAGTAAAGTTAATACCTTTGCTCATTGACGTTACCCGCAGAAGAAGCACCGGCTAACTCCGTGCCAGCAGCCGCGGTAATACGGAGGGTGCAAGCGTTAATCGGAATTACTGGGCGTAAAGCGCACGCAGGCGGTTTGTTAAGTCAGATGTGAAATCCCCGGGCTCAACCTGGGAACTGCATCTGATACTGGCAAGCTTGAGTCTCGTAGAGGGGGGTAGAATTCCAGGTGTAGCGGTGAAATGCGTAGAGATCTGGAGGAATACCGGTGGCGAAGGCGGCCCCCTGGACGAAGACTGACGCT	0.296364	29.7797	5.96398	4.99326	5.93698e-07	7.15137e-05	Bacteria	Proteobacteria	Gammaproteobacteria	Enterobacteriales	Enterobacteriaceae	Escherichia/Shigella	NA
TGGGGAATCTTCCGCAATGGGCGAAAGCCTGACGGAGCAACGCCGCGTGAGTGATGACGGCCTTCGGGTTGTAAAACTCTGTGATCCGGGACGAAAAGGCAGAGTGCGAAGAACAAACTGCATTGACGGTACCGGAAAAGCAAGCCACGGCTAACTACGTGCCAGCAGCCGCGGTAATACGCAGGTGGCAAGCGTTGTCCGGAATTATTGGGCGTAAAGCGCGCGCAGGCGGCTTCCCAAGTCCCTCTTAAAAGTGCGGGGCTTAACCCCGTGATGGGAAGGAAACTGGGAAGCTGGAGTATCGGAGAGGAAAGTGGAATTCCTAGTGTAGCGGTGAAATGCGTAGAGATTAGGAAGAACACCGGTGGCGAAGGCGACTTTCTGGACGAAAACTGACGCT	0.82611	-23.1257	5.968	-3.87495	0.000106645	0.00456669	Bacteria	Firmicutes	Negativicutes	Selenomonadales	Veillonellaceae	Dialister	NA
TGGGGAATCTTCCGCAATGGACGAAAGTCTGACGGAGCGACGCCGCGTGAGTGATGACGGCCTTCGGGTTGTAAAGCTCTGTTAATCGGGACGAAAGGCCTTCTTGCGAATAGTTAGAAGGATTGACGGTACCGGAATAGAAAGCCACGGCTAACTACGTGCCAGCAGCCGCGGTAATACGTAGGTGGCAAGCGTTGTCCGGAATTATTGGGCGTAAAGCGCGCGCAGGCGGATTGGTCAGTCTGTCTTAAAAGTTCGGGGCTTAACCCCGTGATGGGATGGAAACTGCCAATCTAGAGTATCGGAGAGGAAAGTGGAATTCCTAGTGTAGCGGTGAAATGCGTAGATATTAGGAAGAACACCAGTGGCGAAGGCGACTTTCTGGACGAAAACTGACGCT	1.48197	29.5575	5.9677	4.95291	7.31126e-07	8.07285e-05	Bacteria	Firmicutes	Negativicutes	Selenomonadales	Veillonellaceae	Veillonella	NA
TGGGGAATATTGCACAATGGGGGAAACCCTGATGCAGCGACGCCGCGTGGAGGAAGAAGGTCTTCGGATTGTAAACTCCTGTTGTTGAGGAAGATAATGACGGTACTCAACAAGAAAGTGACGGCTAACTACGTGCCAGCAGCCGCGGTAAAACGTAGGTCACAAGCGTTGTCCGGAATTACTGGGTGTAAAGGGAGCGCAGGCGGGAAGACAAGTTGGAAGTGAAATCTATGGGCTCAACCCATAAACTGCTTTCAAAACTGTTTTTCTTGAGTAGTGCAGAGGTAGGCGGAATTCCCGGTGTAGCGGTGGAATGCGTAGATATCGGGAGGAACACCAGTGGCGAAGGCGGCCTACTGGGCACCAACTGACGCTGAGGCTCGAAAGTGTGGGTAGCAAA	1.21822	-23.3753	5.96801	-3.91676	8.97473e-05	0.00396384	Bacteria	Firmicutes	Clostridia	Clostridiales	Ruminococcaceae	Faecalibacterium	NA
TGGGGAATCTTCCGCAATGGACGAAAGTCTGACGGAGCAACGCCGCGTGAGTGATGACGGCCTTCGGGTTGTAAAGCTCTGTTAATCGGGACGAATGGTTCTTGTGTGAATAGTGCGAGGATTTGACGGTACCGGAATAGAAAGCCACGGCTAACTACGTGCCAGCAGCCGCGGTAATACGTAGGTGGCAAGCGTTGTCCGGAATTATTGGGCGTAAAGCGCGCGCAGGCGGATTGGTCAGTCTGTCTTAAAAGTTCGGGGCTTAACCCCGTGATGGGATGGAAACTGCCAATCTAGAGTATCGGAGAGGAAAGTGGAATTCCTAGTGTAGCGGTGAAATGCGTAGATATTAGGAAGAACACCAGTGGCGAAGGCGACTTTCTGGACGAAAACTGACGCT	0.330415	-21.6595	5.96723	-3.62975	0.000283698	0.0105392	Bacteria	Firmicutes	Negativicutes	Selenomonadales	Veillonellaceae	Veillonella	NA
TGGGGAATATTGCACAATGGGGGAAACCCTGATGCAGCAACGCCGCGTGAGTGAAGAAGTATTTCGGTATGTAAAGCTCTATCAGCAGGGAAGATAATGACGGTACCTGACTAAGAAGCTCCGGCTAAATACGTGCCAGCAGCCGCGGTAATACGTATGGAGCAAGCGTTATCCGGATTTACTGGGTGTAAAGGGTGCGTAGGTGGCAGTGCAAGTCAGATGTGAAAGGTCGGGGCTCAACCCCGGAGCTGCATTTGAAACTGCATAGCTAGAGTACAGGAGAGGCAGGCGGAATTCCTAGTGTAGCGGTGAAATGCGTAGATATTAGGAGGAACACCAGTGGCGAAGGCGGCCTGCTGGACTGTTACTGACACTGAGGCACGAAAGCGTGGGGAGCAAA	0.259707	30.8709	5.96719	5.17344	2.29819e-07	3.26261e-05	Bacteria	Firmicutes	Clostridia	Clostridiales	Lachnospiraceae	NA	NA
TGGGGAATTTTGCGCAATGGGGGCAACCCTGACGCAGCAACGCCGCGTGCGGGACGACGGCCTTCGGGTTGTAAACCGCTTTCAGCAGGGAAGAACCTAAGACGGTACCTGCAGAAGAAGCCCCGGCTAACTACGTGCCAGCAGCCGCGGTAATACGTAGGGGGCGAGCGTTATCCGGAATGATTGGGCGTAAAGCGCGCGCAGGCGGCCGCTCAAGCGGGACCTCTAACCCCGGGGCTCAACCCCGGGCCGGGTCCCGAACTGGGCGGCTCGAGTGCGGTAGGGGAGAGCGGAATTCCAAGTGTAGCGGTGAAATGCGCAGATATTTGGAAGAACACCGATGGCGAAGGCAGCTCTCTGGGCCGTCACTGACGCTGAGGCGCGAAAGCCGGGGGAGCGA	0.689212	-22.959	5.968	-3.84702	0.000119563	0.00495065	Bacteria	Actinobacteria	Coriobacteriia	Coriobacteriales	Eggerthellaceae	Enterorhabdus	NA
TGGGGAATCTTCCGCAATGGACGAAAGTCTGACGGAGCAACGCCGCGTGAGTGATGACGGCCTTCGGGTTGTAAAGCTCTGTTAATCGGGACGAAAGGCCTTCTTGCGAACAGTGAGAAGGATTGACGGTACCGGAATAGAAAGCCACGGCTAACTACGTGCCAGCAGCCGCGGTAATACGTAGGTGGCAAGCGTTGTCCGGAATTATTGGGCGTAAAGCGCGCGCAGGCGGATCAGTTAGTCTGTCTTAAAAGTTCGGGGCTTAACCCCGTGATGGGATGGAAACTGCTGATCTAGAGTATCGGAGAGGAAAGTGGAATTCCTAGTGTAGCGGTGAAATGCGTAGATATTAGGAAGAACACCAGTGGCGAAGGCGACTTTCTGGACGAAAACTGACGCT	1.5575	27.7782	5.9677	4.65476	3.24356e-06	0.000293026	Bacteria	Firmicutes	Negativicutes	Selenomonadales	Veillonellaceae	Veillonella	NA
TGGGGAATATTGCACAATGGGGGAAACCCTGATGCAGCGACGCCGCGTGAGTGATGAAGTATTTCGGTATGTAAAGCTCTATCAGCAGGGAAGATAATGACGGTACCTGACTAAGAAGCACCGGCTAAATACGTGCCAGCAGCCGCGGTAATACGTATGGTGCAAGCGTTATCCGGATTTACTGGGTGTAAAGGGTGCGTAGGTGGTGAGACAAGTCTGAAGTGAAAATCCGGGGCTTAACCCCGGAACTGCTTTGGAAACTGCCTGACTAGAGTACAGGAGAGGTAAGTGGAATTCCTAGTGTAGCGGTGAAATGCGTAGATATTAGGAGGAACACCAGTGGCGAAGGCGACTTACTGGACTGCTACTGACACTGAGGCACGAAAGCGTGGGGAGCAAA	0.0594659	25.8238	5.96491	4.32929	1.49591e-05	0.00106183	Bacteria	Firmicutes	Clostridia	Clostridiales	Lachnospiraceae	Coprococcus_2	NA
TGGGGAATATTGCACAATGGGGGAAACCCTGATGCAGCGACGCCGCGTGGAGGAAGAAGGTCTTCGGATTGTAAACTCCTGTTGTTGGGGAAGATAATGACGGTACCCAACAAGGAAGTGACGGCTAACTACGTGCCAGCAGCCGCGGTAAAACGTAGGTCACAAGCGTTGTCCGGAATTACTGGGTGTAAAGGGAGCGCAGGCGGGAAGACAAGTTGGAAGTGAAATCCATGGGCTTAACCCATGAACTGCTTTCAAAACTGTTTTTCTTGAGTAGTGCAGAGGTAGGCGGAATTCCCGGTGTAGCGGTGGAATGCGTAGATATCGGGAGGAACACCAGTGGCGAAGGCGGCCTACTGGGCACCAACTGACGCTGAGGCTCGAAAGTGTGGGTAGCAAA	0.350438	-21.2254	5.968	-3.55654	0.000375776	0.0135792	Bacteria	Firmicutes	Clostridia	Clostridiales	Ruminococcaceae	Faecalibacterium	prausnitzii
TGGGGAATCTTCCGCAATGGGCGAAAGCCTGACGGAGCAACGCCGCGTGAGTGAAGACGGTCTTCGGGTTGTAAAGCTCTGTTATACGGGACGAAAAGTCTTGTGGTTAATACCCATAAGAAGTGACGGTACCGTAAGAGAAAGCCACGGCTAACTACGTGCCAGCAGCCGCGGTAATACGTAGGTGGCAAGCGTTGTCCGGAATTATTGGGCGTAAAGGGCGCGCAGGCGGCTTCTTAAGTCTGTCTTAAAAGTGCGGGGCTTAACCCCGTGATGGGATGGAAACTGGGAAGCTCAGAGTATCGGAGAGGAAAGCGGAATTCCTAGTGTAGCGGTGAAATGCGTAGATATTAGGAGGAACACCAGTGGCGAAAGCGGCTTTCTGGACGAAAACTGACGC	0.77624	27.1148	5.96701	4.54411	5.51665e-06	0.000479534	Bacteria	Firmicutes	Negativicutes	Selenomonadales	Veillonellaceae	Megasphaera	NA
TGGGGAATATTGCACAATGGGGGAAACCCTGATGCAGCGACGCCGCGTGAAGGACGACGTATTTCGGTATGTAAACTTCTATCAGCAAGGAAGATGATGACGGTACTTGACTAAGAAGCCCCGGCTAACTACGTGCCAGCAGCCGCGGTAATACGTAGGGGGCAAGCGTTATCCGGATTTACTGGGTGTAAAGGGAGCGTAGGCGGCCATGCAAGTCAGAAGTGAAAGCCCGGGGCTCAACCCCGGGACTGCTTTTGAAACTGTAAGGCTAGATTGCCGGAGAGGTAAGCGGAATTCCTAGTGTAGCGGTGAAATGCGTAGATATTAGGAGGAACACCAGTGGCGAAGGCGGCTTACTGGACGGTGAATGACGCTGAGGCTCGAAAGCGTGGGGAGCAAA	0.37312	-24.8867	5.96715	-4.17061	3.0378e-05	0.00180228	Bacteria	Firmicutes	Clostridia	Clostridiales	Lachnospiraceae	NA	NA
TGGGGAATTTTCCGCAATGGGCGAAAGCCTGACGGAGCAACGCCGCGTGAACGATGAAGGTCTTAGGATCGTAAAGTTCTGTTGTTAGGGACGAAGGATAAGGATTATAATACAGTCTTTGTTTGACGGTACCTAACGAGGAAGCCACGGCTAACTACGTGCCAGCAGCCGCGGTAATACGTAGGCGGCAAGCGTTGTCCGGAATTATTGGGCGTAAAGGGAGCGCAGGCGGGAAACTAAGCGGATCTTAAAAGTGCGGGGCTCAACCCCGTGATGGGGTCCGAACTGGTTTTCTTGAGTGCAGGAGAGGAAAGCGGAATTCCCAGTGTAGCGGTGAAATGCGTAGATATTGGGAAGAACACCAGTGGCGAAGGCGGCTTTCTGGACTGTAACTGACGCT	0.301628	26.801	5.96761	4.49108	7.08635e-06	0.000574862	Bacteria	Firmicutes	Negativicutes	Selenomonadales	Veillonellaceae	Megamonas	NA
TGGGGAATATTGCACAATGGGCGCAAGCCTGATGCAGCCATGCCGCGTGTATGAAGAAGGCCTTCGGGTTGTAAAGTACTTTCAGCGGGGAGGAAGGCGATAAGGTTAATAACCTTGTCGATTGACGTTACCCGCAGAAGAAGCACCGGCTAACTCCGTGCCAGCAGCCGCGGTAATACGGAGGGTGCAAGCGTTAATCGGAATTACTGGGCGTAAAGCGCACGCAGGCGGTCTGTCAAGTCGGATGTGAAATCCCCGGGCTCAACCTGGGAACTGCATTCGAAACTGGCAGGCTAGAGTCTTGTAGAGGGGGGTAGAATTCCAGGTGTAGCGGTGAAATGCGTAGAGATCTGGAGGAATACCGGTGGCGAAGGCGGCTCCCTGGACAAAGACTGACGCT	0.176423	-25.682	5.96787	-4.30338	1.68216e-05	0.00113332	Bacteria	Proteobacteria	Gammaproteobacteria	Enterobacteriales	Enterobacteriaceae	Enterobacter	asburiae
TGGGGAATCTTCCGCAATGGACGAAAGTCTGACGGAGCAACGCCGCGTGAGTGAAGACGGCCTTCGGGTTGTAAAGCTCTGTGATCCGGGACGAAAGAGCCTTGGGTAAATAGCCTAAGGAAGTGACGGTACCGGAAAAGCAAGCCACGGCTAACTACGTGCCAGCAGCCGCGGTAATACGTAGGTGGCAAGCGTTGTCCGGAATTATTGGGCGTAAAGCGCGCGCAGGCGGCTTTCTAAGTCCATCTTAAAAGTGCGGGGCTTAACCCCGTGATGGGATGGAAACTGGGAAGCTGGAGTATCGGAGAGGAAAGTGGAATTCCTAGTGTAGCGGTGAAATGCGTAGAGATTAGGAAGAACACCGGTGGCGAAGGCGACTTTCTGGACGAAAACTGACGCT	0.268161	37.4256	5.96437	6.27485	3.49962e-10	8.51615e-08	Bacteria	Firmicutes	Negativicutes	Selenomonadales	Veillonellaceae	Dialister	NA
TGAGGAATATTGGTCAATGGGCGTAAGCCTGAACCAGCCAAGTCGCGTGAGGGATGAAGGTTCTATGGATCGTAAACCTCTTTTATAAGGGAATAAAGTGTGGGACGTGTCCTATTTTGTATGTACCTTATGAATAAGGATCGGCTAACTCCGTGCCAGCAGCCGCGGTAATACGGAGGATCCGAGCGTTATCCGGATTTATTGGGTTTAAAGGGTGCGTAGGCGGCCTTTTAAGTCAGCGGTGAAAGTCTGTGGCTCAACCATAGAATTGCCGTTGAAACTGGGGGGCTTGAGTATGTTTGAGGCAGGCGGAATGCGTGGTGTAGCGGTGAAATGCATAGATATCACGCAGAACCCCGATTGCGAAGGCAGCCTGCCAAGCCATTACTGACGCTGATGC	0.072074	30.7632	5.96616	5.15629	2.51892e-07	3.33757e-05	Bacteria	Bacteroidetes	Bacteroidia	Bacteroidales	Tannerellaceae	Parabacteroides	NA
TGGGGAATATTGCGCAATGGGGGCAACCCTGACGCAGCCATGCCGCGTGAATGAAGAAGGCCTTCGGGTTGTAAAGTTCTTTCGGTAGCGAGGAAGGCACTTAGTTTAATAGACTAGGTGATTGACGTTAACTACAGAAGAAGCACCGGCTAACTCCGTGCCAGCAGCCGCGGTAATACGGAGGGTGCGAGCGTTAATCGGAATAACTGGGCGTAAAGGGCACGCAGGCGGTGACTTAAGTGAGGTGTGAAAGCCCCGGGCTTAACCTGGGAATTGCATTTCATACTGGGTCGCTAGAGTACTTTAGGGAGGGGTAGAATTCCACGTGTAGCGGTGAAATGCGTAGAGATGTGGAGGAATACCGAAGGCGAAGGCAGCCCCTTGGGAATGTACTGACGCT	0.174614	-21.1496	5.96799	-3.54383	0.000394357	0.0139168	Bacteria	Proteobacteria	Gammaproteobacteria	Pasteurellales	Pasteurellaceae	Haemophilus	parainfluenzae
TAGGGAATCTTCCACAATGGACGCAAGTCTGATGGAGCAACGCCGCGTGAGTGAAGAAGGGTTTCGGCTCGTAAAGCTCTGTTGTTAAAGAAGAACGTGGGTGAGAGTAACTGTTCACCCAGTGACGGTATTTAACCAGAAAGCCACGGCTAACTACGTGCCAGCAGCCGCGGTAATACGTAGGTGGCAAGCGTTATCCGGATTTATTGGGCGTAAAGCGAGCGCAGGCGGTCTTTTAAGTCTAATGTGAAAGCCTTCGGCTCAACCGAAGAAGTGCATTGGAAACTGGGAGACTTGAGTGCAGAAGAGGACAGTGGAACTCCATGTGTAGCGGTGAAATGCGTAGATATATGGAAGAACACCAGTGGCGAAGGCGGCTGTCTGGTCTGTAACTGACGCT	0.231067	24.6777	5.96703	4.13568	3.53905e-05	0.00198325	Bacteria	Firmicutes	Bacilli	Lactobacillales	Lactobacillaceae	Pediococcus	NA
TGGGGAATATTGCACAATGGGCGCAAGCCTGATGCAGCAACGCCGCGTGAAGGAAGACGGTTTTCGGATTGTAAACTTCTGTTCTTAGTGAAGAATAATGACGGTAGCTAAGGAGCAAGCCACGGCTAACTACGTGCCAGCAGCCGCGGTAATACGTAGGTGGCAAGCGTTGTCCGGAATTACTGGGTGTAAAGGGAGCGCAGGCGGGTGATCAAGTCAGCTGTGAAAACTACGGGCTTAACCCGTAGACTGCAGTTGAAACTGTTCATCTTGAGTGAAGTAGAGGCTGGCGGAATTCCGAGTGTAGCGGTGAAATGCGTAGATATTCGGAGGAACACCGGTGGCGAAGGCGGCCAACTGGGCTTTAACTGACGCTGAGGCTCGAAAGTGTGGGGAGCAA	0.15048	37.6414	5.96602	6.30931	2.80288e-10	7.42763e-08	Bacteria	Firmicutes	Clostridia	Clostridiales	Ruminococcaceae	NA	NA
TGGGGAATATTGCACAATGGGGGAAACCCTGATGCAGCGACGCCGCGTGAAGGAAGAAGTACCTCGGTATGTAAACTTCTATCAGCAGGGAAGAAAATGACGGTACCTGACTAAGAAGCCCCGGCTAACTACGTGCCAGCAGCCGCGGTAATACGTAGGGGGCAAGCGTTATCCGGATTTACTGGGTGTAAAGGGAGCGTAGACGGATGGACAAGTCTGATGTGAAAGGCTGGGGCTCAACCCCGGGACTGCATTGGAAACTGCCCGTCTTGAGTGCCGGAGAGGTAAGCGGAATTCCTAGTGTAGCGGTGAAATGCGTAGATATTAGGAGGAACACCAGTGGCGAAGGCGGCTTACTGGACGGTAACTGACGTTGAGGCTCGAAAGCGTGGGGAGCAAA	0.528517	-22.5265	5.9679	-3.7746	0.000160261	0.0065004	Bacteria	Firmicutes	Clostridia	Clostridiales	Lachnospiraceae	Blautia	NA
TGGGGAATATTGCACAATGGGGGAAACCCTGATGCAGCGACGCCGCGTGAAGGAAGAAGTATCTCGGTATGTAAACTTCTATCAGCAGGGAAGATAGAGACGGTACCTGACTAAGAAGCCCCGGCTAACTACGTGCCAGCAGCCGCGGTAATACGTAGGGGGCAAGCGTTATCCGGATTTACTGGGTGTAAAGGGAGCGTAGACGGTGTGGCAAGTCTGATGTGAAAGGCATGGGCTCAACCTGTGGACTGCATTGGAAACTGTCATACTTGAGTGCCGGAGGGGTAAGCGGAATTCCTAGTGTAGCGGTGAAATGCGTAGATATTAGGAGGAACACCAGTGGCGAAGGCGGCTTACTGGACGGTAACTGACGTTGAGGCTCGAAAGCGTGGGGAGCAAA	0.661602	-22.4613	5.968	-3.76362	0.000167474	0.00665708	Bacteria	Firmicutes	Clostridia	Clostridiales	Lachnospiraceae	Blautia	NA
TGGGGAATATTGCACAATGGGGGAAACCCTGATGCAGCGACGCCGCGTGAAGGAAGACGTATTTCGGTATGTAAACTTCTATCAGCAAGGAAGATGATGACGGTACTTGACTAAGAAGCCCCGGCTAACTACGTGCCAGCAGCCGCGGTAATACGTAGGGGGCAAGCGTTATCCGGATTTACTGGGTGTAAAGGGAGCGTAGGCGGCCATGCAAGTCAGAAGTGAAAGCCCGGGGCTCAACCCCGGGACTGCTTTTGAAACTGTAGGGCTAGATTGCCGGAGAGGTGAGCGGAATTCCTAGTGTAGCGGTGAAATGCGTAGATATTAGGAGGAACACCAGTGGCGAAGGCGGCTCACTGGACGGTAAATGACGCTGAGGCTCGAAAGCGTGGGGAGCAAA	0.127723	36.4269	5.96787	6.10383	1.03555e-09	2.05816e-07	Bacteria	Firmicutes	Clostridia	Clostridiales	Lachnospiraceae	NA	NA
TGAGGAATATTGGTCAATGGGCGCGAGCCTGAACCAGCCAAGTCGCGTGAGGGATGAAGGTTCTATGGATCGTAAACCTCTTTTATAAGGGAATAAAGTGCGGGACGTGTCCCGTTTTGTATGTACCTTATGAATAAGGATCGGCTAACTCCGTGCCAGCAGCCGCGGTAATACGGAGGATCCGAGCGTTATCCGGATTTATTGGGTTTAAAGGGTGCGTAGGCGGCCTTTTAAGTCAGCGGTGAAAGTCTGTGGCTCAACCATAGAATTGCCGTTGAAACTGGGGGGCTTGAGTATGTTTGAGGCAGGCGGAATGCGTGGTGTAGCGGTGAAATGCATAGATATCACGCAGAACCCCGATTGCGAAGGCAGCCTGCCAAGCCATTACTGACGCTGATGC	0.216085	-26.2556	5.96762	-4.39967	1.08413e-05	0.000798043	Bacteria	Bacteroidetes	Bacteroidia	Bacteroidales	Tannerellaceae	Parabacteroides	NA
TGGGGAATATTGCACAATGGGCGCAAGCCTGATGCAGCCATGCCGCGTGTATGAAGAAGGCCTTCGGGTTGTAAAGTACTTTCAGCGGGGAGGAAGGCGATAAGGCTAATAACCTTGTCGATTGACGTTACCCGCAGAAGAAGCACCGGCTAACTCCGTGCCAGCAGCCGCGGTAATACGGAGGGTGCAAGCGTTAATCGGAATTACTGGGCGTAAAGCGCACGCAGGCGGTCTGTCAAGTCGGATGTGAAATCCCCGGGCTCAACCTGGGAACTGCATTCGAAACTGGCAGGCTAGAGTCTTGTAGAGGGGGGTAGAATTCCAGGTGTAGCGGTGAAATGCGTAGAGATCTGGAGGAATACCGGTGGCGAAGGCGGCCCCCTGGACAAAGACTGACGCT	0.0803518	29.546	5.96505	4.95318	7.30092e-07	8.07285e-05	Bacteria	Proteobacteria	Gammaproteobacteria	Enterobacteriales	Enterobacteriaceae	Enterobacter	NA
TGGGGAATATTGCACAATGGGCGAAAGCCTGATGCAGCGACGCCGCGTGAGGGATGGAGGCCTTCGGGTTGTAAACCTCTTTCGCTCATGGTCAAGCCGCAACTGTGGGTTGTGGTGAGGGTAGTGGGTAAAGAAGCGCCGGCTAACTACGTGCCAGCAGCCGCGGTAATACGTAGGGCGCGAGCGTTGTCCGGAATTATTGGGCGTAAAGGGCTTGTAGGCGGTTGGTCGCGTCTGCCGTGAAATTCTCTGGCTTAACTGGGGGCGTGCGGTGGGTACGGGCTGACTTGAGTGCGGTAGGGGAGACTGGAACTCCTGGTGTAGCGGTGGAATGCGCAGATATCAGGAAGAACACCGGTGGCGAAGGCGGGTCTCTGGGCCGTTACTGACGCTGAGGAGC	0.218589	-28.0215	4.54618	-6.16374	7.10459e-10	1.56893e-07	Bacteria	Actinobacteria	Actinobacteria	Actinomycetales	Actinomycetaceae	Actinomyces	odontolyticus
TGGGGAATATTGCGCAATGGGGGGAACCCTGACGCAGCAACGCCGCGTGAAGGATGAAGGCCTTCGGGTTGTAAACTTCTGTCTTTGGGGAAGAAAAAAATGACGGTACCCAAGGAGGAAGCCACGGCTAACTACGTGCCAGCAGCCGCGGTAATACGTAGGTGGCGAGCGTTGTCCGGATTTACTGGGTGTAAAGGGCGCGTAGGCGGATGAGCAAGTCAGATGTGAAATACCGGGGCTTAACCCCGGGGCTGCATTTGAAACTGTTCACCTTGAGTGTCGGAGAGGAAAGCGGAATTCCTAGTGTAGCGGTGAAATGCGTAGATATTAGGAGGAACACCAGTGGCGAAGGCGGCTTTCTGGACGATAACTGACGCTGAGGCGCGAAAGTGTGGGGAGC	0.249324	25.0677	5.96702	4.20104	2.65697e-05	0.00162484	Bacteria	Firmicutes	Clostridia	Clostridiales	Ruminococcaceae	Ruminococcaceae_UCG-013	NA
TGAGGAATATTGGTCAATGGGCGAGAGTCTGAACCAGCCAAGTAGCGTGAAGGATGACTGCCCTATGGGTTGTAAACTTCTTTTATAAAGGAATAAAGTCGGGTATGCATACCCGTTTGCATGTACTTTATGAATAAGGATCGGCTAACTCCGTGCCAGCAGCCGCGGTAATACGGAGGATCCGAGCGTTATCCGGATTTATTGGGTTTAAAGGGAGCGTAGATGGATGTTTAAGTCAGTTGTGAAAGTTTGCGGCTCAACCGTAAAATTGCAGTTGATACTGGATATCTTGAGTGCAGTTGAGGCAGGCGGAATTCGTGGTGTAGCGGTGAAATGCTTAGATATCACGAAGAACTCCGATTGCGAAGGCAGCCTGCTAAGCTGCAACTGACATTGAGGC	0.398795	22.2725	5.96569	3.73344	0.000188885	0.00743384	Bacteria	Bacteroidetes	Bacteroidia	Bacteroidales	Bacteroidaceae	Bacteroides	NA
TGGGGAATATTGCACAATGGGGGAAACCCTGATGCAGCGACGCCGCGTGAGTGAAGAAGTATTTCGGTATGTAAAGCTCTATCAGCAGGGAAGAAAGTGACGGTACCTGAATAAGAAGCCCCGGCTAACTACGTGCCAGCAGCCGCGGTAATACGTAGGGGGCAAGCGTTATCCGGATTTACTGGGTGTAAAGGGAGCGTAGACGGCAAGGCAAGTCTGAAGTGAAAGCCCGGTGCTTAACGCCGGGACTGCTTTGGAAACTGTTTAGCTGGAGTGCCGGAGAGGTAAGCGGAATTCCTAGTGTAGCGGTGAAATGCGTAGATATTAGGAAGAACACCAGTGGCGAAGGCAGCTTACTGGACGGTAACTGACGTTGAGGCTCGAAAGCGTGGGGAGCAAA	0.296546	-19.8112	5.968	-3.31957	0.000901563	0.0286697	Bacteria	Firmicutes	Clostridia	Clostridiales	Lachnospiraceae	Lachnospiraceae_NK4A136_group	NA
TGGGGAATATTGCACAATGGGGGAAACCCTGATGCAGCGACGCCGCGTGGAGGAAGAAGGTCTTCGGATTGTAAACTCCTGTTGTTGGGGAAGATAATGACGGTACCCAACAAGGAAGTGACGGCTAACTACGTGCCAGCAGCCGCGGTAAAACGTAGGTCACAAGCGTTGTCCGGAATTACTGGGTGTAAAGGGAGCGCAGGCAGGAAGACAAGTTGGAAGTGAAATCCATGGGCTCAACCCATGAACTGCTTTCAAAACTGTTTTTCTTGAGTAGTGCAGAGGTAGGCGGAATTCCCGGTGTAGCGGTGGAATGCGTAGATATCGGGAGGAACACCAGTGGCGAAGGCGGCCTACTGGGCACCAACTGACGCTGAGGCTCGAAAGTGTGGGTAGCAAA	0.208368	-20.5802	5.968	-3.44843	0.000563863	0.019322	Bacteria	Firmicutes	Clostridia	Clostridiales	Ruminococcaceae	Faecalibacterium	NA
TGGGGAATATTGCACAATGGGCGCAAGCCTGATGCAGCCATGCCGCGTGTATGAAGAAGGCCTTCGGGTTGTAAAGTACTTTCAGCGGGGAGGAAGGCGATACGGTTAATAACCGCGTCGATTGACGTTACCCGCAGAAGAAGCACCGGCTAACTCCGTGCCAGCAGCCGCGGTAATACGGAGGGTGCAAGCGTTAATCGGAATTACTGGGCGTAAAGCGCACGCAGGCGGTCTGTCAAGTCGGATGTGAAATCCCCGGGCTCAACCTGGGAACTGCATCCGAAACTGGCAGGCTTGAGTCTTGTAGAGGGGGGTAGAATTCCAGGTGTAGCGGTGAAATGCGTAGAGATCTGGAGGAATACCGGTGGCGAAGGCGGCCCCCTGGACAAAGACTGACGCT	0.206244	25.141	5.96703	4.21332	2.51649e-05	0.00156298	Bacteria	Proteobacteria	Gammaproteobacteria	Enterobacteriales	Enterobacteriaceae	NA	NA
TGGGGAATATTGCACAATGGGGGAAACCCTGATGCAGCGACGCCGCGTGAAGGAAGAAGTATTTCGGTATGTAAACTTCTATCAGCAGGGAAGAAGATGACGGTACCTGAGTAAGAAGCACCGGCTAAATACGTGCCAGCAGCCGCGGTAATACGTATGGTGCAAGCGTTATCCGGATTTACTGGGTGTAAAGGGAGCGTAGACGGATAGGCAAGTCTGGAGTGAAAACCCAGGGCTCAACCCTGGGACTGCTTTGGAAACTGCAGGTCTGGAGTGCCGGAGAGGTAAGCGGAATTCCTAGTGTAGCGGTGAAATGCGTAGATATTAGGAGGAACACCAGTGGCGAAGGCGGCTTACTGGACGGTGACTGACGTTGAGGCTCGAAAGCGTGGGGAGCAAA	0.182956	37.8608	5.9655	6.34662	2.20094e-10	6.24911e-08	Bacteria	Firmicutes	Clostridia	Clostridiales	Lachnospiraceae	Sellimonas	NA
TGGGGAATCTTCCGCAATGGACGCAAGTCTGACGGAGCAACGCCGCGTGAGTGATGACGGCCTTCGGGTTGTAAAGCTCTGTTAATCGGGACGAATGGCTGCCATGCGAATAGTTTGGCAGTTTGACGGTACCGGAATAGAAAGCCACGGCTAACTACGTGCCAGCAGCCGCGGTAATACGTAGGTGGCAAGCGTTGTCCGGAATTATTGGGCGTAAAGCGCGCGCAGGCGGATCTGCCAGTCTGTCTTAAAAGTTCGGGGCTCAACCCCGTGATGGGATGGAAACTACAGATCTAGAGTATCGGAGGGGAAAGTGGAATTCCTAGTGTAGCGGTGAAATGCGTAGATATTAGGAGGAACACCAGTGGCGAAGGCGACTTTCTGGACGATCACTGACGCT	0.229799	41.3707	5.96538	6.93514	4.05809e-12	1.79232e-09	Bacteria	Firmicutes	Negativicutes	Selenomonadales	Veillonellaceae	Veillonella	NA
TGGGGAATATTGCACAATGGGGGAAACCCTGATGCAGCGACGCCGCGTGAAGGAAGAAGTATCTCGGTATGTAAACTTCTATCAGCAGGGAAGAAAATGACGGTACCTGACTAAGAAGCCCCGGCTAACTACGTGCCAGCAGCCGCGGTAATACGTAGGGGGCAAGCGTTATCCGGATTTACTGGGTGTAAAGGGAGCGTAGACGGATGGACAAGTCTGATGTGAAAGGCTGGGGCTCAACCCCGGGACTGCATTGGAAACTGCCCGTCTTGAGTGCTGGAGAGGTAAGCGGAATTCCTAGTGTAGCGGTGAAATGCGTAGATATTAGGAGGAACACCAGTGGCGAAGGCGGCTTACTGGACGGTAACTGACGTTGAGGCTCGAAAGCGTGGGGAGCAAA	0.0546752	24.7983	5.96723	4.15574	3.24237e-05	0.00187262	Bacteria	Firmicutes	Clostridia	Clostridiales	Lachnospiraceae	Blautia	NA
TGGGGAATCTTCCGCAATGGACGAAAGTCTGACGGAGCAACGCCGCGTGAGTGAAGACGGCCTTCGGGTTGTAAAGCTCTGTGATCCGGGACGAAAGAGCCTGAGGTAAATAGCCTAAGGAAGTGACGGTACCGGAAAAGCAAGCCACGGCTAACTACGTGCCAGCAGCCGCGGTAATACGTAGGTGGCAAGCGTTGTCCGGAATTATTGGGCGTAAAGCGCGCGCAGGCGGCTTACTAAGTCCATCTTAAAAGTGCGGGGCTTAACCCCGTGAGGGGATGGAAACTGGGAAGCTGGAGTATCGGAGAGGAAAGTGGAATTCCTAGTGTAGCGGTGAAATGCGTAGAGATTAGGAAGAACACCGGTGGCGAAGGCGACTTTCTGGACGAAAACTGACGCT	0.353997	28.685	5.96722	4.8071	1.53134e-06	0.000152177	Bacteria	Firmicutes	Negativicutes	Selenomonadales	Veillonellaceae	Dialister	NA
TGAGGAATATTGGTCAATGGCCGAGAGGCTGAACCAGCCAAGTCGCGTGAGGGATGAAGGTTCTATGGATCGTAAACCTCTTTTATAAGGGAATAAAGTGCGGGACGTGTCCCGTTTTGTATGTACCTTATGAATAAGGATCGGCTAACTCCGTGCCAGCAGCCGCGGTAATACGGAGGATCCGAGCGTTATCCGGATTTATTGGGTTTAAAGGGTGCGTAGGCGGCCCCTTAAGTCAGCGGTGAAAGTCTGTGGCTCAACCATAGAATTGCCGTTGAAACTGGGAGGCTTGAGTATGTTTGAGGCAGGTGGAATGCGTGGTGTAGCGGTGAAATGCATAGATATCACGCAGAACCCCGATTGCGAAGGCAGCCTGCCAAGCCATTACTGACGCTGATGC	0.0372483	29.5878	5.96779	4.95792	7.12516e-07	8.07285e-05	Bacteria	Bacteroidetes	Bacteroidia	Bacteroidales	Tannerellaceae	Parabacteroides	NA
TCGGGAATATTGCGCAATGGAGGAAACTCTGACGCAGTGACGCCGCGTGCAGGAAGAAGGTTTTCGGATTGTAAACTGCTTTAGACAGGGAAGAAAAAAGACAGTACCTGTAGAATAAGCTCCGGCTAACTACGTGCCAGCAGCCGCGGTAATACGTAGGGAGCGAGCGTTATCCGGATTTATTGGGTGTAAAGGGTGCGTAGACGGGAAGTCAAGTTAGTTGTGAAATCCCTCGGCTTAACTGAGGAACTGCAACTAAAACTGATTTTCTTGAGTACTGGAGAGGAAAGTGGAATTCCTAGTGTAGCGGTGAAATGCGTAGATATTAGGAGGAACACCGGTGGCGAAGGCGACTTTCTGGACAGAAACTGACGTTGAGGCACGAAAGTGTGGGGAGCAA	0.346761	25.8036	5.96702	4.32437	1.52966e-05	0.00106674	Bacteria	Firmicutes	Clostridia	Clostridiales	Ruminococcaceae	Ruminococcaceae_UCG-014	NA
TGGGGAATATTGCACAATGGGCGCAAGCCTGATGCAGCGACGCCGCGTGCGGGATGGAGGCCTTCGGGTTGTAAACCGCTTTTGTTCAAGGGCAAGGCACGGCTTTGGGCCGTGTTGAGTGGATTGTTCGAATAAGCACCGGCTAACTACGTGCCAGCAGCCGCGGTAATACGTAGGGTGCGAGCGTTATCCGGATTTATTGGGCGTAAAGGGCTCGTAGGCGGTTCGTCGCGTCCGGTGTGAAAGTCCATCGCCTAACGGTGGATCTGCGCCGGGTACGGGCGGGCTGGAGTGCGGTAGGGGAGACTGGAATTCCCGGTGTAACGGTGGAATGTGTAGATATCGGGAAGAACACCAATGGCGAAGGCAGGTCTCTGGGCCGTCACTGACGCTGAGGAGC	0.220236	25.1992	5.96703	4.22308	2.40988e-05	0.00153746	Bacteria	Actinobacteria	Actinobacteria	Bifidobacteriales	Bifidobacteriaceae	Bifidobacterium	NA
TGGGGAATATTGCACAATGGGCGCAAGCCTGATGCAGCCATGCCGCGTGTATGAAGAAGGCCTTCGGGTTGTAAAGTACTTTCAGCGGGGAGGAAGGCGATAAGGTTAATAACCTTGTCGATTGACGTTACCCGCAGAAGAAGCACCGGCTAACTCCGTGCCAGCAGCCGCGGTAATACGGAGGGTGCAAGCGTTAATCGGAATTACTGGGCGTAAAGCGCACGCAGGCGGTCTGTCAAGTCGGATGTGAAATCCCCGGGCTCAACCTGGGAACTGCATTCGAAACTGGCAGGCTAGAGTCTTGTAGAGGGGGGTGGAATTCCAGGTGTAGCGGTGAAATGCGTAGAGATCTGGAGGAATACCGGTGGCGAAGGCGGCCCCCTGGACAAAGACTGACGCT	0.734318	26.299	5.96701	4.4074	1.04618e-05	0.000784637	Bacteria	Proteobacteria	Gammaproteobacteria	Enterobacteriales	Enterobacteriaceae	NA	NA
TAGGGAATCTTCGGCAATGGGGGCAACCCTGACCGAGCAACGCCGCGTGAGTGAAGAAGGTTTTCGGATCGTAAAGCTCTGTTGTAAGTCAAGAACGAGTGTGAGAGTGGAAAGTTCACACTGTGACGGTAGCTTGCCAGAAAGGGACGGCTAACTACGTGCCAGCAGCCGCGGTAATACGTAGGTCCCGAGCGTTGTCCGGATTTATTGGGCGTAAAGCGAGCGCAGGCGGTTTGATAAGTCTGAAGTTAAAGGCTGTGGCTCAACCATAGTTCGCTTTGGAAACTGTCAAACTTGAGTGCAGAAGGGGAGAGTGGAATTCCATGTGTAGCGGTGAAATGCGTAGATATATGGAGGAACACCGGTGGCGAAAGCGGCTCTCTGGTCTGTAACTGACGCT	0.130063	51.6934	5.9645	8.66686	4.44198e-18	4.41422e-15	Bacteria	Firmicutes	Bacilli	Lactobacillales	Streptococcaceae	Streptococcus	NA
[truncated: 21 more rows]

[truncated: 3 more sheets: Table_2_Incr_vs._Decr_DESeq2, Table_2_Incr._vs._Neutr_DESeq2, Table_2_Neutr_vs._Decr_DESeq2]
